# Supplementary material for: Tropical rock lobster (Panulirus ornatus) uses chemoreception via the antennular lateral flagellum to identify conspecific ecdysis
Source: Sci Rep. 2023 Jul 31;13:12409. doi: 10.1038/s41598-023-39567-8 (PMC10390513; doi:10.1038/s41598-023-39567-8)
Supplement: Supplementary file 3 — Supplementary Information 1. [file 41598_2023_39567_MOESM3_ESM.csv]

>1 IR25a
MASYTRMVVGARLLQFLYLTATLLAGTFAQKVNIFVLHDEGNVQAQQGIMAAIKFLENSGDGVTVGRQDMMTMKKGDDIE
ATVNATCDMVDAAIDAGEAPHIVLDATNTGMISETVKSFTKALALPTFAASYGQEGDIREWRDLTEEEEKFLVQLMPPGD
IIVQAIRDIVRTQNITNAGIIYDDTFVMEHKYKSLLQNLPCRHILTMVEAREMDLRKQMKRLKDADIVNYFAVGSQETIS
RILDAATANDLFGRKYAWYALSKDNEDIQCGCENASVVFLRPQPNADTRGRLNMLQRDFQLTATPEIDSAFYFDYTIRGI
KAAAKMATEGKYDNFKYVRCEEFDEQDPPVRENFDLRSALKSVSVVDTWAPISWDGNGNTFLDIPLTMDKFMVLQGRTAE
RKALGEWDAGMPGTLMFKSGMNLVDFQAVTVYRITTVQQSPFIYKRTNEEGEVEYSGYCIDLINEIKAIVDFEYELFEAP
DGKFGTMNDDMEWNGMIKQLIDKQADIALAPLSVMAERENVVDFTVPYYDLVGITILMKKPKVPTSLFKFLTVLEPEVWI
CILFAYAFTSVLLWIFDRFSPYSYQNNKERYKDDDEKREFTFKECLWFCMTSLTPQGGGEAPKNLSGRLVAATWWLFGFI
IIASYTANLAAFLTVSRLDTPIESLDDLSNQYKVQYAPMNGSSTMTYFERMAYIEKKFYEIWKDMSLNDSMSDVERAKLA
VWDYPVSDKYTKMWQSMQEAGLPQTFESALERVRKSTSSSEGFAYLGDATDIRYQVLTNCDLQIVGEEFSRKPYAIAVQQ
GSPLKDQFNDAILKLLNQRKLETLKERWWNQNPEKKVCEKDDDQSDGISIENIGGVFIVIFVGIGLACVTLAFEYWWYKH
RKGPRVTDSAKVLAVREYPDNNVDKSNFTTDKSNFNTEYNTGGDGYDIAPVANPW
>2 NMDA receptor subunit 1-like
MTGALLTFLKTSPNPAIQKMYRGMQANSIEEAMELVLRGSYSFIYNRYFSKTLIATRYTDDVGYTPVHMSNRNYVLFTGN
AWAFRRGAPFRRDLDLAIQRLLEAGLINFWMEDVIATHVRNTRDNRDQHEAEQLPGHEAKLLYMEEDGQVVLGLHHLQVT
FYLLLLGFGLSLLSFLYEYLLLTQLRLRPL
>3 IR21a-like
MGNGSWYGVMGQLQRQEVDIGLANLFITSHWLQVADLTAPYRSEAMLFMTRTEPPLPHWQALAFPFHQWTWLAVLVGLIV
SGPLLYLLARGSGQCGGETRNLQDLSFAWYYAFGLHFCEAHRSLPRNPCTQVFVQFLWLYTLILTTSYSASLKAFLLVKK
QPATINTFKELYESQLEVAGPGELLEDELAKSSDPYAQGLAKYFKYYETIEDMYPMVLQGKSVYLGNKRTIDYIMDKFTI
RGVSPLRVMKETYGSYSVVQAFQRHSPLKRKFDVYLGMIQDSGLVRKFVIDSLQLDATLRKRANGDKESYSGQEEVGADS
VIPLNLDHMQGLFLITCFGLISSSLSFILEKTVFSR
>4 IR21a-like
MSVLSACVSLSLLNWCPRQFQLTVCQQSYFNNQYDKIVLSSVKERIEQNHPRPVIKKRPCMWSMLRGMTPSASATSSRPL
TMSSPPPSFRSDASSRRESRKNLLTRPLCSIQPISWLILLLSGE
>5 IR93a-like
MEVTAADGQDANVTLAMLSHLVDLARQVRLGSWCVRVVVVSHDPAFLVAFAESSLKGRLLVWATRLLVVTSLTLPQLHAL
LPAHWTFSMMNTIFLNLEDATTSLRCRLYTYLPYSPDGAQVVRVAAWSQIHGIVQLAGLTLFPEKFTSFYGAAVKVAAKS
WPPYWDEVEVKAPNGSVYMRYSGSDYQTLIALSEALNFSFSLLPVATWMEAAERVNERQALLLAVNHITLPGRLNRHDFT
YTYEFIRMSFSMVKPAIKPRWQSLYYPLTDQVWVAMLVVLLFMPTFLYTIYARGSDRGVGKQNRMTVGAVALEVTGILVG
QNLPLRLPDIGSSRVLLTVWLVFSFVVGTAYRGNLTAALTLPKFPPRPETVQELVQTIDRVTAPPIGRDWQKFMLSSESE
AYRKLAGLMLIGPTIQEGLLMATKMNTAQMTDRRNMAFTIAKYFTRADGSTQMYLGREPILPIPSAMPIPHDAPYTPQMN
RCLMAIVETGLLKKWEEDTIRDVRRESERKQRELLAKKQQQQQEGVEDTTESGGGITALTLTHMQGPIM
>6 IR21a-like
MPAINSFEDLLARDTWGWGSSFVNDSTMDFYRYNPSSGIQDIYKGMQYAPAEKQFERVLKGSYSHITYKNFGMGIVAASI
TDNRGYTPIHISRTEYLPYLGFGWGFRKGAPFLPRISIMMQHLIEAGMIEYWVEDVIATHMRRTREDTEDGEEETGNFDD
IFEVPEGNVSLGFNHLQGAFYLLLLGCGLAFLTWLGEKVSSCTT
>7 IR21a-like
MILTIVYSTNLMSFLLVKKQPAMIETFKDLYESRLEVSSLGVMFRDGLAFASDPYLKGLTKVFKWYGDQTKIFPLLLQGK
AVYLGNRKTLEFLLKNKFTRHGIPRVRIMKENYAPYSVAMALQRHSPLKRKLDELMGWIQQSGLVRQFFLNSLRQSASYE
RDDDGEDLGDDGGQRKLVEAEGVIPLSLDHMQGLFLITCTGWFLCFLSFIFEKTNAFGEKFKSIKAPILQS
>8 IR7
MMMTLVLTRSYSGNLMSLLAVRHIPQPFQTIKDVLDHPSAAMIWQTDSAHVSYFQSLESGVFHEVANLEAEDRLVYRKGK
DFPRVIETLVKGGDHVLVLSSMGATVHMAQDFTRTGHCSLYRSKEEFLPLLLSFIGPQDNPIVPALSKRIMLVTEAGLFM
QWMKADEPNSSVCYHASTKIAVQSSLSISDVWGMFVILIVGLTISLCLLCFEVLSLNIQRHRSRSRRT
>9 IR93a-like
MPGLIYMVSMIGKSMLLCTVLRTDALEVDLSGSIRKSRDIGAMMQEIFGTLVGQNLSNSMRSGSSNHALVAAWLIFSFIL
GTVYRGNLTAALTLPKYPPRPETVEELVNYVDRVTMPPFGKDWQKQFRESGSVTLEKLADLMYTGPSILEGLKQANEKKQ
AHLAARNAINHWIAEHFTGADGNSLMYFGRESIDPGASAWPLPHDAPYKRQLDAVMMTVNEAGLYNKWTHDTVEEAKRDG
RRKQRERRWQEEAEQASEGTQPGTSTSSIKALTIVHMQGPLILLLLGLVFAGLTFTTEILSERCRCR
>11 IR21a-like
MQAQLAPTDSSISHYYDRQSEEMGLQWVLWMMIFTCSTSWRAQVKTTGSSLTNWTYHHDFSPFTQEMMKTYLPSASFIMH
GEQQGTPPTSADDHFIMIEALENQLEDLASANTRVVNAVPRENEEHENSLKILKLQKTRKVSKLSVEVSLSQMLVTVVKA
ELMECDLVLAYGVGYSGMSHVVLKDLLLLQNPRQVVYVNTTEDLTRIIWTSSMCRGYFFLLDDPEPLFDYARMYEETWDY
NGRFVLVGTSLLHLEAFTKSSVGKRTEHIVGAVKSGTEGEWMLYMNQLYWGPGVRRINTWYHHRFTRQLDLFPDKLSDFQ
GAVLKVSMFNYEPCNFLRRAENGTVIHRYGMDMEVLTAAARILNMTLEFTETPNGIAKPIILSV
>12 IR kainate 4-like
MWGCEAWLLKGVPLEYFSRHTDPVVKKIYKEMEVLDGRDALYKVLAGGYSFISFKNYISVIVASQHSDERGYIPFHISNK
GIHILAAFGWGFRKGAPFYPRFSQLMNQLEDAGLISYWTEEVIAKRVKENKQEMESNAKPYQRKEDTLVVLGLQHLQGAF
YLMLLGSGFALLTLLGENLSHSCMI
>13 IR 21a-like
MSSLQTLSFSWYYAFGMHFCEAHASLPRMASTQILVMFLWLYTMILTIAYSTNLRAFLIVRKPPAMMDTIKELYESGLEV
AAEGTVYRDGIAASSDPYLRGLARVYKGYDFQEDTFPLVLEGKAVFLGNQVTLEFLVSNKFTSRGIPRMRIMKENFASYS
IAMALQRHSPLKRKVDKVLGWIRQSGLVRHYFLDSLRQAAAYEEDGHSEDDSGSIGGGQEEEVVVADGVIPLGLDHMQGI
FMITIIGWVFCTQVFLFEKVILSDQS
>14 IR 21a-like
MMEGGRGVTFSTGLLYGWGAILEQPFIDPSISVSGQVLVGWWLVYCEVIGTGYRSSLISHLTVQGKSRPLETFEDLVSQD
GWNWGFEPWLLTGAIVDYFATHTDPVILQVFEEREEMAVKEALKRVLAGSFTLISFKNYVTSVIYTRFADHSGRTPFHIG
SNEIPVLVYFGWGIRKGAPFYQPFKKMMSRLHDAGIVPYWGDDVLARHIRENREDPELEDLISHMEASKKESSQVVLELQ
HLQGAFYLLLFGSGVACLFLLGEILYSYCNKTEG
>15 IR 93a-like
MPPFGEQWRKYYADSDSQVYKRLAQLMLIGPSIKEGLQLATEQNSATMTSRRYLANMIAEHFTEADGSTQLYLGRESIFP
GPSGWPIPHDAPYKPQLDRCLMAIIEAGLYEKWNEDILRQNRRESQRRKRKQLTQQQQEEGTRQDTHTDSSITALTLTHM
QGPLMLQLLGLIFAGILFSVEYLV
>16 IR 93a-like
MPPYAIVWRNYFATSESKVYQRLAQLTSLGPSFMEGLQMATEQNTATLTGRRYLANMIAEHFTEADGSTQLYLGRESIFP
GPSGWPIPHDAPYQPQLDRCLMAIIESGLYEKWNEDILRQNRRRSQRRKRKELSQQPERRRVDEVESGGSITALTLTHMQ
GPLLLLLLGLALTGIVFTGELLLQVAGSPQEQKTVARAVTKAQGGTLPAFGRQVL
>17 IR 4
MSLLAVRHIPQPYHSIREVLDDPSVTMIWESDTSKVHYFRAAKSGIFREIGDSEKEGRIKFVKSFKLYSSLDKWVRQGDH
TLMLETLLGRVLRSQDFSHKGRCDFYGAREVFLPTMFAMIGQKGSPLVPSMNKRIKWVTQTGLYYHWLKVAMPNVSYCDN
PPAKIAVSNSLAFSNTWGMFAVLLGGHAISLFVLCLELLSASLLLDNATTLAS
>18 IR 93a-like
MPGLMYMTSKKNVVLSGTSGYHRNSRGFGAMIQELFGTFTGQNLSKWLPRDSPSRILMAVWLVFSFIFGTVYRGNLTAAL
TLPKYPPRPETVEELVNQVDRVTMPPFGKEWQDNFRQSGLRTYERLADLMYLGPSVLEGLKQVTEKQAHMTARLVFGYWA
AGYLTRPDGTIGLYFGREIIDPGTSGWPIPHDAPYKPNLDNIMMAVNEAGLHDKWTEDTLEETRRIGRARTRRRQLEQAE
EGGEVAQPDATGIKALTIVHMQGPLMLLLLGLIIGGLSFITETIIASYIQKHKA
>19 IR 4
MIWPANTARVSYFQSAKSGIFHEIAQLEQRGRIMYIKPSLTHHTVNTLVRQGEHVHISEDIIGKIVISMDFSQKGRCNFY
SMKETFLPLMFSPCGPKNSPLVPAISKRIMAVIESGIFDQWVKAALPNSTACLHPPSKVTVMTSLSVTNLWGMFVVITGG
HIISLLVFCLEVLYVCSFNKRFLL
>20 IR 21a-like
EKFGTFTVGHALQRHSPLKKKYDQVLGWLVQGGLVRKFVVDAFRLDSSLEKYGSDDDGSDSGQVTAADGVIPLSLDHMQG
VLVIACFGWFCSAVSFVLEKYTFSD
>21 IR delta-2-like
MPTYDIKEAMERVMAGRFSYIVKKTKTTTQIAPLYQDRYGNSPIHLSTTEYPIFGGNSWGMRKGAPFLGQIRRLKQRLME
AGLIDLWLKDVIEIKNRKIRANRSEEDDNVQPEVDDGQVVLGFDHLQGVFYLLLLGYAVAFLTLLREIVTHRCCTHPQPF
IDNVPSLGPPSPST
>22 IR delta-2-like
MGHTLRIVTLTYFPFIDFEERNTDGDSPIYLSDCLDARILNTFSAHLNFTYKIHEPWDGAWGVPLVGGNWSGIVGMLQHH
KADFSLNLTPTPSRMKVISHSRIYTRDPFLIMSLKPKLLPRHSALLRPFTGDLWIMVIVFTSVAGVVLWLLQRTWFWVSG
DRGIRLYPALLYSWGVLLQEPVTYSSTNISDQVFVGWWLLFSLVIDTAYRSALIAHLSVQSKELPINTFDDLLNRQGWSW
GSRPLQGTDFLYFNQTTDPIVREIYKNMPAYEIPEGMRLLTTGGFSYIMKKTRTRTKIAPLYQDRYGNSPFHISTTKYPV
FGGNSWGIRQGAPFLTQFRRMKQRLIEAGLIDLWMDDVIEIPVREARANKSEEYATVRPEDDDGQVVLGLDHVQGAFYLL
LLGYTAAIFILLCENIARYCNHLQLLI
>23 IR kainate 4-lik
MQFAPAEEQFRRVLRGSYSHITYKNIGSAIVAASFTDSRGYTPFHISRSEHIQYVGKGWGFRRGAPFRQRFSKMIQHVVE
GGFVDHWLEEILTSHMKKEKLKKVNEEDEGKEDKIFEAADGRVSLGLAHLQGAFFLLLLGCGVAFLTMIGEHLSDDTSSD
HQSPLLRKNLVQG
>24 IR delta-1-like
IDFKIYVSVIVASRYTDVTGNTPFYISNNGISIFAASGWAIRKGAPFYLRFIQLVSRLEDAGIINYWTEKVIARRVKENR
EAAALEPRADLRKFNQDESQEVALGLHHLQGAYYLLLLGLGIAFLTLLGENLAHFRSSPQERP
>25 IR 21a-like
MQNLSFAWYYAFGLHFCESHEFLPRNPCTQIFVQFLWLYTMIMTISYTASLRSFLLVKKEPYMIQTIQELYESGLEVGAS
SNLYKNEFTASANPYLQGLTRVYKYHDALEDIYIPVLQGRAVYLGNGISMAYLKNRFSRQGTSLLRVMKESYRSYSVGLG
LQRHSPLKKKFDVVVGWIQQSGLYSKFTYDSLKLHDSLQKDDGGLDDSELRTDGVVALNIDNMQGLFIITVFGWLCGFFS
FMLEKTILSN
>26 IR 21a-like
MQNLSFAWYYAFGLHFCESHEFLPRNPCTQIFVQFLWLYTMIMTISYTASLRSFLLVKKEPYMIQTIQELYESGLEVGAS
SNLYKNEFTASANPYLQGLTRVYKYHDALEDIYIPVLQGRAVYLGNGISMAYLKNRFSRQGTSLLRVMKESYRSYSVGLG
LQRHSPLKKKFDVVVGWIQQSGLYSKFTYDSLKLHDSLQKDDGGLDDSELRTDGVVALNIDNMQGLFIITVFGWLCGFFS
FMLEKTILSN
>27 IR 4
MSRDFSNTGRCDFYTSKERFMPFMSGMVGPKDSPLVPVISEKIKFVTQTGLYDHWTEAYMPNSTSCSYPPTKIAVNTSLS
VYNLWGMFVVLLCGHSVSLLLLGFEVLHMWNSSVHDVRIT
>28 IR kainate 4-like
MWGCEAWLLKGVPLEYFSRHTDPVVKKIYKEMEVLDGRDALYKVLAGGYSFISFKNYISVIVASQHSDERGYIPFHISNK
GIHILAAFGWGFRKGAPFYPRFSQLMNQLEDAGLISYWTEEVISKRVKENKQEMESNAKPYQRKEDTLVVLGLQHLQGAF
YLMLLGSGFALLTLLGENLSHSCMI
>29 IR 7
MMMTLVLTRSYSGNLMSLLAVRHIPQPFQTIKDVLDHPSAAMIWQTDSAHVSYFQSLESGVFHEVANLEAEDRLVYRKGK
DFPRVIETLVKGGDHVLVLSSMGATVHMAQDFTRTGHCSLYRSKEEFLPLLLSFIGPQDNPIVPALSKRIMLVTEAGLFM
QWMKADEPNSSVCYHASTKIAVQSSLSISDVWGMFVILIVGLTISLCLLCFEVLSLNIQRHRSRSRRT
>30 IR delta-1-like
MTSDHSRWGIFMVYSLSMLEAAPKNSPLGRLKKQTMVHGNIKAAIADIHAGNIAAVASYSGLQDILHESFSRKGFCYLYV
TSETMLSAPLGIFFPKNSTLKPRIDNIIRGLKEFGIINHLYISQMPNASECENPTGDILVNDLRPLEMGDFYGVFALYAG
GVLLATFTILLELLLAYLAGKGHKMQMRRKQQ
>31 IR 21a-like
MGIIVSGPLLFLLARASDRCGGERRNLQDVSYSWYYTFGLHFCEAHASLPRSTSTQVFVQFLWLYTMILTISYSANLKSF
LLVKKQPSMMETFQDLYESGLEMGALGKLFRDGFAKSSDPYIKGLAEVYRYYDNIEKIFPVVEDGRSVYLGNCITMEYLV
KNRFTRKGVSKFRIMKEKFGTLTVGHALQRHSPLKRKYDQVLGWLQQGGLVRKFLLDAFRMDSSFEKYGSDEDSSDSDQV
AKADGVIPLSIDHMQGLFVITCFGWFCSVLFFILEKYILSD
>32 IR 21a-like
MGIIVSGPLLFLLARASDRCGGERRNLQDVSYSWYYTFGLHFCEAHASLPRSTSTQVFVQFLWLYTMILTISYSANLKSF
LLVKKQPSMMETFQDLYESGLEMGALGKLFRDGFAKSSDPYIKGLAEVYRYYDNIEKIFPVVEDGRSVYLGNCITMEYLI
KNRFTKRGVSRFRVMKDKFGTFTVGHALQRHSPLKRKYDQVLGWIQQGGLVRKFLLDAFRMDSSFEKYGSDEDSSDSDQV
AKADGVIPLSIDHMQGLFVITCFGWFCSAVSFVMEKYVLSD
>33 IR kainate 4-like
MEVLDVEDGMPKVLDGHYTFVSVKNHISVIVASLYTDSQGQTPIYISNKGIYTLPDYGWGFRRGAPFFLRFSELLSRLEN
TGVMSYWTRDVIARRVKRNREVTSLNTQAVTPLERSQVVLGLQHVQGAFFLLLLGSGVAFLALLGETITHSHSTPS
>34 IR delta-2-like
MRPFEGELWLALLVMVVAWGVILWLLHRAWWWVARGPEVRFNTALLYGWGALMEQPPSDPSVNMSGRMLVGWWLVFCLVF
DTAYRSSMIAHMTVQGKTRPMETFQDLVKQDGWKWGTEPWLLKGVPYDYFSKHTDPVVQEIFRKMEVLEAKEALQKVLQG
GYSLLDWENYLTIVIASQYTDTYGNTPFYMSKKGVSIMAAFGWGFRKGAPFYPRFSQLMFRLQDAGIIDYWIDDVIARRV
RKNREAAALDPQAGTRITSLEDNEQVVLGLQHLQGAFYLLLLGSGVAFLALVVENFVDSCSVIH
>35 IR 4
MKIVTGEAFSKTGSCDFYTSSEGFYPNLHSMGGQKYSPLVPSLSRRIMVMAEFGLIDLYLKQSSPNSSMCARPPTKVTVS
LPLAFTNLWGMFVVLTGGYAVSLFIFSTELLTAHLIPVFQNVMDMIPK
>36 IR 21a-like
MTVDYLRDRFTTQGVSRFRVMKQNYGTYSVAQALQRHSPLKRKLDAFMGRMQDSGLVWKFVLDSLQLDATLRKRASGDKK
NFTSQQEELGADSVIPLNLDHMQGLFLITCFGLISSSLSFILEKTLFSK
>37 IR 21a-like
MHFCEAHKSLPRSTSTQIFVLFLWLYTMLLTISYSASLKAFLLVKKQPAMMDTFQDLHESGLEVAGVVERYKYEFALSSN
PHLQGLTKVFKYYDNQEKVFPSLLEGKCVYLVNQFTWDYLIKNRFTKRGVSRVRLMKEHYMTYSVGMGLQRHSPLKTKFD
EIMGWIQQSGLVNKFLLQSLQLEASLKKADGGVEGSGSSQEDVAEADGVIPLSIDHMQGLFFITCFGWLSGVISFIFEKL
ILTD
>38 IR 7
MYLHLPYNLPGSQPLLVASWTPHRGLALTTHLPLFPDKFSKFLQSPNLVVASVGFVSHRAVMTKDPKAPGGMRLTFVGLM
EKFINYLSKGVNFTYTYVRPSDRTWGTKEEDGSWSGMMGMVSREEADIAVGPLTVTVLRAEVVDFTYPLTVQYMKLLAGL
GNPEVDPWGFLMPLRPVVWAAILTTLGIVLTAMILLSSFILPKSAFPNIPESHVLIIVRVILQQDIGEAGRWWWYRLVLG
AWMIMTLVLTRSYAGNLMSLLAVRHIPQPY
>39 IR 4
MEKGRCNFYSMKETFLPLMFSPCGPKNSPLVPAISKRIMAVIESGIFDQWVKAALPNSTACLHPPSKVTVMTSLSVTNLW
GMFVVITGGHIISLLVFCLEVLYVCSFNKRFLL
>40 IR 4
MGWERLVLGAWMMMTLVLTRSYAGNLMSFLAVRHISQPYQSFRHVMDDPSVTMIWMGNSSYVQYFRSMKSGVFREIADSE
KKRIKYIRSVEYYKMLDSLVREGDHVIVTGDQYGNVLMARDFSHKGRCDFYLSSEGYMPAMSCMIVQKDSPLVPVMTKRY
>41 IR 93a-like
MLAAAWLVFAFILGTVYRGNLTASLTLPRYPPRPETVEELVNHVDRVTMPPFGKDWQKQLRASGLSTLERLADIMYVGPS
ILEGLQQATQRKQAHLAARHVINHWIGEHFTRADGSNPLYFGRESIDPGLSAWPIPHDAPYKLQIDKVMMIVNEAGLYDK
WTDDTVDEARRDGRVKQQERRRQQEAEQASEGTQPGTSTSSIKALTIVHMQGPLILLLLGLVLAALTFATEIFIQQCRA
>42 IR 4
MGNTSYVQYFRAMKSGVFREIADAEKKRNKYVKSFELYSMLDSLVRRGEHVIVTGDQYGTTLISRDFSRKGRCDFYLSRE
GYMPAMSCMIGQKDSPLVPIMTKRIALINQAGLYEHWIKAYMPNSTSCTHPPTRIAVNTSFSVHNVWGMYVVLFGGHAIS
LLVLGLELVSVTLHQRMTS
>43 IR 21a-like
MCFMTRTEPPLPHWQALAFPFHQWTWLAVLVGIIVSGPLLFLMARASDRCGGERRNLQDVSYSWYYTFGLHFCEAHASLP
RSTSTQVFVQFLWLYTMILTISYSANLKSFLLVKKQPSMMETFQDLYESGLEMGALGKLFRDGFAKSSDPYIKGLAKVYR
YYDNIEKIFPVVEDGRSVYLGNCITMEYLIKNRFTKRGVSRFRVMKDKFGTFTVGHALQRHSPLKRKYDQVLGWIQQGGL
VRKFLLDAFRMDSSFEKYGSDEDGSDSDQVAKADGVIPLSIDHMQGLFVITCFGWFCSAVSFVMEKYVLSD
>44 IR delta-2-like
MTTAYQSSLIAHLSVQSKYPPINTYEDVLSRDGWSWGSHELVGTTFLHFNRSSDPATQELYRSMQTYKLKDGVERVLGGG
FSYVTWESYIKIETPVHYSGSNTPFHVSTTEYPVLGGNSWGFRKGAPFLGQIRRLKQRLVEAGLIDWWTDDVINNDVRNK
KARRGGEVVATYTEVNDGQMVLGLTHLQGVVYLLLLGNILAFMTFLTERLIHQIIVSGSE
>45 IR 21a-like
LPRNPCTQVYVQFLWLYTLILTTSYSASLKAFLLVKKQPATINTFKELYESQLEVAGPGELLEDELAKSSDPYAQGLAKY
FKYYETIEDMYPMVLQGKSVYLGNKRTIDYIMDKFTIRGVSPLRVMKETYGSYSVVQAFQRHSPLKRKFDVYLGMIQDSG
LVRKFVIDSLQLDATLRKRANGDKESYSGQEEVGADSVIPLNLDHMQGLFLITCFGLISSSLSFILEKTVFSR
>46 IR 21a-like
MIQDSGLVRKFVIDSLQLDATLRKRANGDKESYSGQEEVGADSVIPLNLDHMQGLFLITCFGLISSSLSFILEKTVFSR
>47 IR 21a-like
MCFMTRTEPPLPHWQALAFPFHQWTWLAVLVGIIVSGPLLFLMARASDRCGGERRNLQDVSYSWYYTFGLHFCEAHASLP
RSTSTQVFVQFLWLYTMILTISYSANLKSFLLVKKQPSMMETFQDLYESGLEMGALGKLFRDGFAKSSDPYIKGLAKVYR
YYDNIEKIFPVVEDGRSVYLGNCITMEYLVKNRFTRKGVSKFRIMKEKFGTLTVGHALQRHSPLKRKYDQVLGWIQQGGL
VRKFLLDAFRLDSLLEKYGSDEDGSDSDQVAKTDGVIPLSIDHMQGLFVITCFGWFCSVLFFILEKYILSD
>48 IR 21a-like
MCFMTRTEPPLPHWQALAFPFHQWTWLAVLVGIIVSGPLLFLMARASDRCGGERRNLQDVSYSWYYTFGLHFCEAHASLP
RSTSTQVFVQFLWLYTMILTISYSANLKSFLLVKKQPSMMETFQDLYESGLEMGALGKLFRDGFAKSSDPYIKGLAKVYR
YYDNIEKIFPVVEDGRSVYLGNCITMEYLIKNRFTKRGVSRFRVMKDKFGTFTVGHALQRHSPLKRKYDQVLGWIQQGGL
VRKFLLDAFRMDSSFEKYGSDEDGSDSDQVAKADGVIPLSLDHMQGVLVIACFGWFCSAVSFVLEKYTFSD
>49 IR kainate-4-like
FAPAEEQFRRVLRGSYSHITYKNIGSAIVAASFTDSRGYTPFHISRSEHIQYVGKGWGFRRGAPFRQRFSKMIQHVVEGG
FVDHWLEEILTSHMKKEKLKKVNEEDEGKEDKIFEAADGRVSLGLAHLQGAFFLLLLGCGVAFLTMIGEHLSDDTSSDHQ
SPLLRKNLVQG
>50 IR 4
GHPLVPALSKSIKFVKQFGIFDYWLRSFKVNATRCLRPPSRITVKSSLTVYNLWGMFVVLAGGHAVALLLLCLELLTARF
VQTNTSPSPASTDY
>51 IR 21a-like
MQNLSFAWYYAFGLHFCESHEFLPRNPCTQIFVQFLWLYTMIMTISYTASLRSFLLVKKEPYMIQTIQELYESGLEVGAS
SNLYKNEFTASANPYLQGLTRVYKYHDALEDIYIPVLQGRAVYLGNGISMAYLKNRFSRQGASLLRVMKESYRSYSVGLG
LQRHSPLKKKFDVVVGWIQQSGLYSKFTYDSLKLHDSLQKDDGGLDDSELRTDGVVALNIDNMQGLFIITVFGWLCGFFS
FMLEKTILSN
>52 IR 93a-like
MAESNNKYVRGLAKQFVSLPEFEDISPRLLRNEGVMIQGHRYLSYSTFLLTPERGAPVARIIQECFLPFNVAMGLQRHSP
LRKNFDRGMSWIFDSGLVNYWFKQTLILSKKYRREQRDPSKVEGEDAQAQEGSGVSSLNLDHVQGIFFILVLGYAVSLLA
FSTEVLFCAEEKHVHLNIQEKIWS
>53 IR 93a-like
MEPYGVSRKRFFLESESSIFRALGKLMVVGVGVVDGLEDALKQEQTFMDTRQYLELAIAQHFTEIDGSSRLYIGRERILP
STSAWPIPHDAPYKIKLDGYIMAITEVGLYEKWRKDFLMEAERKSRDRKRENLNKQRKEIKEKLEREEYGRSSRGSNIIA
LTIVHMQGPLILLLLGLVTGAEIFVIENLIVRFSASLIRKPN
>54 IR delta-2-like
LQKGWSWVSGQRSIRFAPAIFHSWGLLLEEPSTYNPSNVSGQVFVGSWLLSCVVIGTGYRSSLVSHLSVQGKTLPINTFQ
DLLARDGWSWGGKNFSGTTLLYFTQSPDPDIKEIQRHMPIYAVEEGVERVLDGGFSYITLKSDINVKILSVYFDKYGKTP
FHLSTSEYPILGGNSWGVRKGAPFLSQFRGMKQRLIEAGLIDLWMDDVIKRKVRHLRTSKPEDERVESEVNDGQVVLGLD
HLQGVFYLLLVGYMGALLTLLGENVTS
>56 IR 21a-like
MILTIVYSTNLMSFLLVKKQPAMIETFKDLYESRLEVSSLGVMFRDGLAFASDPYLKGLTKVFKWYGDQTKIFPLLLQGK
AVYLGNRKTLEFLLKNKFTRHGIPRVRIMKENYAPYSVAMALQRHSPLKRKLDELMGWIQQSGLVRQFFLNSLRQSASYE
RDDDGEDLGDDGGQRKLVEAEGVIPLSLDHMQGLFLITCTGWFLCFLSFIFEKTNAFGEKFKSIKAPILQS
>57 IR delta-2-like
MQDHDPRCRQGAPFLSQFRRMKQRLIEVGLVDFWMDDVIKIKGRHLRADRDQDERGRFETGSVADGQVVLGLNHLQGVFY
LLFLGYVAACIASCGESLASRYTLHQRSHLKKDDSIHGLPAKH
>58 IR delta-2-like
MGHTFRVVSVPYVPYMDFEKHSDEPGATVTPKDSMDVRVLLTFAKALNFTFKVREAPNRSWGMEKDGIFDGAMGQLQREE
MDFCTVSGPTPERLWVSQHIMAYPSDTMNVISLKPSPLPENLSLLRPLTAELWLALLGSALAYGVTLWLLQKTWWWLAGG
HAVKFSVALQYSWGTLLEQPPSDPSINDSGRLLVGWWLMFCVVIDTCYRSSLIAHMTVQGKTRPPESFEDLVKQDGWKWC
TEPWFLKGIPFEYLSQHNDPVVKQIYKEMEVLRADEALKKVLEGSYSLIDLENYISIIIDSRWADSFGNTPFYISKKGIT
MIASFGWSVRKGAPFYHRFGQLMFRLKDAGIITYWIDDVIATRVKKNRETIAEDPQPDLGDTLDVDSSNVVLGMRHLLVP
FYLLVLGCTIASLTLMTEYLIHRFSKHPSTVVIDGRGIWKSWKKNESEAGLRYT
>59 IR 4
MVMTLVLARSYDGKLRSMMAVRYIPQPYQSLRDVLDDPSATMMWEAGNVYMQYLMAAESGIYREVMDTAKAGRLMWVSYE
ELRRMMETVVVQGRHVPFVEEEMSKSLITDLFSETGRCEYYTSRERFFPNSMSMIGQKGHPLVPALSKSIKYVKQFGIFD
HWMESFKPNVTRCLHPPTRITIKTSLALSNLWGMFVVLTGGHAVALLLLCLELLAARFIQVKEPLISYISGH
>60 IR 4
MVMTLVLARSYDGKLRSMMAVRYIPQPYQSLRDVLDDPSATMIWLTGSSYMQYLRTVKSGPFAEVMDAKKHGRMKLVTTM
EYRRVMETLVAKGHHVLIVEDKEGRSVRADLFSDTGRCDFYSSREHFLHTSKSMIGQKGHPLVPALSKSIKFVKQFGIFD
LWMRSFKVNSTRCLRPPKRIMINSSLGLSNVWGMFAVLGSGHAGALLWLCLEVFASSLVQTQNYWLPTNVGL
>61 IR 4
MVMTLVLARSYDGKLRSMMAVRYIPQPYQSLRDVLDDPSVTMIWEAGTVYIQYLRAVESGIFREVMDSEEDGRLIYTTTT
GYLEAAQTLVVGGRHVLVVEDLTGRVIMADHFSLTGKCDFYASRELFLPVFLSMIGQKDHPIVSALSKSIKYVNEAGFYG
YWRKHLSINSTRCVRPPTKITVNTSLSFTNVWGMFVVLTGGHAVALLLLCLELLIVPYLQTQETSPSLSPQAIKLHI
>62 IR delta-1-like
MGSMVKIFSVIQRTLGLCYEFAEPSDGFWGAEYPNGSWFGMMGMMQRKEVDLALGPFAISLDRSRVADFSVPILSIDHTI
FYARQEVSPDLLGFIKPFTASVWSLLALALVLVTFVTLLVQSLAPQRPNPTKTVARVHGRHDRVSSSPTHGASNSQPKPV
REFWLWGFMIILGQVLFLRRLGGGVRVCVSVWMLASFILAAVYKGNLKAMLIVPKVSDRPQRTRQTRHSCSVKLSLVRLK
>63 IR delta-1-like
MPVSYSMGFPKGSTLKPTVDKLINRLKEFGILEKFLSEGIGNATLCLTPKGGKQYTALRTLVVEDFMGIFSLYAAGMAIG
VIMFLAELVHHRITLEHE
>64 IR 4
MGGQLQVGLRRDGDASDLTIRICSLTGLQLLPQTPLQDTAQVYVKVTVYINNTILCWRRTSPRALKGDVTVFEEDLVLHM
PELDLDATHLVLSARLRLRPGCGRRVVGSCLVGCGGCVGEEGRFHWHDMLRASPDLVVRTHPLAAHADYHRVVSDQDSPP
LAETTPRDQMGLPYPKHAQYRHDPTLYLPPATQVFNFNTSTIQYMKYTSPTTPAATYTTASSLSATQTTPTSPSTEYSTA
TSSFTDPSTPASPFTDHSTATSPIHEQCTPGHARATSPFSDPTAATSPPISHDPDPSSQHDDNNCSSSTVELDDSVEGRL
VEPTTTECARGVPTLTHAPRYHTTDHNGHPHTI
>66 IR kainate-4-like
MFPFRAEAAPSVFTFLVVLHLMAFLVGTLVGSQERSGPMDPLTQSLVRAIRAGVSLYLRLMACLYFWNLYYCIIKPKYDP
PVRTSTALLRSGYSWGLVTGTTVPGVLASSQDPAHRDLAAGATPLTSIHEGFRRLREESLCLVGVPKRYARATIATRHTT
ECGEPGLQVSTEDLNTVLGGWMMPRGSPLLLHINPVIRRLQSFGLLEHWRRELHELLITRAPRDLPCLNPPLAALALADL
RLAFLVVLCGWGLACLVFLGELVTHVINDPSGERTVMRRDTDVDTNDPTPPTARVPFILRRWITLLSPAPVVSLSAKEAT
FRRHLNSVLREMWNVTPP
>67 IR kainate-4-like
MFPFRAEAAPSVFTFLVVLHLMAFLVGTLVGSQERSGPMDPLTQSLVRAIRAGVSLYLRLMACLYFWNLYYCIIKPKYDP
PVRTSTALLRSGYSWGLVTGTTVPGVLASSQDPAHRDLAAGATPLTSIHEGFRRLREESLCLVGVPKRYARATIATRHTT
ECGEPGLQVSTEDLNTVLGGWMMPRGSPLLLHINPVIRRLQSFGLLEHWRRELHELLITRAPRDLPCLNPPLAALALADL
RLAFLVVLCGWGLACLVFLGELVTHVINDPSGERTVMRRDTDVDTNDPTPPTARVPFILRRWITLLSPAPVVSLSAKEAT
FRRHLNSVLREMWNVTPP
>68 IR 21a-like
MILTIAYSSNLRAFLIVRKPPAMMDTIKEVYESGLQVAADGTIYKAGIAASSDPYLQGLTKVYKGYDFQEEAFPLVLEGK
AVFLGNRVTLEFLVSKFTIQGIPRMRIMKENFASYTIAMALQRHSPLKRKVDMVLGWIRQSGLVRYYFVDSLRQAAAYEK
DGDDEGDADGGGGGSDQLVVADGVIPLGLDHMQGILLVTVIGWIFSAQAFLLEKTIMSG
>69 IR 7
MVRLAKLLAITHLPLRDLQDLRATFSMMNALLLIVDDTSEPTKCGVFMHLPYSRRDTQELRIAWWTPHLGLVFTTHLPLF
HDKFSRFPHRPSLRLTTEVFPTQRAVMVDDSEAPGGKRLSFIGPMANVADFFARRMNFTYTYVRSPDREWGIKKEDGSWS
GMVGLVSREEAAIGLGPIVATAARAEVVDFTSPLSIISCRILGRQGRPEVDPWGFLLPLDPLVWLSILMALLAAMVLVFF
ASSCVLAQVVDGSTMPQEAFGFIRVLLQQDVEVPSHWWWERMMMAVWMMMTQILIRSYAGTLMSLLAVRYIAQPFQSFQS
ILEHPSVIMVWQENSASVQGIRSVDSALFRDVIGLESAGRLIYKLYPEFPTVLDTLVRSGDHVLVELEMVVRNLLARDFS
RTGRCDFYLSRERYLSEPLAIALRKHSPLTPIINNWVMTLVEAGLFERWMSKSVPNTTTCLQTPKKTSMNTYLSLKNLWG
MFVVLAVGHMIAFLTLILETLSRILVYPRVSSHRDSKGH
>70 IR 7
MLALWLLTTVVLTKSYAGNLMSLLAVRHIPQPYQTLRDVVDDPSVTLILSADSAELQYMRSVESGIFREVADLEKEARMI
FRKQSEFPDAMDTLVKQGDHVLIVVTIDLKMYMSRHFTQTGECYFYGSKEEFLPLIGSMITQKDSPLLPALNERIMTVME
AGLFYYWMRRDEPNSTICYNSPTKIAVETPLALSNIWGMFVVLMVGYALGLFVLCLERLRRIIVRPSNL
>71 IR 25a Panulirus argus (AGJ51188.1)
MVGGAQLLQFLYLTATLLVGAFAQKVNIFVLHDEGNVQAQQGIMAAIKFLENSADGVTVGRQDMMTMKKG
DDIEATVNATCDMMDAAIQENEPPHIVLDATNTGMISETVKSFTKALALPTFAASYGQEGDIREWRDLTE
EGEKVLVQLMPPGDIIVQAIRDIVRTQNITNAGIIYDDTFVMEHKYKSLLQNLPCRHILDMWEAREMDLR
KQMKRLQDADIVNYFAVGSRDTISRILDAATANDLFGRKYAWYAVSKDNEDIQCGCENASVVFLRPQPNA
DTRGRLNMLQRDFQLTATPEIDSAFYFDYTIRGIKAAAKMATEGKYDNFKYVRCEEFDEQDPPVRENFDL
RSALKSVSVVDTWAPISWGGNGNTFLDIPLTMDKFMVLQGRTAERKALGEWDSGMPGTLMFKSGMSLVDF
QAVTVYRITTVQQSPFIYKRTNEDGEVEYYGYCIDLINEIKEIVDFEYELFEAPDGKFGTMNDDMEWNGM
IKQLIDKQADIALAPLSVMAERENVVDFTVPYYDLVGITILMKKPKVPTSLFKFLTVLEPEVWICILFAY
AFTSVLLWIFDRFSPYSYQNNKERYKDDDEKREFTFKECLWFCMTSLTPQGGGEAPKNLSGRLVAATWWL
FGFIIIASYTANLAAFLTVSRLDTPIESLDDLSNQYKVQYAPMNGSSTMTYFERMAYIEKKFYEIWKDMS
LNDSMSDVERAKLAVWDYPVSDKYTKMWQSMQEAGLPQTFESALERVRKSTSSSEGFAYLGDATDIRYQV
LTNCDLQIVGEEFSRKPYAIAVQQGSPLKDQFNDAILKLLNQRKLETLKERWWNQNPEKKVCEKDDDQSD
GISIENIGGVFIVIFVGIGLACVTLAFEYWWYKHRKGPRVTDSAKVLAVREYPTNDVDKSNFTTDKSNFN
TEYTTGGDGYDIAPVANPW
>72 IR 25a Procambarus clarkii (XP_045585173.1)
MMSQQDNLYTTMTRPGAALRLSLMLLLLPGTLAQQKVNIMVLREEGNAPAEQGLKAAIDYLKKNQAEGVV
VDRMDVMVIKKGSDIEGTVNATCDLMDGAITASKPPHIILDMTTTGMMAETAKSFTRALALPTFSASYGQ
EGDIREWRTLTSNESKYLVQLMPPGDIIVQAIRDIVRTQNITNAGIIYDDTFVMEHKYKSLLMNLPCRHI
MTMVEATDNLVRNQTMRLKNADIVNFFAVGRQKTISRILDAATANGMFGRKYAWYALSKDDDDVQCGCEN
ATVVYLRPRASADTRGRLAMLQKDFQLTATPEIDSAFYFDYAIRGIKAAGTLAASGAYSNITYIKCEAFK
EDNPPVRPDFDLLSALKSVAMTSTWGSVKWGGNGMTFLDLPVTMDKFLILRGKTADRKTLGDWMTGMPGT
FMFKAGQSLQDYQAVTVYRVTTVQQPPFVYKKINADGKPEFYGYCIDLINEIKLIVNFEYEISEAPDGKF
GTMDDNQQWNGMIKQLVDKQADIALAPLSVMAERENVVDFTVPYYDLVGITILMKKVKLPTSLFKFLTVL
EPEVWICILVAYGFTSVLLYIFDRFSPYSYQNNREKYKDDEEKREFNLKECLWFCMTSLTPQGGGEAPKN
LSGRLVAATWWLFGFIIIASYTANLAAFLTVSRLDTPIESLDDLSNQYKVQYAPVNGTSTMTYFERMAYI
EKKFYEIWKDMSLNDSMSDVERAKLAVWDYPVSDKYTKMWQSMQEAGLPTSLEAALERVRKSTSTSEGFA
YLGDATDIRYQVLTNCDLQIVGEEFSRKPYAVAVQQGSPLKDQFNDAILKLLNQRKLETLKERWWNQNPA
KKMCEKDDDQSDGISIENIGGVFIVIFVGIGLACVTLAFEYWWYKHRKGPQVADSSKVVAVRELPHSDTK
ANKANFSTQYNSGRDGYNISPVANPW
>73 IR 93a Homarus americanus (KAG7163520.1)
VRMGSRCVRVVVVSHDPVFLDTFAEWSLKGRLLVWATKLLVVTSLPLPQLHALLSSHWTFSMMNTILLNL
DDTPPNLRYSVYTHLPYSPDGAQVLRVAVWTPRHGLRLLTALPLFPEKFSNFHGAEVNVTGKPWPPYWVE
EQQEAADGSLVTIYTGCDYLSLETISHTLNFTINIIPTASWGEAVKKVEERVAFITAVFHVPLPERKKKH
DFTRIYEYNQMSFTLAKPGLKPSLDSLFYPLTGEVWAWVLVVLLFMPAIYYMVSRGREKQCGRLRVAAEV
LEVMGILVGQNLPQQLPPITSGRLLVVAWLVFALIIGTVYRGNLTAALTLPKYPPRPETVEQLVDTVHKV
TMPPFGELWRQFFAGSDSEVYKKLARMMMIGPSTREGLQMAIEQNTANMAARRYLSNMIVEHFTEADGTT
RLYLARETLFPGQSAWPIPHDAPYQSQLDRCLIAIIEAGLYEKWSDDTVSQTRRRSQRRQREYLAQQLQQ
GQQVVDETAESDKSIIALTVTHMQGPLVFILLGLFLAGVVFAVEVSMTYNK
>74 IR 21a-like Homarus americanus (XP_042213525.1)
MSEEEIPGDATILWCECDYGVSVRLWCECDYGVSVRLWCECDYGVSVRLWCGGVIGVSVRLWCECDYGDM
RGTRMVLTLIICSIICVAGLTNSQEHLAHDTTLVELNSANLSQVERMTPGVRNQLVSLAENKCHEQPPAS
TSKHAASQHSCTSPASTDLVHKRPSAKLESDTSPVTVRDKIKNINKVLFDRYEKEETSADMLDAASLSRM
LVAVVEEEMEECNVVVAYDAAYSHPAVLHRLLLLPNARQVVKVNKTQDLLEIVWVSSGCSGYVFLLQQLD
PLLTFVNTHPNSWDYHGRYLFVVPSRDDLESLALSEKGKKTEHIAGATESGAEGEWGVYMNQLYWSQGVK
RVTTWRGHRFTSQVNLFPDKLRDLQGAVLKAVTFEWKPSVFYQRAKNGTVLLRYGIDIGVVKTLAQVLNF
TIQFEEPPEGELWGREENGTWSGMMGKLSRNEVDLGMVDLYMTIIRVGILDYSASYDSELSCFMARTEPP
LPRWQALAYPFQGITWLAILIGLIISGPVLYLLARGSAVCGEEMKSLQSLSFSCYYALGLHCCEAQVTLP
QMKSTRVFIIFLWLYTITITIAYSTNLTAFLMVTKPPSIMETIKELHASGLEVSGVGKFYGDALASASDP
YLQSLKDRFQDYSTAEDIFSGVLEGKAVMLQNRPYLEFVAATKFPSRGASRMRLMKECFAPFSIALGLQR
HSPLKRKFDQVISWMLNAGLIRHFFLTSLRLSAQTSGQKESEGGVVVAGETQDRGVRGGARGGGVPLSLD
HLQGIFFVIVMGWIATVLIFLVEITLKERESSRDHL
