# Supplementary material for: Tropical rock lobster (Panulirus ornatus) uses chemoreception via the antennular lateral flagellum to identify conspecific ecdysis
Source: Sci Rep. 2023 Jul 31;13:12409. doi: 10.1038/s41598-023-39567-8 (PMC10390513; doi:10.1038/s41598-023-39567-8)
Supplement: Supplementary file 4 — Supplementary Information 2. [file 41598_2023_39567_MOESM4_ESM.csv]

>TRINITY_DN10053_c0_g1_i1.p1 TRINITY_DN10053_c0_g1~~TRINITY_DN10053_c0_g1_i1.p1 ORF type:5prime_partial len:259 (+),score=33.21 TRINITY_DN10053_c0_g1_i1:3-779(+)
SWLQNTFVFIRVLLQQEIPELPYLHWERIMLALWLLTTVVLTKSYAGNLMSLLAVRHIPQ
PYQTLRDVVDDPSVTLILSADSAELQYMRSVESGIFREVADLEKEARMIFRKQSEFPDAM
DTLVKQGDHVLIVVTIDLKMYMSRHFTQTGECYFYGSKEEFLPLIGSMITQKDSPLLPAL
NERIMTVMEAGLFYYWMRRDEPNSTICYNSPTKIAVETPLALSNIWGMFVVLMVGYALGL
FVLCLERLRRIIVRPSNL
>TRINITY_DN10053_c0_g1_i10.p1 TRINITY_DN10053_c0_g1~~TRINITY_DN10053_c0_g1_i10.p1 ORF type:5prime_partial len:259 (+),score=32.74 TRINITY_DN10053_c0_g1_i10:3-779(+)
SWLQNTFVFIRVLLQQEIPELPYLHWERIMLALWLLTTVVLTKSYAGNLMSLLAVRHIPQ
PYQTLRDVVDDPSVTLILSADSAELQYMRSVESGIFREVADLEKEARMIFRKQSEFPDAM
DTLVKQGDHVLIVVTIDLKMYMSRHFTQTGECYFYGSKEEFLPLIGSMITQKDSPLLPAL
NERIMTVMEAGLFYYWMRRDEPNSTICYNSPTKIAVETPLALSNIWGMFVVLMVGYALGL
FVLCLEWLRRKIVGLFNI
>TRINITY_DN10053_c0_g1_i2.p1 TRINITY_DN10053_c0_g1~~TRINITY_DN10053_c0_g1_i2.p1 ORF type:5prime_partial len:173 (+),score=22.86 TRINITY_DN10053_c0_g1_i2:3-521(+)
SWLQNTFVFIRVLLQQEIPELPYLHWERIMLALWLLTTVVLTKSYAGNLMSLLAVRHIPQ
PYQTLRDVVDDPSVTLILSADSAELQYMRNQQIISGSLILSADSAELQYMRSVESGIFRE
VADLEKEARMIFRKQSEFPDAMDTLVKQGDHVLIVVTIDLKMYMSRHFTQTG
>TRINITY_DN10053_c0_g1_i5.p1 TRINITY_DN10053_c0_g1~~TRINITY_DN10053_c0_g1_i5.p1 ORF type:5prime_partial len:259 (+),score=33.21 TRINITY_DN10053_c0_g1_i5:3-779(+)
SWLQNTFVFIRVLLQQEIPELPYLHWERIMLALWLLTTVVLTKSYAGNLMSLLAVRHIPQ
PYQTLRDVVDDPSVTLILSADSAELQYMRSVESGIFREVADLEKEARMIFRKQSEFPDAM
DTLVKQGDHVLIVVTIDLKMYMSRHFTQTGECYFYGSKEEFLPLIGSMITQKDSPLLPAL
NERIMTVMEAGLFYYWMRRDEPNSTICYNSPTKIAVETPLALSNIWGMFVVLMVGYALGL
FVLCLERLRRIIVRPSNL
>TRINITY_DN10053_c0_g1_i9.p1 TRINITY_DN10053_c0_g1~~TRINITY_DN10053_c0_g1_i9.p1 ORF type:5prime_partial len:210 (+),score=34.51 TRINITY_DN10053_c0_g1_i9:3-632(+)
IVYLRIIGDRGLPEVDPWGFLLPLTPLVWASTLVTLVVLPTVVVLLASWSSLKTVVVQGS
WLQNTFVFIRVLLQQEIPELPYLHWERIMLALWLLTTVVLTKSYAGNLMSLLAVRHIPQP
YQTLRDVVDDPSVTLILSADSAELQYMRSVESGIFREVADLEKEARMIFRKQSEFPDAMD
TLVKQGDHVLIVVTIDLKMYMSRHFTQTG
>TRINITY_DN10053_c1_g2_i1.p1 TRINITY_DN10053_c1_g2~~TRINITY_DN10053_c1_g2_i1.p1 ORF type:complete len:229 (+),score=21.67 TRINITY_DN10053_c1_g2_i1:2-688(+)
MVTLVLTRSYSGNLMSLLAVRHIPQPYQSIQDVLDDPSIIMIWESKSALVQYFRTAKTGV
FREVGDSEKEGRIRFARGYEYYWSMDTLVRQGDHVIMAETLYGIVLQGQDFSNTGKCDFY
MSGDVFLPFMMTMVGPKGSPLVPPMNWRIKWVTQTGLYYHWMDSAMPNVSYCENPPIKTA
VSTALALNNVWGMFAVLLGGHTVSLLVLGLELLSGALLQVENASILTA
>TRINITY_DN10053_c1_g2_i3.p1 TRINITY_DN10053_c1_g2~~TRINITY_DN10053_c1_g2_i3.p1 ORF type:complete len:229 (+),score=15.48 TRINITY_DN10053_c1_g2_i3:2-688(+)
MVTLVLTRSYSGNLMSLLAVRHIPQPYQSIQDVLDDPSIIMIWESKSALVQYFRTAKTGV
FREVGDSEKEGRIRFARGYEYYWSMDTLVRQGDHVIMAETLYGIVLQGQDFSNTGKCDFY
MSGDVFLPFMMTMVGPKGSPLVPPMNWRIKWVTQTGLYYHWMEAVMPNVSYCKTAPSKIA
VSTSLALSNVWGMFAVLLGGHTVSLLVLGLELLSGALRQVENVSILTS
>TRINITY_DN10053_c2_g1_i1.p1 TRINITY_DN10053_c2_g1~~TRINITY_DN10053_c2_g1_i1.p1 ORF type:5prime_partial len:279 (-),score=20.62 TRINITY_DN10053_c2_g1_i1:572-1408(-)
SLCSRRKTTNTSLRSSSIYIRYIRILLQQGDSMLPNSWWEPLVVGVWMMTTLVLTRSYTG
NLMSYLAVRHIPHPYQSLRDVLDDPSASIVMEDDTSYVQYYRSVKSGIFREIAVAEDKGR
VKSLRDVIHHHKLSLFKQGDHVLIAEDRYLQVLTSEDFSSTGRCDFYSSQERFLPFMSAL
IAQKDNPMVPVMSERIKSITQAGLYDHWTKEYMPNSTSCAYPPTKIAVHTSLTVHNLGGM
FILLVSGHVVSTLLLGLEVLNARLLQLWISTANEDPSA
>TRINITY_DN100868_c0_g1_i2.p1 TRINITY_DN100868_c0_g1~~TRINITY_DN100868_c0_g1_i2.p1 ORF type:internal len:120 (-),score=16.12 TRINITY_DN100868_c0_g1_i2:3-359(-)
KALPRHSALLRPFTGDLWVMVIVFTSAAGVILWLLQTTWSRASGHPGIRLVPALSYTWGV
LLQETVAYSSISISDQVFVGWWMLSCLLIDASYRSSLIAHLSAQSKFLPINSFEDILKR
>TRINITY_DN10096_c0_g1_i10.p1 TRINITY_DN10096_c0_g1~~TRINITY_DN10096_c0_g1_i10.p1 ORF type:complete len:780 (-),score=178.06 TRINITY_DN10096_c0_g1_i10:444-2783(-)
MAWYASMGSSASSCLPRVLLLPTVLFLLTAGELLLTLPAASALPPVIRVGAMFTAEQREG
PTELAFKYAVYRINKDSTLLPNTTLVYDIQYVPRDDSFHASKKACEQINFGVQAVFGPSD
PLLGSHIQSICDALDIPHLESRLDLEPEFKEFSINLHPSHEVLNRAFQDVMTFLNWTEVA
IIYEEDLGLIKLQELVKSPPAEHMEFLIRQGTPVNYRELLKEIKHKEIFNIIVDTKPENM
NHFLRGILQLQMNDFKYHYLFTTFDIETFDLEDFKYNFVNMTAFRLVDSEHYRVRRVLKD
MEKFQPIGHNILNQSRVIQVEPALIYDSVHVFALGLQALERSTSLKVANLSCDSELPWPD
GSSLFNYINSVEFRGITGPIQFKEGRRTNFKLDILKLKQHSLVKVGEWGPGNGVNITDRA
AFYDPGTMNVTLLVTTNLKADLAIGSMTINYARENVIDFTKPFMNVGISILFKVPTNQQT
RLFSFMNPLAIEIWLYVLAAYVLVSITMFIVARFSPYEWYNPHPCAQENDIVENQFSLSN
SFWFTIGTLMQQGSDLNPKACSTRIVGGIWWFFTLIIISSYTANLAAFLTVERMITPIEG
AEDLASQTEITYGSLVGGTTTTFFRDSKIETYQKMWRFMENKKPSVFVQSYDEGVRRVLE
GNYAFLMESSMLDYYVQRNCNLTQIGGLLDSKSYGIATPMGSPWRDKISLAILELQEKGV
IQVLYNRWWKNTGNTCNREDSNKESKASALGVDNIAFLLQEECSWCCCVAWPSPSSSPS
>TRINITY_DN10096_c0_g1_i18.p1 TRINITY_DN10096_c0_g1~~TRINITY_DN10096_c0_g1_i18.p1 ORF type:complete len:673 (-),score=140.91 TRINITY_DN10096_c0_g1_i18:497-2515(-)
MAWYASMGSSASSCLPRVLLLPTVLFLLTAGELLLTLPAASALPPVIRVGAMFTAEQREG
PTELAFKYAVYRINKDSTLLPNTTLVYDIQYVPRDDSFHASKKACEQINFGVQAVFGPSD
PLLGSHIQSICDALDIPHLESRLDLEPEFKEFSINLHPSHEVLNRAFQDVMTFLNWTEVA
IIYEEDLGLIKLQELVKSPPAEHMEFLIRQGTPVNYRELLKEIKHKEIFNIIVDTKPENM
NHFLRGILQLQMNDFKYHYLFTTFDIETFDLEDFKYNFVNMTAFRLVDSEHYRVRRVLKD
MEKFQPIGHNILNQSRVIQVEPALIYDSVHVFALGLQALERSTSLKVANLSCDSELPWPD
GSSLFNYINSVEFRGITGPIQFKEGRRTNFKLDILKLKQHSLVKVGEWGPGNGVNITDRA
AFYDPGTMNVTLLVTTNLETPYVMLKKATNLTGNSRYEGFCVDMLERIAAIMGFRYKIRV
SPSRTYGIQDPDTGEWNGIVRELQDNKADLAIGSMTINYARENVIDFTKPFMNVGISILF
KVPTNQQTRLFSFMNPLAIEIWLYVLAAYVLVSITMFIVARFSPYEWYNPHPCAQENDIV
ENQFSLSNSFWFTIGTLMQQVSDLNPKVVVWACWWSCRRARRGSWAGSGGSSRSSSSPRT
PLTWPPSSPSSV
>TRINITY_DN10096_c0_g1_i2.p1 TRINITY_DN10096_c0_g1~~TRINITY_DN10096_c0_g1_i2.p1 ORF type:3prime_partial len:828 (-),score=194.64 TRINITY_DN10096_c0_g1_i2:3-2483(-)
MAWYASMGSSASSCLPRVLLLPTVLFLLTAGELLLTLPAASALPPVIRVGAMFTAEQREG
PTELAFKYAVYRINKDSTLLPNTTLVYDIQYVPRDDSFHASKKACEQINFGVQAVFGPSD
PLLGSHIQSICDALDIPHLESRLDLEPEFKEFSINLHPSHEVLNRAFQDVMTFLNWTEVA
IIYEEDLGLIKLQELVKSPPAEHMEFLIRQGTPVNYRELLKEIKHKEIFNIIVDTKPENM
NHFLRGILQLQMNDFKYHYLFTTFDIETFDLEDFKYNFVNMTAFRLVDSEHYRVRRVLKD
MEKFQPIGHNILNQSRVIQVEPALIYDSVHVFALGLQALERSTSLKVANLSCDSELPWPD
GSSLFNYINSVEFRGITGPIQFKEGRRTNFKLDILKLKQHSLVKVGEWGPGNGVNITDRA
AFYDPGTMNVTLLVTTNLETPYVMLKKATNLTGNSRYEGFCVDMLERIAAIMGFRYKIRV
SPSRTYGIQDPDTGEWNGIVRELQDNKADLAIGSMTINYARENVIDFTKPFMNVGISILF
KVPTNQQTRLFSFMNPLAIEIWLYVLAAYVLVSITMFIVARFSPYEWYNPHPCAQENDIV
ENQFSLSNSFWFTIGTLMQQGSDLNPKACSTRIVGGIWWFFTLIIISSYTANLAAFLTVE
RMITPIDDVEDLASQTEIAYGTQASGSTMTFFRDSKIETYQKMWRFMENKKPSVFVQSYD
EGVRRVLEGNYAFLMESSMLDYYVQRNCNLTQIGGLLDSKSYGIATPMGSPWRDKISLAI
LELQEKGVIQVLYNRWWKNTGNTCNREDSNKESKASALGVDNIAFLL
>TRINITY_DN10096_c0_g1_i20.p1 TRINITY_DN10096_c0_g1~~TRINITY_DN10096_c0_g1_i20.p1 ORF type:3prime_partial len:626 (-),score=128.89 TRINITY_DN10096_c0_g1_i20:1-1875(-)
MAWYASMGSSASSCLPRVLLLPTVLFLLTAGELLLTLPAASALPPVIRVGAMFTAEQREG
PTELAFKYAVYRINKDSTLLPNTTLVYDIQYVPRDDSFHASKKACEQINFGVQAVFGPSD
PLLGSHIQSICDALDIPHLESRLDLEPEFKEFSINLHPSHEVLNRAFQDVMTFLNWTEVA
IIYEEDLGLIKLQELVKSPPAEHMEFLIRQGTPVNYRELLKEIKHKEIFNIIVDTKPENM
NHFLRGILQLQMNDFKYHYLFTTFDIETFDLEDFKYNFVNMTAFRLVDSEHYRVRRVLKD
MEKFQPIGHNILNQSRVIQVEPALIYDSVHVFALGLQALERSTSLKVANLSCDSELPWPD
GSSLFNYINSVEFRGITGPIQFKEGRRTNFKLDILKLKQHSLVKVGEWGPGNGVNITDRA
AFYDPGTMNVTLLVTTNLKADLAIGSMTINYARENVIDFTKPFMNVGISILFKVPTNQQT
RLFSFMNPLAIEIWLYVLAAYVLVSITMFIVARFSPYEWYNPHPCAQENDIVENQFSLSN
SFWFTIGTLMQQGSDLNPKACSTRIVGGIWWFFTLIIISSYTANLAAFLTVERMITPIGM
LPAGSPPPTLPPQGLPTLRPPGPPH
>TRINITY_DN10096_c0_g1_i21.p1 TRINITY_DN10096_c0_g1~~TRINITY_DN10096_c0_g1_i21.p1 ORF type:complete len:848 (-),score=200.34 TRINITY_DN10096_c0_g1_i21:444-2987(-)
MAWYASMGSSASSCLPRVLLLPTVLFLLTAGELLLTLPAASALPPVIRVGAMFTAEQREG
PTELAFKYAVYRINKDSTLLPNTTLVYDIQYVPRDDSFHASKKACEQINFGVQAVFGPSD
PLLGSHIQSICDALDIPHLESRLDLEPEFKEFSINLHPSHEVLNRAFQDVMTFLNWTEVA
IIYEEDLGLIKLQELVKSPPAEHMEFLIRQGTPVNYRELLKEIKHKEIFNIIVDTKPENM
NHFLRGILQLQMNDFKYHYLFTTFDIETFDLEDFKYNFVNMTAFRLVDSEHYRVRRVLKD
MEKFQPIGHNILNQSRVIQVEPALIYDSVHVFALGLQALERSTSLKVANLSCDSELPWPD
GSSLFNYINSVEFRGITGPIQFKEGRRTNFKLDILKLKQHSLVKVGEWGPGNGVNITDRA
AFYDPGTMNVTLLVTTNLETPYVMLKKATNLTGNSRYEGFCVDMLERIAAIMGFRYKIRV
SPSRTYGIQDPDTGEWNGIVRELQDNKADLAIGSMTINYARENVIDFTKPFMNVGISILF
KVPTNQQTRLFSFMNPLAIEIWLYVLAAYVLVSITMFIVARFSPYEWYNPHPCAQENDIV
ENQFSLSNSFWFTIGTLMQQGSDLNPKACSTRIVGGIWWFFTLIIISSYTANLAAFLTVE
RMITPIEGAEDLASQTEITYGSLVGGTTTTFFRDSKIETYQKMWRFMENKKPSVFVQSYD
EGVRRVLEGNYAFLMESSMLDYYVQRNCNLTQIGGLLDSKSYGIATPMGSPWRDKISLAI
LELQEKGVIQVLYNRWWKNTGNTCNREDSNKESKASALGVDNIAFLLQEECSWCCCVAWP
SPSSSPS
>TRINITY_DN10096_c0_g1_i25.p1 TRINITY_DN10096_c0_g1~~TRINITY_DN10096_c0_g1_i25.p1 ORF type:3prime_partial len:694 (-),score=151.18 TRINITY_DN10096_c0_g1_i25:1-2079(-)
MAWYASMGSSASSCLPRVLLLPTVLFLLTAGELLLTLPAASALPPVIRVGAMFTAEQREG
PTELAFKYAVYRINKDSTLLPNTTLVYDIQYVPRDDSFHASKKACEQINFGVQAVFGPSD
PLLGSHIQSICDALDIPHLESRLDLEPEFKEFSINLHPSHEVLNRAFQDVMTFLNWTEVA
IIYEEDLGLIKLQELVKSPPAEHMEFLIRQGTPVNYRELLKEIKHKEIFNIIVDTKPENM
NHFLRGILQLQMNDFKYHYLFTTFDIETFDLEDFKYNFVNMTAFRLVDSEHYRVRRVLKD
MEKFQPIGHNILNQSRVIQVEPALIYDSVHVFALGLQALERSTSLKVANLSCDSELPWPD
GSSLFNYINSVEFRGITGPIQFKEGRRTNFKLDILKLKQHSLVKVGEWGPGNGVNITDRA
AFYDPGTMNVTLLVTTNLETPYVMLKKATNLTGNSRYEGFCVDMLERIAAIMGFRYKIRV
SPSRTYGIQDPDTGEWNGIVRELQDNKADLAIGSMTINYARENVIDFTKPFMNVGISILF
KVPTNQQTRLFSFMNPLAIEIWLYVLAAYVLVSITMFIVARFSPYEWYNPHPCAQENDIV
ENQFSLSNSFWFTIGTLMQQGSDLNPKACSTRIVGGIWWFFTLIIISSYTANLAAFLTVE
RMITPIGMLPAGSPPPTLPPQGLPTLRPPGPPH
>TRINITY_DN10096_c0_g1_i26.p1 TRINITY_DN10096_c0_g1~~TRINITY_DN10096_c0_g1_i26.p1 ORF type:complete len:654 (-),score=132.64 TRINITY_DN10096_c0_g1_i26:238-2199(-)
MAWYASMGSSASSCLPRVLLLPTVLFLLTAGELLLTLPAASALPPVIRVGAMFTAEQREG
PTELAFKYAVYRINKDSTLLPNTTLVYDIQYVPRDDSFHASKKACEQINFGVQAVFGPSD
PLLGSHIQSICDALDIPHLESRLDLEPEFKEFSINLHPSHEVLNRAFQDVMTFLNWTEVA
IIYEEDLGLIKLQELVKSPPAEHMEFLIRQGTPVNYRELLKEIKHKEIFNIIVDTKPENM
NHFLRGILQLQMNDFKYHYLFTTFDIETFDLEDFKYNFVNMTAFRLVDSEHYRVRRVLKD
MEKFQPIGHNILNQSRVIQVEPALIYDSVHVFALGLQALERSTSLKVANLSCDSELPWPD
GSSLFNYINSVEFRGITGPIQFKEGRRTNFKLDILKLKQHSLVKVGEWGPGNGVNITDRA
AFYDPGTMNVTLLVTTNLKADLAIGSMTINYARENVIDFTKPFMNVGISILFKVPTNQQT
RLFSFMNPLAIEIWLYVLAAYVLVSITMFIVARFSPYEWYNPHPCAQENDIVENQFSLSN
SFWFTIGTLMQQGSDLNPKACSTRIVGGIWWFFTLIIISSYTANLAAFLTVERMITPIGL
QDRDLPEDVALHGEQEAECVRAVLRRGRQAGPGGQLRLPHGVVHVGLLRPEEL
>TRINITY_DN10096_c0_g1_i27.p1 TRINITY_DN10096_c0_g1~~TRINITY_DN10096_c0_g1_i27.p1 ORF type:3prime_partial len:762 (-),score=178.50 TRINITY_DN10096_c0_g1_i27:3-2285(-)
MAWYASMGSSASSCLPRVLLLPTVLFLLTAGELLLTLPAASALPPVIRVGAMFTAEQREG
PTELAFKYAVYRINKDSTLLPNTTLVYDIQYVPRDDSFHASKKACEQINFGVQAVFGPSD
PLLGSHIQSICDALDIPHLESRLDLEPEFKEFSINLHPSHEVLNRAFQDVMTFLNWTEVA
IIYEEDLGLIKLQELVKSPPAEHMEFLIRQGTPVNYRELLKEIKHKEIFNIIVDTKPENM
NHFLRGILQLQMNDFKYHYLFTTFDIETFDLEDFKYNFVNMTAFRLVDSEHYRVRRVLKD
MEKFQPIGHNILNQSRVIQVEPALIYDSVHVFALGLQALERSTSLKVANLSCDSELPWPD
GSSLFNYINSVEFRGITGPIQFKEGRRTNFKLDILKLKQHSLVKVGEWGPGNGVNITDRA
AFYDPGTMNVTLLVTTNLETPYVMLKKATNLTGNSRYEGFCVDMLERIAAIMGFRYKIRV
SPSRTYGIQDPDTGEWNGIVRELQDNKADLAIGSMTINYARENVIDFTKPFMNVGISILF
KVPTNQQTRLFSFMNPLAIEIWLYVLAAYVLVSITMFIVARFSPYEWYNPHPCAQENDIV
ENQFSLSNSFWFTIGTLMQQGSDLNPKDSKIETYQKMWRFMENKKPSVFVQSYDEGVRRV
LEGNYAFLMESSMLDYYVQRNCNLTQIGGLLDSKSYGIATPMGSPWRDKISLAILELQEK
GVIQVLYNRWWKNTGNTCNREDSNKESKASALGVDNIAFLL
>TRINITY_DN10096_c0_g1_i32.p1 TRINITY_DN10096_c0_g1~~TRINITY_DN10096_c0_g1_i32.p1 ORF type:5prime_partial len:447 (-),score=111.52 TRINITY_DN10096_c0_g1_i32:444-1784(-)
PVLVTTSPHAPLPSPPDVCVCVCVCYLTRGLGHPRRQETPYVMLKKATNLTGNSRYEGFC
VDMLERIAAIMGFRYKIRVSPSRTYGIQDPDTGEWNGIVRELQDNKADLAIGSMTINYAR
ENVIDFTKPFMNVGISILFKVPTNQQTRLFSFMNPLAIEIWLYVLAAYVLVSITMFIVAR
FSPYEWYNPHPCAQENDIVENQFSLSNSFWFTIGTLMQQGSDLNPKACSTRIVGGIWWFF
TLIIISSYTANLAAFLTVERMITPIEGAEDLASQTEITYGSLVGGTTTTFFRDSKIETYQ
KMWRFMENKKPSVFVQSYDEGVRRVLEGNYAFLMESSMLDYYVQRNCNLTQIGGLLDSKS
YGIATPMGSPWRDKISLAILELQEKGVIQVLYNRWWKNTGNTCNREDSNKESKASALGVD
NIAFLLQEECSWCCCVAWPSPSSSPS
>TRINITY_DN10096_c0_g1_i6.p1 TRINITY_DN10096_c0_g1~~TRINITY_DN10096_c0_g1_i6.p1 ORF type:internal len:293 (-),score=62.36 TRINITY_DN10096_c0_g1_i6:1-876(-)
PVLVTTSPHAPLPSPPDVCVCVCVCYLTRGLGHPRRQETPYVMLKKATNLTGNSRYEGFC
VDMLERIAAIMGFRYKIRVSPSRTYGIQDPDTGEWNGIVRELQDNKADLAIGSMTINYAR
ENVIDFTKPFMNVGISILFKVPTNQQTRLFSFMNPLAIEIWLYVLAAYVLVSITMFIVAR
FSPYEWYNPHPCAQENDIVENQFSLSNSFWFTIGTLMQQGSDLNPKACSTRIVGGIWWFF
TLIIISSYTANLAAFLTVERMITPIGMLPAGSPPPTLPPQGLPTLRPPGPPH
>TRINITY_DN10101_c1_g1_i1.p1 TRINITY_DN10101_c1_g1~~TRINITY_DN10101_c1_g1_i1.p1 ORF type:5prime_partial len:362 (-),score=59.73 TRINITY_DN10101_c1_g1_i1:876-1961(-)
ERVNERQALLLAVNHITLPGRLNRHDFTYTYEFIRMSFSMVKPAIKPRWQSLYYPLTDQV
WVAMLVVLLFMPTFLYTIYARGSDRGVGKQNRMTVGAVALEVTGILVGQNLPLRLPDIGS
SRVLLTVWLVFSFVVGTAYRGNLTAALTLPKFPPRPETVQELVQTIDRVTAPPIGRDWQK
FMLSSESEAYRKLAGLMLIGPTIQEGLLMATKMNTAQMTDRRNMAFTIAKYFTRADGSTQ
MYLGREPILPIPSAMPIPHDAPYTPQLNRCLMAIVETGLLKKWEEDTIRDVRRESQREQR
ELLAKKQKQQQQEGVEDTTESGGGITALTLTHMQGPIMLLILGLATSGIIFLGEILVMRY
W
>TRINITY_DN10101_c1_g1_i11.p1 TRINITY_DN10101_c1_g1~~TRINITY_DN10101_c1_g1_i11.p1 ORF type:5prime_partial len:362 (-),score=59.73 TRINITY_DN10101_c1_g1_i11:876-1961(-)
ERVNERQALLLAVNHITLPGRLNRHDFTYTYEFIRMSFSMVKPAIKPRWQSLYYPLTDQV
WVAMLVVLLFMPTFLYTIYARGSDRGVGKQNRMTVGAVALEVTGILVGQNLPLRLPDIGS
SRVLLTVWLVFSFVVGTAYRGNLTAALTLPKFPPRPETVQELVQTIDRVTAPPIGRDWQK
FMLSSESEAYRKLAGLMLIGPTIQEGLLMATKMNTAQMTDRRNMAFTIAKYFTRADGSTQ
MYLGREPILPIPSAMPIPHDAPYTPQLNRCLMAIVETGLLKKWEEDTIRDVRRESQREQR
ELLAKKQKQQQQEGVEDTTESGGGITALTLTHMQGPIMLLILGLATSGIIFLGEILVMRY
W
>TRINITY_DN10101_c1_g1_i7.p1 TRINITY_DN10101_c1_g1~~TRINITY_DN10101_c1_g1_i7.p1 ORF type:5prime_partial len:360 (-),score=60.37 TRINITY_DN10101_c1_g1_i7:876-1955(-)
ERVNERQALLLAVNHITLPGRLNRHDFTYTYEFIRMSFSMVKPAIKPRWQSLYYPLTDQV
WVAMLVVLLFMPTFLYTVNVRRSDRGARNRMTVGAVALEVTGILVGQNLPLRLPDIGSSR
VLLTVWLVFSFVVGTAYRGNLTAALTLPKFPPRPETVQELVQTIDRVTAPPIGRDWQKFM
LSSESEAYRKLAGLMLIGPTIQEGLLMATKMNTAQMTDRRNMAFTIAKYFTRADGSTQMY
LGREPILPIPSAMPIPHDAPYTPQLNRCLMAIVETGLLKKWEEDTIRDVRRESQREQREL
LAKKQKQQQQEGVEDTTESGGGITALTLTHMQGPIMLLILGLATSGIIFLGEILVMRYW
>TRINITY_DN10101_c1_g1_i8.p1 TRINITY_DN10101_c1_g1~~TRINITY_DN10101_c1_g1_i8.p1 ORF type:5prime_partial len:360 (-),score=60.37 TRINITY_DN10101_c1_g1_i8:876-1955(-)
ERVNERQALLLAVNHITLPGRLNRHDFTYTYEFIRMSFSMVKPAIKPRWQSLYYPLTDQV
WVAMLVVLLFMPTFLYTVNVRRSDRGARNRMTVGAVALEVTGILVGQNLPLRLPDIGSSR
VLLTVWLVFSFVVGTAYRGNLTAALTLPKFPPRPETVQELVQTIDRVTAPPIGRDWQKFM
LSSESEAYRKLAGLMLIGPTIQEGLLMATKMNTAQMTDRRNMAFTIAKYFTRADGSTQMY
LGREPILPIPSAMPIPHDAPYTPQLNRCLMAIVETGLLKKWEEDTIRDVRRESQREQREL
LAKKQKQQQQEGVEDTTESGGGITALTLTHMQGPIMLLILGLATSGIIFLGEILVMRYW
>TRINITY_DN10101_c1_g1_i9.p1 TRINITY_DN10101_c1_g1~~TRINITY_DN10101_c1_g1_i9.p1 ORF type:5prime_partial len:272 (-),score=53.06 TRINITY_DN10101_c1_g1_i9:134-949(-)
NRMTVGAVALEVTGILVGQNLPLRLPDIGSSRVLLTVWLVFSFVVGTAYRGNLTAALTLP
KFPPRPETVQELVQTIDRVTAPPIGRDWQKFMLSSESEAYRKLAGLMLIGPTIQEGLLMA
TKMNTAQMTDRRNMAFTIAKYFTRADGSTQMYLGREPILPIPSAMPIPHDAPYTPQLNRC
LMAIVETGLLKKWEEDTIRDVRRESQREQRELLAKKQKQQQQEGVEDTTESGGGITALTL
THMQGPIMLLILGLATSGIIFLGEILVMRYW
>TRINITY_DN102239_c0_g1_i1.p1 TRINITY_DN102239_c0_g1~~TRINITY_DN102239_c0_g1_i1.p1 ORF type:internal len:288 (+),score=62.01 TRINITY_DN102239_c0_g1_i1:1-861(+)
VLLNSGIGEGTPRSFSARVLGMVWAGFAMIIVASYTANLAAFLVLDRPQTSLTGINDARL
RNPMENFTYATVRGSSVDMYFRRQVELSNMYRTMEGNNYPTAEEAILAVKSGKLKAFIWD
SSRLEYEAAKDCELVTAGELFGRSGYGIGLKKNSPWADRVTLAILEFHESGYMEELDNKW
ILQNQEDHCNTDEKAPATLGLKNMAGVFILVAAGIVGGIGLIIIEIIYKKHQIRKQKRLE
IARHAYDKWRGAIEKRKTLRASMMMQRRLKANGVNEPSVICVNVEGG
>TRINITY_DN1025_c0_g1_i8.p1 TRINITY_DN1025_c0_g1~~TRINITY_DN1025_c0_g1_i8.p1 ORF type:5prime_partial len:238 (+),score=20.98 TRINITY_DN1025_c0_g1_i8:1-714(+)
LVLGVWMMMTLVLTRSYAGNLMSLLAVRHIPQPYQSLRDVLADPSASLIWMTNSTSFFFY
RSAASSIAKEISEAEAAGRILLQKSSDFQTSINTLVKQGRHAFVETESLMKIVTGEAFSK
TGSCDFYTSSEGFYPNLHSMGGQKYSPLVPSLSRRIMVMAEFGLIDLYLKQSSPNSSMCA
RPPTKVTVSLPLAFTNLWGMFVVLTGGYAVSLFIFSTELLTAHLIPVFQNVMDMIPK
>TRINITY_DN10340_c0_g1_i13.p1 TRINITY_DN10340_c0_g1~~TRINITY_DN10340_c0_g1_i13.p1 ORF type:complete len:266 (-),score=12.12 TRINITY_DN10340_c0_g1_i13:105-875(-)
MDAKSGYIFFPLDVSEEAVFVWERLVLGVWMMMTLVLTRSYAGNLMSLLAVRHIPQPYQS
LRDVLDDSSASFIWMTNSTPLFYYRSPESNISKDVVEAETMGRILLQTLNEMAISINTLV
KQGRYVMVEVEAFLQLLMAQVFIKTGSCDFYMSRKGFFPVMQSLIGHKYSPLVPALSKRI
IALTEFGLGDLWIRQGTSKSTTCLRPPTKAKVTKSLAMTNLWGMFVSLVAGYGASLLIFG
TEHLTARMMDTISTGS
>TRINITY_DN10340_c0_g1_i15.p1 TRINITY_DN10340_c0_g1~~TRINITY_DN10340_c0_g1_i15.p1 ORF type:complete len:269 (-),score=26.13 TRINITY_DN10340_c0_g1_i15:370-1149(-)
MDAKSGYIFFPLDVSEEAVFVWERLVLGVWMMMTLVLTRSYAGNLMSLLAVRHLPQPYQT
LQDILDDPSVITIWQKNSAPEQYLRSVQSGMFREIADMEAEGRLKFHTSSQFFSSVNTLV
RWGDHVIVNGDRTIKYLVTLDFSRTGRCDFYISRDGFLPYSASLITQKYSPLTYGLSMRI
MTLLETGLISYWVTKSMPNTTYCRYPPKKITVNTTIAMRNVWGMFVLLGGGHACGLLLLC
LEVLSSLSGLSQDLREGSS
>TRINITY_DN10340_c0_g1_i3.p1 TRINITY_DN10340_c0_g1~~TRINITY_DN10340_c0_g1_i3.p1 ORF type:internal len:195 (-),score=35.16 TRINITY_DN10340_c0_g1_i3:1-582(-)
SFLLPLTPMVWVSILTTLLALQGTMFLLSSNLSFRMFSKDKWLTDTLMFSRILLQQDTSV
LTAWWWWERLVLGVWMMMTLVLTRSYAGNLMSLLAVRHIPQPYQTLRDVLDDPSAIMIWH
AASANVQYLRSVESGVFSEVHDLEEQDRILYRTISQYPEVIKTLVKRGDHVLVLGNMGLT
MNMARDFIQEGQCS
>TRINITY_DN10340_c0_g1_i31.p1 TRINITY_DN10340_c0_g1~~TRINITY_DN10340_c0_g1_i31.p1 ORF type:internal len:167 (-),score=29.13 TRINITY_DN10340_c0_g1_i31:3-500(-)
GVGPFTISAARAEVVDFTWPILIAYSRMLGARGRPEVDPWGFLLPLAPPVWWAILTSLLV
MPITVVLLSSCLSLKASDKERLVEETFAFGRVLVQQDISVPADWWSWERLVLGVWMMMTL
VLTRSYSGNLMSLLAVRHIPQPFQTLREVIEEPSTVMIWQSNSINA
>TRINITY_DN10340_c0_g1_i32.p1 TRINITY_DN10340_c0_g1~~TRINITY_DN10340_c0_g1_i32.p1 ORF type:complete len:260 (-),score=11.40 TRINITY_DN10340_c0_g1_i32:138-890(-)
MDAKSGYIFFPLDVSEEAVFVWERLVLGVWMMMTLVLTRSYAGNLMSLLAVRHIPQPYQS
LRDVLDDSSASFIWMTNSTPLFYYRSPESNISKDVVEAETMGRILLQTLNEMAISINTLV
KQGRYVMVEVEAFLQLLMAQVFIKTGSCDFYMSRKGFFPVMQSLIGHKYSPLVPALSKRI
IALTEFGLGDLWIRQGTSKSTTCLRPPTKAKVTKSLAMTNLWGMFVSLVAGYGASLLIFG
TEHLTARMIN
>TRINITY_DN10340_c0_g1_i36.p1 TRINITY_DN10340_c0_g1~~TRINITY_DN10340_c0_g1_i36.p1 ORF type:3prime_partial len:103 (-),score=5.17 TRINITY_DN10340_c0_g1_i36:1-279(-)
MDAKSGYIFFPLDVSEEAVFVWERLVLGVWMMMTLVLTRSYAGNLMSLLAVRHIPQPYQS
LRDLLRDSSASSLWTINSTPLLYYRSPESNISK
>TRINITY_DN10340_c0_g1_i39.p1 TRINITY_DN10340_c0_g1~~TRINITY_DN10340_c0_g1_i39.p1 ORF type:5prime_partial len:402 (-),score=41.13 TRINITY_DN10340_c0_g1_i39:138-1343(-)
EDPEAPGGRRLSFTGFMPNLLHYLSQAINFTYIYKQPRDGTWGAQQEDGSWSGMLGMVIR
EEADIGLGPFGISSSRAEFVEFMWPIFIAYSWILAGRGRPEVDPWSFLLSLSPLVWTFIL
TALLAMATAVFLLTSYFTQGSDSPRNKNIETFSLVRILFQQDYLVVGGVWRWWERLVLGV
WMMMTLVLTRSYAGNLMSLLAVRHIPQPYQSLRDVLDDSSASFIWMTNSTPLFYYRSPES
NISKDVVEAETMGRILLQTLNEMAISINTLVKQGRYVMVEVEAFLQLLMAQVFIKTGSCD
FYMSRKGFFPVMQSLIGHKYSPLVPALSKRIIALTEFGLGDLWIRQGTSKSTTCLRPPTK
AKVTKSLAMTNLWGMFVSLVAGYGASLLIFGTEHLTARMIN
>TRINITY_DN10340_c0_g1_i40.p1 TRINITY_DN10340_c0_g1~~TRINITY_DN10340_c0_g1_i40.p1 ORF type:complete len:193 (-),score=12.19 TRINITY_DN10340_c0_g1_i40:477-1028(-)
MDAKSGYIFFPLDVSEEAVFVWERLVLGVWMMMTLVLTRSYAGNLMSLLAVRHIPQPYQS
LRDVLDDSSASFIWMTNSTPLFYYRSPESNISKDVVEAETMGRILLQTLNEMAISINTLV
KQGRYVMVEVEAFLQLLMAQVFIKTGSCDFYMSRKGFFPVMQSLIGHKYSPLVPALSKSD
VSG
>TRINITY_DN10340_c0_g1_i41.p1 TRINITY_DN10340_c0_g1~~TRINITY_DN10340_c0_g1_i41.p1 ORF type:3prime_partial len:235 (-),score=49.01 TRINITY_DN10340_c0_g1_i41:1-621(-)
MLGARGRPEVDPWGFLLPLAPPVWWAILTSLLVMPITVVLLSSCLSLKASDKERLVEETF
AFGRVLVQQDISVPADWWSWERLVLGVWMMMTLVLTRSYSGNLMSLLAVRHIPQPYQTLR
DVLDDPSAIMIWHAASANVQYLRSVESGVFSEVHDLEEQDRILYRTISQYPEVIKTLVKR
GDHVLVLGNMGLTMNMARDFIQEGQCS
>TRINITY_DN10340_c0_g2_i2.p1 TRINITY_DN10340_c0_g2~~TRINITY_DN10340_c0_g2_i2.p1 ORF type:5prime_partial len:294 (-),score=41.86 TRINITY_DN10340_c0_g2_i2:289-1170(-)
FLLPLTPLVWAAILTTLLVVPVGVIFVLSYPMLETGKKEKTDIFFGYLRILLQQDYSVSV
EWLWKRLVVGVWMMMTVVLTRSYAGNLMSLLAVRHIPQPYQTLRDLLDDPSATMIWEANS
IYMKFCHLAESGTFREVADLDNKGLIEYRKTTEFSHAVDTLVRGGDHVLVVEALTLVFRL
AQDFSNKGRCDFYLSKEVFLPFMFCMIGQKKSPLVPVISKRIMTMTEGGLYDHWMKAAVP
NSTSCLRPPTKITVQTTLALANLWGMFVVLVGGHTTGLLLLCLEVFSSRLLQS
>TRINITY_DN103501_c0_g1_i4.p1 TRINITY_DN103501_c0_g1~~TRINITY_DN103501_c0_g1_i4.p1 ORF type:complete len:419 (-),score=60.75 TRINITY_DN103501_c0_g1_i4:358-1506(-)
MGQLQREEMDFCTVSGPTPERLWVSQHIMAYPSDTMNVISLKPSPLPENLSLLRPLTAEL
WLALLGSALAYGVTLWLLQKTWWWLAGGHAVKFSVALQYSWGTLLEQPPSDPSINDSGRL
LVGWWLMFCVVIDTCYRSSLIAHMTVQGKTRPPESFEDLVKQDGWKWCTEPWFLKGIPFE
YLSQHNDPVVKQIYKEMEVLRADEALKKVLEGSYSLIDLENYISIIIDSRWADSFGNTPF
YISKKGITMIASFGWSVRKGAPFYHRFGQLMFRLKDAGIITYWIDDVIATRVKKNRETIA
EDPQPDLGDTLDVDSSNVVLGMRHLLVPFYLLVLGCTIASLTLMTEYLIHRFSKHPSTVV
IDGRGIWKSWKKNESEAGLRYT
>TRINITY_DN103501_c0_g1_i7.p1 TRINITY_DN103501_c0_g1~~TRINITY_DN103501_c0_g1_i7.p1 ORF type:complete len:442 (+),score=50.30 TRINITY_DN103501_c0_g1_i7:199-1326(+)
MEKDGIFDGAMGQLQREEMDFCTVSGPTPERLWVSQHIMAYPSDTMNVISLKPSPLPENL
SLLRPLTAELWLALLGSALAYGVTLWLLQKTWWWLAGGHAVKFSVALQYSWGTLLEQPPS
DPSINDSGRLLVGWWLMFCVVIDTCYRSSLIAHMTVQGKTRPPESFEDLVKQDGWKWCTE
PWFLKGIPFEYLSQHNDPVVKQIYKEMEVLRADEALKKVLEGSYSLIDLENYISIIIDSR
WADSFGNTPFYISKKGITMIASFGWSVRKGAPFYHRFGQLMFRLKDAGIITYWIDDVIAT
RVKKNRETIAEDPQPDLGDTLDVNIPFSSSSLTSHTNHYHHSLRKCKRKMRICIANIVFL
YLFLQLYYGILSVFR
>TRINITY_DN103501_c0_g1_i8.p1 TRINITY_DN103501_c0_g1~~TRINITY_DN103501_c0_g1_i8.p1 ORF type:complete len:459 (+),score=74.85 TRINITY_DN103501_c0_g1_i8:199-1377(+)
MEKDGIFDGAMGQLQREEMDFCTVSGPTPERLWVSQHIMAYPSDTMNVISLKPSPLPENL
SLLRPLTAELWLALLGSALAYGVTLWLLQKTWWWLAGGHAVKFSVALQYSWGTLLEQPPS
DPSINDSGRLLVGWWLMFCVVIDTCYRSSLIAHMTVQGKTRPPESFEDLVKQDGWKWCTE
PWFLKGIPFEYLSQHNDPVVKQIYKEMEVLRADEALKKVLEGSYSLIDLENYISIIIDSR
WADSFGNTPFYISKKGITMIASFGWSVRKGAPFYHRFGQLMFRLKDAGIITYWIDDVIAT
RVKKNRETIAEDPQPDLGDTLDVDSSNVVLGMRHLLVPFYLLVLGCTIASLTLMTEYLIH
RFSKHPSTVVIDGRGIWKSWKKNESEAGLRYT
>TRINITY_DN103501_c0_g1_i9.p1 TRINITY_DN103501_c0_g1~~TRINITY_DN103501_c0_g1_i9.p1 ORF type:complete len:459 (+),score=74.85 TRINITY_DN103501_c0_g1_i9:199-1377(+)
MEKDGIFDGAMGQLQREEMDFCTVSGPTPERLWVSQHIMAYPSDTMNVISLKPSPLPENL
SLLRPLTAELWLALLGSALAYGVTLWLLQKTWWWLAGGHAVKFSVALQYSWGTLLEQPPS
DPSINDSGRLLVGWWLMFCVVIDTCYRSSLIAHMTVQGKTRPPESFEDLVKQDGWKWCTE
PWFLKGIPFEYLSQHNDPVVKQIYKEMEVLRADEALKKVLEGSYSLIDLENYISIIIDSR
WADSFGNTPFYISKKGITMIASFGWSVRKGAPFYHRFGQLMFRLKDAGIITYWIDDVIAT
RVKKNRETIAEDPQPDLGDTLDVDSSNVVLGMRHLLVPFYLLVLGCTIASLTLMTEYLIH
RFSKHPSTVVIDGRGIWKSWKKNESEAGLRYT
>TRINITY_DN103501_c0_g2_i2.p1 TRINITY_DN103501_c0_g2~~TRINITY_DN103501_c0_g2_i2.p1 ORF type:5prime_partial len:407 (+),score=74.13 TRINITY_DN103501_c0_g2_i2:1-1221(+)
IDSVDIRMLNTFAAHANFTYEVREPSDGQWGVEKTDGNWTGIVGTLQYHLADFSLIIAVT
PGRLQVMHFSCIYHQAYVAIFSLKPETLPQNLAIIRPFTGMIWLVLFASILVWSVTLWLL
QKVWSGMSGGRGLELSSAFLYIWSVLLEKWTFDPPPTLTSRMLVGPWLLVCTILTIAYRS
SLVAHLVMQDKLPEINTFQDLLVRRGWQWGMSYKNSSLNTVLETHPNSDVQKIERNMQYA
QEEDQFQRVLKGGYSYITYQEGGIAAVATRYTNSRGYTPIHVSRTGYREFAGDAWGFRRG
APFLPRISRMIQNLLEAGFVDYWQKEMRAGYMRKRKLMRKGKAEEEDARGIVAYEYSEVD
DGQVVLGLNHLQGAFYLLLLGGGLSILLLLWENLTCHHGRFLHPQA
>TRINITY_DN103501_c0_g3_i1.p1 TRINITY_DN103501_c0_g3~~TRINITY_DN103501_c0_g3_i1.p1 ORF type:internal len:208 (-),score=30.58 TRINITY_DN103501_c0_g3_i1:1-621(-)
SDAPGTTLTPIDSVDIRMLNTFAAHANFTYEVREPSDGQWGVEKTDGNWTGIVGTLQYHL
ADFSLIIAVTPGRLQVMHFSCIYHQAYVAIFSLKPETLPQNLAIIRPFTGMIWLVLFASI
LVWSVTLWLLQKVWSGMSGGRGLELSSAFLYIWSVLLEKWTFDPPPTLTSRMLVGPWLLV
CTILTIAYRSSLVAHLVMQDKLPEINT
>TRINITY_DN10412_c0_g1_i1.p1 TRINITY_DN10412_c0_g1~~TRINITY_DN10412_c0_g1_i1.p1 ORF type:internal len:244 (-),score=36.40 TRINITY_DN10412_c0_g1_i1:3-731(-)
GGVGRPEVDPWGFLLPLGPLVWTAILAALLVVTGVVWLLSLCLIRETRTRSGEREPADGF
FLYVRVLLQQDTRGLPGERWLERLVLGSWMVMTLVLTKSYSGTLMSMLAVRYIPQPYQSL
RDVLDDPSAIMILAAGNFYMDYFRSAKNGTFREVMDARDNGRVEWMGSRTYPVLLKTLVV
HGRHVLFLEENESASLTAETFSNTGRCEFYTSRDHFLPNSMSMIGQKGHPLVPVLSKSIK
FVK
>TRINITY_DN10506_c0_g1_i14.p1 TRINITY_DN10506_c0_g1~~TRINITY_DN10506_c0_g1_i14.p1 ORF type:5prime_partial len:309 (+),score=53.51 TRINITY_DN10506_c0_g1_i14:2-928(+)
GSLLQQGTEQQPKAVSTRIVAGIWWFFTLIMISSYTANLAAFLTVERMESPIESAEDLAK
QTKIKYGSLYGGSTWTFFSTSKVPTYQRMFSFMESQIPSVYTKSNEEGVKRVQKGDGLYA
YMMESSSIEYITERYCDLTQVGGPLDSKSYGIAVPPGSPYTNAISEAILSLQEGGKLQEL
RTRWWKQEKGRGQCKEDESKSSSKANELGLNNVGGVFVVLLAGMGLASVVAVCEFVWKSR
KLATEENASVWTEMSKEIKFALSCDASSKPVRKKPPEQENGPSFLSMNTYDSTYTTSQYS
FSSKDPVS
>TRINITY_DN10506_c0_g1_i15.p1 TRINITY_DN10506_c0_g1~~TRINITY_DN10506_c0_g1_i15.p1 ORF type:5prime_partial len:307 (+),score=55.96 TRINITY_DN10506_c0_g1_i15:3-923(+)
SLMQQGGDLLPKAVSTRIVAGIWWFFTLIMISSYTANLAAFLTVERMESPIESAEDLAKQ
TKIKYGSLYGGSTWTFFSTSKVPTYQRMFSFMESQIPSVYTKSNEEGVKRVQKGDGLYAY
MMESSSIEYITERYCDLTQVGGPLDSKSYGIAVPPGSPYRTPLNSAVLQLQEMGRLHALK
RKWWKEKRGGTCQEDESKSSSKANELGLNNVGGVFVVLLAGMGLASVVAVCEFVWKSRKL
ATEENASVWTEMSKEIKFALSCDASSKPVRKKPPEQENGPSFLSMNTYDSTYTTSQYSFS
SKDPVS
>TRINITY_DN10506_c0_g1_i16.p1 TRINITY_DN10506_c0_g1~~TRINITY_DN10506_c0_g1_i16.p1 ORF type:5prime_partial len:308 (+),score=51.77 TRINITY_DN10506_c0_g1_i16:3-926(+)
SLMQQGGDLLPKAVSTRIVAGIWWFFTLIMISSYTANLAAFLTVERMESPIESAEDLAKQ
TKIKYGSLYGGSTWTFFSTSKVPTYQRMFSFMESQIPSVYTKSNEEGVKRVQKGDGLYAY
MMESSSIEYITERYCDLTQVGGPLDSKSYGIAVPPGSPYTNAISEAILSLQEGGKLQELR
TRWWKQEKGRGQCKEDESKSSSKANELGLNNVGGVFVVLLAGMGLASVVAVCEFVWKSRK
LATEENASVWTEMSKEIKFALSCDASSKPVRKKPPEQENGPSFLSMNTYDSTYTTSQYSF
SSKDPVS
>TRINITY_DN10506_c0_g1_i17.p1 TRINITY_DN10506_c0_g1~~TRINITY_DN10506_c0_g1_i17.p1 ORF type:5prime_partial len:309 (+),score=53.51 TRINITY_DN10506_c0_g1_i17:2-928(+)
GSLLQQGTEQQPKAVSTRIVAGIWWFFTLIMISSYTANLAAFLTVERMESPIESAEDLAK
QTKIKYGSLYGGSTWTFFSTSKVPTYQRMFSFMESQIPSVYTKSNEEGVKRVQKGDGLYA
YMMESSSIEYITERYCDLTQVGGPLDSKSYGIAVPPGSPYTNAISEAILSLQEGGKLQEL
RTRWWKQEKGRGQCKEDESKSSSKANELGLNNVGGVFVVLLAGMGLASVVAVCEFVWKSR
KLATEENASVWTEMSKEIKFALSCDASSKPVRKKPPEQENGPSFLSMNTYDSTYTTSQYS
FSSKDPVS
>TRINITY_DN10506_c0_g1_i5.p1 TRINITY_DN10506_c0_g1~~TRINITY_DN10506_c0_g1_i5.p1 ORF type:5prime_partial len:316 (+),score=56.20 TRINITY_DN10506_c0_g1_i5:2-949(+)
GSLLQQGTEQQPKAVSTRIVAGIWWFFTLIMISSYTANLAAFLTVERMESPIESAEDLAK
QTKIKYGSLYGGSTWTFFSTSKVPTYQRMFSFMESQIPSVYTKSNEEGVKRVQKGDGLYA
YMMESSSIEYITERYCDLTQVGGPLDSKSYGIAVPPGSPYTNAISEAILSLQEGGKLQEL
RTRWWKQEKGRGQCKEDESKSSSKANELGLNNVGGVFVVLLAGMGLASVVAVCEFVWKSR
KLATEENETPARDSSEKFGPEDIPTPPLAAARSSQSLDRISRRSASAATPEATPEVQPEG
GLQSPDLPFQLISTV
>TRINITY_DN10506_c0_g1_i6.p1 TRINITY_DN10506_c0_g1~~TRINITY_DN10506_c0_g1_i6.p1 ORF type:5prime_partial len:309 (+),score=53.51 TRINITY_DN10506_c0_g1_i6:2-928(+)
GSLLQQGTEQQPKAVSTRIVAGIWWFFTLIMISSYTANLAAFLTVERMESPIESAEDLAK
QTKIKYGSLYGGSTWTFFSTSKVPTYQRMFSFMESQIPSVYTKSNEEGVKRVQKGDGLYA
YMMESSSIEYITERYCDLTQVGGPLDSKSYGIAVPPGSPYTNAISEAILSLQEGGKLQEL
RTRWWKQEKGRGQCKEDESKSSSKANELGLNNVGGVFVVLLAGMGLASVVAVCEFVWKSR
KLATEENASVWTEMSKEIKFALSCDASSKPVRKKPPEQENGPSFLSMNTYDSTYTTSQYS
FSSKDPVS
>TRINITY_DN10540_c0_g1_i2.p1 TRINITY_DN10540_c0_g1~~TRINITY_DN10540_c0_g1_i2.p1 ORF type:5prime_partial len:348 (+),score=56.90 TRINITY_DN10540_c0_g1_i2:1-1044(+)
LLFVHAAQVWLLGVASVALAAVLYYFIFRIQSTFGSFTLPPSRAFMHIFGAFLSQSLFVM
PWFSAGKLFLGFWFVYSLLVTTYYKTSLMATLAVPSIPPTIDTLEQLFRSNLKFGMIDAK
GSEYQLFSTSNVSLYQKMFQKMSFYSSDESMRLVAEGKYAYVYFKSNLETIVSTQYTSIS
GKTDLHVATEEFFPGGYGWAFPKGAPYRRTFDDIMWRCVQGGLIDMWVRDLYSIYLNENL
QQKTPRERKAEKEAALSKNNDGLVVLNLNHFQGAFLTLFLGSGAGILLLLMECVGAKLLR
PAGSSRQVSGTGSTFKSILHQRKTSAWRTYRSDPSIRSPVVSSGDRQ
>TRINITY_DN10600_c0_g1_i6.p1 TRINITY_DN10600_c0_g1~~TRINITY_DN10600_c0_g1_i6.p1 ORF type:complete len:345 (+),score=78.61 TRINITY_DN10600_c0_g1_i6:142-1035(+)
MANLLQALAKALNFRYTLVRPADGAWGIPDTSGEWNGMIGMVKRNEADLALGPFGLTYSR
SRVVDFSSPILIDYYRILVRRPRSKPDPLGFLRPFRWPVWTGLVLGVGVVGLVLYHVRRA
ALDLSQWQEDVVMDVGQVLHHWWSVYGALLNQPYTWMAQGWSVRVAVATWWLVALIVARS
YSSALTSLLAVRTVPVKYNFLAQVIADSHMHLIFEKATALVEHMSTVKHGVYKDLADTRP
DGRAHFLASSKLYEAAYREVRDQHYALLVEDTTCRKVYSDDFTKYGGWEEVIATAPA
>TRINITY_DN10600_c0_g2_i4.p1 TRINITY_DN10600_c0_g2~~TRINITY_DN10600_c0_g2_i4.p1 ORF type:complete len:404 (-),score=85.74 TRINITY_DN10600_c0_g2_i4:974-2029(-)
MANLLQALAKALNFRYTLVRPADGAWGIPDTSGEWNGMIGMVKRNEADLALGPFGLTYSR
SRVVDFSSPILIDYYRILVRRPRSKPDPLGFLRPFRWPVWTGLVLGVGVVGLVLYHVRRA
ALDLSQWQEDVVMDVGQVLHHWWSVYGALLNQPYTWMAQGWSVRVAVATWWLVALIVARS
YSSALTSLLAVRTVPVKYNFLAQVIADSHMHLIFEKATALVEHMSTVKHGVYKDLADTRP
DGRAHFLASSKLYEAAYREVRDQHYALLVEDTTCRKVYSDDFTKYGRCDFYIGKEQYWPL
IFSMIGRKGSPLIQAINSRRGSLRVSFFITPLVKLLLASSIRAQISLLNQL
>TRINITY_DN10600_c0_g2_i7.p1 TRINITY_DN10600_c0_g2~~TRINITY_DN10600_c0_g2_i7.p1 ORF type:complete len:262 (-),score=47.90 TRINITY_DN10600_c0_g2_i7:159-944(-)
MNTYHSTGVMHDGQEDIEWAIKRRRPLQANLSTSLKNIPLVNHPRDLQPCLLPLQEADLA
LGPFGLTYSRSRVVDFSSPILIDYYRILVRRPRSKPDPLGFLRPFRWPVWTGLVLGVGVV
GLVLYHVRRAALDLSQWQEDVVMDVGQVLHHWWSVYGALLNQPYTWMAQGWSVRVAVATW
WLVALIVARSYSSALTSLLAVRTVPVKYNFLAQVIADSHMHLIFEKATALVEHMSGVFVV
FGGGLLVAATVLLCELAAAAA
>TRINITY_DN10600_c0_g2_i9.p1 TRINITY_DN10600_c0_g2~~TRINITY_DN10600_c0_g2_i9.p1 ORF type:5prime_partial len:304 (-),score=73.38 TRINITY_DN10600_c0_g2_i9:159-1070(-)
SGEVQQQQQLPMTDPTSFRWEEPVRVRVAAEEWVPHIAVSQDASGNITIRGPMANLLQAL
AKALNFRYTLVRPADGAWGIPDTSGEWNGMIGMVKRNEADLALGPFGLTYSRSRVVDFSS
PILIDYYRILVRRPRSKPDPLGFLRPFRWPVWTGLVLGVGVVGLVLYHVRRAALDLSQWQ
EDVVMDVGQVLHHWWSVYGALLNQPYTWMAQGWSVRVAVATWWLVALIVARSYSSALTSL
LAVRTVPVKYNFLAQVIADSHMHLIFEKATALVEHMSGVFVVFGGGLLVAATVLLCELAA
AAA
>TRINITY_DN1095_c0_g1_i14.p1 TRINITY_DN1095_c0_g1~~TRINITY_DN1095_c0_g1_i14.p1 ORF type:complete len:672 (+),score=158.05 TRINITY_DN1095_c0_g1_i14:176-2017(+)
MVADVRHNHQLLFRYLEVVEVYKWPETYVVLVGPKSQASVALHDHSLRNSPKLLYLAYLQ
QQSLGQPRTTTASHVVTTTTELAGPNDPPGYGSDNNHGHNPRLNEVVSVVASNTVSGLQE
MSTEWRWFYLYSRCMYCTAARDSVQLLHTWTASGGLHNQADLFPDQFQDFHGHTFRLVTM
NWFPFIQFQRHTHERGSLVTPLDSLDVRMLTTIANKLNFTYEMRVPWDDQWGTSTPSGNW
SGIVGTLQHHQADFSMMLSWLETRLPVLDYSTIYASEPLVMITSKPLPLSQAFALVRPFS
VQLWLVTVVSTMVATVVLWALQKAWAWAWAGYALSLDQAMMLTWAILLEDPPPRLPRNIT
AQMLLGWWWLYCMLLAITYRSSLIAHLTVPGRSVSLDSLEQLLEASKRQHWTWGYEPTYG
SGWEWLKTNESPTVKQIFNNIKLSELQEQLELVLAGHHAFITWKYYIRSIIAAHYTDARG
YTPIHTAREDFFKYGGYGWGYRKGAPFRHKIDKLKSWLKEGGFINLWLDQLIDDSGRAAR
MRKKEEEGRGDDDEKNRKQGNTNEVGSQVVLGLGHLQGVFYLLMMGYGLSLVAFLAERVA
HTLHTTKPRLPPI
>TRINITY_DN1095_c0_g1_i17.p1 TRINITY_DN1095_c0_g1~~TRINITY_DN1095_c0_g1_i17.p1 ORF type:complete len:670 (+),score=157.92 TRINITY_DN1095_c0_g1_i17:170-2011(+)
MVADVRHNHQLLFRYLEVVEVYKWPETYVVLVGPKSQASVALHDHSLRNSPKLLYLAYLQ
QQSLGQPRTTTASHVVTTTTELAGPNDPPGYGSDNNHGHNPRLNEVVSVVASNTVSGLQE
MSTEWRWFYLYSRCMYCTAARDSVQLLHTWTASGGLHNQADLFPDQFQDFHGHTFRLVTM
NWFPFIQFQRHTHERGSLVTPLDSLDVRMLTTIANKLNFTYEMRVPWDDQWGTSTPSGNW
SGIVGTLQHHQADFSMMLSWLETRLPVLDYSTIYASEPLVMITSKPLPLSQAFALVRPFS
VQLWLVTVVSTMVATVVLWALQKAWAWAWAGYALSLDQAMMLTWAILLEDPPPRLPRNIT
AQMLLGWWWLYCMLLAITYRSSLIAHLTVPGRSVSLDSLEQLLEASKRQHWTWGYEPTYG
SGWEWLKTNESPTVKQIFNNIKLSELQEQLELVLAGHHAFITWKYYIRSIIAAHYTDARG
YTPIHTAREDFFKYGGYGWGYRKGAPFRHKIDKLKSWLKEGGFINLWLDQLIDDSGRAAR
MRKKEEEGRGDDDEKNRKQGNTNEVGSQVVLGLGHLQGVFYLLMMGYGLSLVAFLAERVA
HTLHTTKPRLPPI
>TRINITY_DN1095_c0_g1_i59.p1 TRINITY_DN1095_c0_g1~~TRINITY_DN1095_c0_g1_i59.p1 ORF type:complete len:674 (+),score=160.74 TRINITY_DN1095_c0_g1_i59:176-2023(+)
MVADVRHNHQLLFRYLEVVEVYKWPETYVVLVGPKSQASVALHDHSLRNSPKLLYLAYLQ
QQSLGQPRTTTASHVVTTTTELAGPNDPPGYGSDNNHGHNPRLNEVVSVVASNTVSGLQE
MSTEWRWFYLYSRCMYCTAARDSVQLLHTWTASGGLHNQADLFPDQFQDFHGHTFRLVTM
NWFPFIQFQRHTHERGSLVTPLDSLDVRMLTTIANKLNFTYEMRVPWDDQWGTSTPSGNW
SGIVGTLQHHQADFSMMLSWLETRLPVLDYSTIYASEPLVMITSKPLPLSQAFALVRPFS
VQLWLVTVVSTMVATVVLWALQKAWAWAWAGYALSLDQAMMLTWAILLEDPPPRLPRNIT
AQMLLGWWWLYCMLLAITYRSSLIAHLTVPGRSVSLDSLEQLLEASKRQHWTWGYEPTYG
SGWEWLKTNESPTVKQIFNNIKLSELQEQLELVLAGHHAFITWKYYIRSIIAAHYTDARG
YTPIHTAREDFFKYGGYGWGYRKGAPFRHKIDKLKSWLKEGGFINLWLDQLIDDSGRAAR
MRKKEEEEEGRGDDDEKNRKQGNTNEVGSQVVLGLGHLQGVFYLLMMGYGLSLVAFLAER
VAHTLHTTKPRLPPI
>TRINITY_DN1095_c0_g1_i63.p1 TRINITY_DN1095_c0_g1~~TRINITY_DN1095_c0_g1_i63.p1 ORF type:complete len:681 (+),score=157.97 TRINITY_DN1095_c0_g1_i63:203-2044(+)
MVADVRHNHQLLFRYLEVVEVYKWPETYVVLVGPKSQASVALHDHSLRNSPKLLYLAYLQ
QQSLGQPRTTTASHVVTTTTELAGPNDPPGYGSDNNHGHNPRLNEVVSVVASNTVSGLQE
MSTEWRWFYLYSRCMYCTAARDSVQLLHTWTASGGLHNQADLFPDQFQDFHGHTFRLVTM
NWFPFIQFQRHTHERGSLVTPLDSLDVRMLTTIANKLNFTYEMRVPWDDQWGTSTPSGNW
SGIVGTLQHHQADFSMMLSWLETRLPVLDYSTIYASEPLVMITSKPLPLSQAFALVRPFS
VQLWLVTVVSTMVATVVLWALQKAWAWAWAGYALSLDQAMMLTWAILLEDPPPRLPRNIT
AQMLLGWWWLYCMLLAITYRSSLIAHLTVPGRSVSLDSLEQLLEASKRQHWTWGYEPTYG
SGWEWLKTNESPTVKQIFNNIKLSELQEQLELVLAGHHAFITWKYYIRSIIAAHYTDARG
YTPIHTAREDFFKYGGYGWGYRKGAPFRHKIDKLKSWLKEGGFINLWLDQLIDDSGRAAR
MRKKEEEGRGDDDEKNRKQGNTNEVGSQVVLGLGHLQGVFYLLMMGYGLSLVAFLAERVA
HTLHTTKPRLPPI
>TRINITY_DN109877_c0_g1_i1.p1 TRINITY_DN109877_c0_g1~~TRINITY_DN109877_c0_g1_i1.p1 ORF type:complete len:426 (-),score=62.65 TRINITY_DN109877_c0_g1_i1:159-1304(-)
MEFLQVPPGELWGERLENGSFNGLVGFLSRDEADIASGNVYLSSHLGRLEHQSFSASYTT
DQSCFTARVEPPLPHWQSLGLPYQLNTWLALLVGLLIYSTFLYTLTRIGKVGTEIMNFQS
LTYSSLYVFGMHFRVSQSQMPLQSNTQIFVAFLWIYVIIITTGYSSNLTAFLTVTRDPEG
IETIKELHESKLPVLGLGEYFKYSMLQSMNKHVRGLADHYVASFDVDEVDKLIMNGKGVS
IQGRKYQQYVIQKRYTSTRGHASMRILKECFASHSITLGLQRHSPLKSIFDRVISWVVEG
GLVDHWFLESINLSIQNEEMNEKVLGSEDVETEQNLVTTGNEGVIPLGLDHMQGIFLILI
FSYLVSIFVFLTETTLIKNYG
>TRINITY_DN11090_c0_g1_i12.p1 TRINITY_DN11090_c0_g1~~TRINITY_DN11090_c0_g1_i12.p1 ORF type:complete len:230 (-),score=29.71 TRINITY_DN11090_c0_g1_i12:456-1145(-)
MVALWLLMTLVLTKSYAGNLMSLLAVRHIPQPYQTLRDVVDDPSVTLILSADSAELQYMR
SVESGIFREVADLEKEARMIFRKQSEFPDAMDTLVKQGDHVLIVVTIDLKMYMSRHFTQT
GECYFYGSKEEFLPLIGSMITQKDSPLLPALNERIMNVMEAGLFYYWMRRDEPNSTICYN
SPTKIAVKTPLALSNIWGMFVVLMVGYALGLFVLCLERLRRIIVRPSNL
>TRINITY_DN11090_c0_g1_i13.p1 TRINITY_DN11090_c0_g1~~TRINITY_DN11090_c0_g1_i13.p1 ORF type:complete len:361 (-),score=41.29 TRINITY_DN11090_c0_g1_i13:83-1138(-)
MVGMVNRGEADFAAQLFIVTTSRAEAVDFTGPVVIEYLKLMSGRGLPEVDPWGFLLPLTP
LVWASTLVTLVVLPTVVVLLASWSSLKTVVVQDSWLQNTFVFIRVLLQQEIPLLPYLHWE
RIMVALWLLMTLVLTKSYAGNLMSLLAVRHIPQPYQTLRDVVEDPSVTLIISADSAQLHY
MRSVESGIFREVADLEKKARMIFRKHSEFPDAMDTLVKQGDHVLIVVTIDLKMYMSRHFT
QTGECYFYGSKEEFLPLIGSMITQKDSPLLPALNERIMNVMEAGLFYYWMRRDEPNSTIC
YNSPTKIAVKTPLALSNIWGMFVVLMVGYALGLFVLCLEWLRRKIAGLFNI
>TRINITY_DN11090_c0_g1_i4.p1 TRINITY_DN11090_c0_g1~~TRINITY_DN11090_c0_g1_i4.p1 ORF type:5prime_partial len:350 (-),score=37.84 TRINITY_DN11090_c0_g1_i4:249-1298(-)
GMIMRGEADLGAEVFSVHAARAAVVDFTYPVVIVYLRIIGDRGLPEVDPWGFLLPLTPLV
WASTLVTLVVLPTVVVLLASWSSLKTVVVQDSWLQNTFVFIRVLLQQEIPLLPYLHWERI
MVALWLLMTLVLTKSYAGNLMSLLAVRHIPQPYQTLRDVVEDPSVTLIISADSAQLHYMR
SVESGIFREVADLEKKARMIFRKHSEFPDAMDTLVKQGDHVLIVVTIDLKMYMSRHFTQT
GECYFYGSKEEFLPLIGSMITQKDSPLLPALNERIMNVMEAGLFYYWMRRDEPNSTICYN
SPTKIAVKTPLALSNIWGMFVVLMVGYALGLFVLCLEWLRRKIAGLFNI
>TRINITY_DN11090_c0_g1_i5.p1 TRINITY_DN11090_c0_g1~~TRINITY_DN11090_c0_g1_i5.p1 ORF type:5prime_partial len:147 (-),score=25.34 TRINITY_DN11090_c0_g1_i5:473-913(-)
NTFVFIRVLLQQEIPELPYLHWERIMVALWLLMTLVLTKSYAGNLMSLLAVRHIPQPYQT
LRDVVDDPSVTLILSADSAELQYMRSVESGIFREVADLEKEARMIFRKQSEFPDAMDTLV
KQGDHVLIVVTIDLKMYMSRHFTQTG
>TRINITY_DN11090_c0_g1_i6.p1 TRINITY_DN11090_c0_g1~~TRINITY_DN11090_c0_g1_i6.p1 ORF type:5prime_partial len:350 (-),score=39.86 TRINITY_DN11090_c0_g1_i6:456-1505(-)
GMIMRGEADLGAEVFSVHAARAAVVDFTYPVVIVYLRIIGDRGLPEVDPWGFLLPLTPLV
WASTLVTLVVLPTVVVLLASWSSLKTVVVQDSWLQNTFVFIRVLLQQEIPLLPYLHWERI
MVALWLLMTLVLTKSYAGNLMSLLAVRHIPQPYQTLRDVVEDPSVTLIISADSAQLHYMR
SVESGIFREVADLEKKARMIFRKHSEFPDAMDTLVKQGDHVLIVVTIDLKMYMSRHFTQT
GECYFYGSKEEFLPLIGSMITQKDSPLLPALNERIMNVMEAGLFYYWMRRDEPNSTICYN
SPTKIAVKTPLALSNIWGMFVVLMVGYALGLFVLCLERLRRIIVRPSNL
>TRINITY_DN11166_c0_g2_i32.p2 TRINITY_DN11166_c0_g2~~TRINITY_DN11166_c0_g2_i32.p2 ORF type:complete len:228 (-),score=45.83 TRINITY_DN11166_c0_g2_i32:1120-1803(-)
MARPYWRSLQKRKGLWNKSNGHDRRSKPGDRLQRPVLDGLVRLPVAQTKASAPLVVRLFP
LQVKALPWDGLSHTLLEVARTVLRQDTAGLSDDNSVRVFQGAWFLVAMVISISYTGNLVA
YVTAPTQPTYIRTFHQLSSSTHRPMMADYGSYVPGAMRTSLDPVMRELGRAIELIPYDYS
LGLSKVKPRHGKEVAEGGRRERYSLGLSKVRPRHGKEVVEGGRERRG
>TRINITY_DN11166_c0_g2_i35.p1 TRINITY_DN11166_c0_g2~~TRINITY_DN11166_c0_g2_i35.p1 ORF type:5prime_partial len:410 (-),score=64.37 TRINITY_DN11166_c0_g2_i35:1120-2349(-)
TFASMLPPRVWAPDYLLLINANSTPASPLLAHPGINRGTFVSLFQPQSGAGTSTGYYYIM
FYESFRNGSKTRSRGSYKTGVAHSIQEVFPDRFPQFEGHRFHLASWLDDFPYLKTFPGEE
EASGMCLRMLQEISTRLNFSYHLYDFPPDKKWGDFFNGSWRGLIGEVYRNEKDFGINQMA
MIEDRNQAIDFSVQYWMDSYAFLLPRPKPPPRWWSVSFPFSWTTWAAVVLNLLLIAVVHL
GFIKVKALPWDGLSHTLLEVARTVLRQDTAGLSDDNSVRVFQGAWFLVAMVISISYTGNL
VAYVTAPTQPTYIRTFHQLSSSTHRPMMADYGSYVPGAMRTSLDPVMRELGRAIELIPYD
YSLGLSKVKPRHGKEVAEGGRRERYSLGLSKVRPRHGKEVVEGGRERRG
>TRINITY_DN11166_c0_g2_i5.p1 TRINITY_DN11166_c0_g2~~TRINITY_DN11166_c0_g2_i5.p1 ORF type:5prime_partial len:232 (-),score=53.33 TRINITY_DN11166_c0_g2_i5:249-944(-)
RVFQGAWFLVAMVISISYTGNLVAYVTAPTQPTYIRTFHQLSSSTHRPMMADYGSYVPGA
MRTSLDPVMRELGRAIELIPYDYSLGLSKVEEQGRAFLEVESYLQYVVILHGARNTYFMT
EKYSPTHLAWYFPKHTPWKHKFDRYISTFRESGLCHHWKKETETKFEEKMNYQRRSLVEE
ARAQPLTLADCQGAFLVYGVCVGAAVLVGLAQFCSILVKDYYEARKHRMNQ
>TRINITY_DN11186_c1_g1_i5.p1 TRINITY_DN11186_c1_g1~~TRINITY_DN11186_c1_g1_i5.p1 ORF type:complete len:202 (-),score=61.75 TRINITY_DN11186_c1_g1_i5:411-992(-)
MALGPTSITEEREKAIDFTVPFDFEPWDIMIPASQENIDLAAFMIPFSGEVWVGLLTSWV
VVGVLLYFLARATAALPNTTDSSLSMVKVLLDTFGSLISQCAWQPKTAAMRVLAGWWWLF
CVIAITSYSSKLIASITVRLTAPAVTSLLQMVEEESIIWTYQANSAMEELFKDPLLHPNG
ADGRLEEGVLAGR
>TRINITY_DN11186_c1_g2_i4.p1 TRINITY_DN11186_c1_g2~~TRINITY_DN11186_c1_g2_i4.p1 ORF type:5prime_partial len:671 (+),score=151.30 TRINITY_DN11186_c1_g2_i4:3-2015(+)
TTLGAQGTVMRLRVCVAGTVMLSVPLLVLAAAAGVPRGAATTPTVGLALEKTTQEATAVV
QEQVRATLATLSKTLNFQTRQLYVSPPLSHQHQPTQGLVGVVVAAERCGGYDGLAGVDIP
VLSLMLDVCDDQTPEPTAIPLYTLTARVSSSAESRREDCLPMVLRLWVERVLSGVEDSGR
RSSSGSDPLPPPPVRSNTTFLPLLLRQRLAHAFPINYLEEMRKCLKESPSAGLVLGGGSS
YREMLRTRTKALLQGHVVSIVLKHRTPYVFLQLEGRTVLGSDGILIQLLRSLAHIYNFTY
TMKLPDDGQWGSILADGSWNGMVGEVYRNEVEMALGPTSITEEREKAIDFTVPFDFEPWD
IMIPASQENIDLAAFMIPFSGEVWVGLLTSWVVVGVLLYFLARATAALPNTTDSSLSMVK
VLLDTFGSLISQCAWQPKTAAMRVLAGWWWLFCVIAITSYSSKLIASITVRLTAPAVTSL
LQMVEEESIIWTYQANSAMEELFKYSEPNSLFGKVAQLHRRREGLLVYSFNEGVDAVRDK
EYAYIEDASLLEYAIADDLAVHGSCRMSLVRDHFFSTRFGMILQRGSPYREAFSMEILYF
IQTGLMDAWKKEFWPAASRCVGAATKRPVRALNFLDIAGTLLLLQAGLTISALIFLLEFA
CVRRLPKCCY
>TRINITY_DN11319_c0_g1_i1.p1 TRINITY_DN11319_c0_g1~~TRINITY_DN11319_c0_g1_i1.p1 ORF type:5prime_partial len:389 (+),score=64.02 TRINITY_DN11319_c0_g1_i1:3-1169(+)
GTDVETVKAVARALNIALEFVGTPNGETWGEQYENGSWYGLMGQLERHEVDIGLANLFVS
KHWLQVIDLTAPYRTERTGFLIRVEPPLPQWQSLSFPFNQWTWLAVLVGLIVTGPLLFLF
ARGSGQCGGEIRNLQDLSFAWYYAFGLHFCEAHRSLPRNPCTQVFVQFLWLYTLILTTSY
SASLKAFLLVKKQPATINTFKELYESQLEVAGPGELLEDELAKSSDPYAQGLAKYFKYYE
TIEDMYPMVLQGKSVYLGNKRTIDYIMDKFTIRGVSPLRVMKETYGSYSVVQAFQRHSPL
KRKFDVYLGMIQDSGLVRKFVIDSLQLDATLRKRANGDKESYSGQEEVGADSVIPLNLDH
MQGLFLITCFGLISSSLSFILEKTVFSR
>TRINITY_DN11319_c0_g1_i2.p1 TRINITY_DN11319_c0_g1~~TRINITY_DN11319_c0_g1_i2.p1 ORF type:5prime_partial len:276 (+),score=35.37 TRINITY_DN11319_c0_g1_i2:2-829(+)
SGPLLYLLARGSGQCGGETRNLQDLSFAWYYAFGLHFCETHKSLPRSTSTQIFVQFLWLY
TMIMTISYTASLKSFLIRKKQPYMIQTIKELYESGLEVGSPTELYKYELSVSSNPYLQGL
AKVYRYHSVIENIYARVLQGKGVHFGNTISMEYIVNRYSTRGVSLFRVMKEPYRSYNVGV
GLQRHSPLKKKFDVIIGWIQQSGLYAKFTYESLKLHDSLQEDDGGGVDNMRSEELGEDSV
VALTLDNMQGLFLITIFGWFFAALFFVLEKAVLSH
>TRINITY_DN11319_c0_g1_i4.p1 TRINITY_DN11319_c0_g1~~TRINITY_DN11319_c0_g1_i4.p1 ORF type:internal len:118 (+),score=21.66 TRINITY_DN11319_c0_g1_i4:2-352(+)
SGPLLYLLARGSGQCGGETRNLQDLSFAWYYAFGLHFCEAHRSLPRNASTQIFVQFLWLY
TIILTTSYSASLKAFLLVKKQPAMINTFKELYESNLEVSGPGELLKDELAKSSDPYA
>TRINITY_DN11319_c0_g1_i5.p1 TRINITY_DN11319_c0_g1~~TRINITY_DN11319_c0_g1_i5.p1 ORF type:complete len:365 (+),score=59.13 TRINITY_DN11319_c0_g1_i5:53-1096(+)
MGQLHRREIDIGLAAFVISVQWVEVPDLTAPYMAETMCFVTRTEPPLPHWQALAFPFHQW
TWLAVLVGLIVSGPLLYLLARGSGQCGGETRNLQDLSFAWYYAFGLHFCEAHRSLPRNPC
TQVFVQFLWLYTLILTTSYSASLKAFLLVKKQPATINTFKELYESQLEVAGPGELLEDEL
AKSSDPYAQGLAKYFKYYETIEDMYPMVLQGKSVYLGNKRTIDYIMDKFTIRGVSPLRVM
KETYGSYSVVQAFQRHSPLKRKFDVYLGMIQDSGLVRKFVIDSLQLDATLRKRANGDKES
YSGQEEVGADSVIPLNLDHMQGLFLITCFGLISSSLSFILEKTVFSR
>TRINITY_DN11319_c0_g1_i9.p1 TRINITY_DN11319_c0_g1~~TRINITY_DN11319_c0_g1_i9.p1 ORF type:internal len:132 (+),score=26.44 TRINITY_DN11319_c0_g1_i9:2-394(+)
SGPLLYLLARGSGQCGGETRNLQDLSFAWYYAFGLHFCETHKSLPRSTSTQIFVQFLWLY
TLVLTTSYSASLKSFLLVKKKPHMIQTIKELYESGLEVGGVTDLFKNELSVSSNPYLQES
YRSYSVGLGLQ
>TRINITY_DN11319_c1_g2_i1.p1 TRINITY_DN11319_c1_g2~~TRINITY_DN11319_c1_g2_i1.p1 ORF type:5prime_partial len:232 (+),score=49.28 TRINITY_DN11319_c1_g2_i1:3-698(+)
TSTQIFVLFLWLYTMLLTISYSASLKAFLLVKKQPAMMDTFQDLHESGLEVAGVVERYKY
EFALSSNPHLQGLTKVFKYYDNQEKVFPSLLEGKCVYLVNQFTWDYLIKNRFTKRGVSRV
RLMKEHYMTYSVGMGLQRHSPLKTKFDEIMGWIQQSGLVNKFLLQSLQLEASLKKADGGV
EGSGSSQEDVAEADGVIPLSIDHMQGLFFITCFGWLSGVISFIFEKLILTD
>TRINITY_DN11319_c1_g2_i3.p1 TRINITY_DN11319_c1_g2~~TRINITY_DN11319_c1_g2_i3.p1 ORF type:5prime_partial len:232 (+),score=49.28 TRINITY_DN11319_c1_g2_i3:3-698(+)
TSTQIFVLFLWLYTMLLTISYSASLKAFLLVKKQPAMMDTFQDLHESGLEVAGVVERYKY
EFALSSNPHLQGLTKVFKYYDNQEKVFPSLLEGKCVYLVNQFTWDYLIKNRFTKRGVSRV
RLMKEHYMTYSVGMGLQRHSPLKTKFDEIMGWIQQSGLVNKFLLQSLQLEASLKKADGGV
EGSGSSQEDVAEADGVIPLSIDHMQGLFFITCFGWLSGVISFIFEKLILTD
>TRINITY_DN1143_c2_g1_i12.p1 TRINITY_DN1143_c2_g1~~TRINITY_DN1143_c2_g1_i12.p1 ORF type:3prime_partial len:924 (+),score=192.71 TRINITY_DN1143_c2_g1_i12:450-3218(+)
MGWVAGAAVVVAATLGCVLSSPPQGKPSIESFRIGGILSDKASDAHFKETIEQHINNRSY
VDPDTKFSDVTMLMDSNPIRTALEVCKQLISRSVYAVVVSHPLNGDLSPAAVSYTSGFYH
IPVIGISSRDSAFSDKNIHVSFLRTVPPYSHQADVWVELLKTFQYTQVVFVHSSDTDGRA
LLTRFQNQAQSHEDDKDIKMENVIEFEPGLNSFVDKLKEMREASARVILLYANKEDAGTI
FHDANYMNMTGRGYVWVVTEQALSAEYVPAGAIGLKLVNASDEDAHITDSLYILAMALKK
LREEQNTTEPPPKDCNNTGASWETGKKLFQYILDQVLKNGLTGKVAFDENGDRINAEYDV
INIQEFNETGVMRKDHVPVGQYKYNKTKESMTLEINENAIVWPGNTTIKPQGYMIPTRLK
VLTIEEKPFVTTQRIESKAECLGGGRVLCPWYNTSGESADLFCCSGYCIDLLNTLANKIN
FTFELALSPDGQFGSLQMNEKTGKKEWTGLIGQLVNQTHGADMIVAPLTINPERAQVIEF
SKPFKYQGITILERKQPRYSTLVSFLQPFRNTLWILVMVSVHVVALVLYLLDRFSPFGRY
KLANMDGTEEDALNLSSAIWFAWGVLLNSGIGEGTPRSFSARVLGMVWAGFAMIIVASYT
ANLAAFLVLDRPQTSLTGINDARLRNPMENFTYATVRGSSVDMYFRRQVELSNMYRTMEG
NNYPTAEEAILAVKSGKLKAFIWDSSRLEYEAAKDCELVTAGELFGRSGYGIGLKKNSPW
ADRVTLAILEFHESGYMEELDNKWILQNQEDHCNTDEKAPATLGLKNMAGVFILVAAGIV
GGIGLIIIEIIYKKHQIRKQKRLEIARHAYDKWRGAIEKRKTLRASMMMQRRLKANGVNE
PSVICVNVEGGSGAGAGAGAGAG
>TRINITY_DN1143_c2_g1_i13.p1 TRINITY_DN1143_c2_g1~~TRINITY_DN1143_c2_g1_i13.p1 ORF type:3prime_partial len:534 (+),score=112.05 TRINITY_DN1143_c2_g1_i13:1864-3462(+)
MTLEINENAIVWPGNTTIKPQGYMIPTRLKVLTIEEKPFVTTQRIESKAECLGGGRVLCP
WYNTSGESADLFCCSGYCIDLLNTLANKINFTFELALSPDGQFGSLQMNEKTGKKEWTGL
IGQLVNQTHGADMIVAPLTINPERAQVIEFSKPFKYQGITILERKQPRYSTLVSFLQPFR
NTLWILVMVSVHVVALVLYLLDRFSPFGRYKLANMDGTEEDALNLSSAIWFAWGVLLNSG
IGEGTPRSFSARVLGMVWAGFAMIIVASYTANLAAFLVLDRPQTSLTGINDARLRNPMEN
FTYATVRGSSVDMYFRRQVELSNMYRTMEGNNYPTAEEAILAVKSGKLKAFIWDSSRLEY
EAAKDCELVTAGELFGRSGYGIGLKKNSPWADRVTLAILEFHESGYMEELDNKWILQNQE
DHCNTDEKAPATLGLKNMAGVFILVAAGIVGGIGLIIIEIIYKKHQIRKQKRLEIARHAY
DKWRGAIEKRKTLRASMMMQRRLKANGVNEPSVICVNVEGGSGAGAGAGAGAG
>TRINITY_DN1143_c2_g1_i15.p1 TRINITY_DN1143_c2_g1~~TRINITY_DN1143_c2_g1_i15.p1 ORF type:3prime_partial len:923 (+),score=191.00 TRINITY_DN1143_c2_g1_i15:414-3179(+)
MGWVAGAAVVVAATLGCVLSSPPQGKPSIESFRIGGILSDKASDAHFKETIEHINNRSYV
DPDTKFSDVTMLMDSNPIRTALEVCKQLISRSVYAVVVSHPLNGDLSPAAVSYTSGFYHI
PVIGISSRDSAFSDKNIHVSFLRTVPPYSHQADVWVELLKTFQYTQVVFVHSSDTDGRAL
LTRFQNQAQSHEDDKDIKMENVIEFEPGLNSFVDKLKEMREASARVILLYANKEDAGTIF
HDANYMNMTGRGYVWVVTEQALSAEYVPAGAIGLKLVNASDEDAHITDSLYILAMALKKL
REEQNTTEPPPKDCNNTGASWETGKKLFQYILDQVLKNGLTGKVAFDENGDRINAEYDVI
NIQEFNETGVMRKDHVPVGQYKYNKTKESMTLEINENAIVWPGNTTIKPQGYMIPTRLKV
LTIEEKPFVTTQRIESKAECLGGGRVLCPWYNTSGESADLFCCSGYCIDLLNTLANKINF
TFELALSPDGQFGSLQMNEKTGKKEWTGLIGQLVNQTHGADMIVAPLTINPERAQVIEFS
KPFKYQGITILERKQPRYSTLVSFLQPFRNTLWILVMVSVHVVALVLYLLDRFSPFGRYK
LANMDGTEEDALNLSSAIWFAWGVLLNSGIGEGTPRSFSARVLGMVWAGFAMIIVASYTA
NLAAFLVLDRPQTSLTGINDARLRNPMENFTYATVRGSSVDMYFRRQVELSNMYRTMEGN
NYPTAEEAILAVKSGKLKAFIWDSSRLEYEAAKDCELVTAGELFGRSGYGIGLKKNSPWA
DRVTLAILEFHESGYMEELDNKWILQNQEDHCNTDEKAPATLGLKNMAGVFILVAAGIVG
GIGLIIIEIIYKKHQIRKQKRLEIARHAYDKWRGAIEKRKTLRASMMMQRRLKANGVNEP
SVICVNVEGGSGAGAGAGAGAG
>TRINITY_DN1143_c2_g1_i16.p1 TRINITY_DN1143_c2_g1~~TRINITY_DN1143_c2_g1_i16.p1 ORF type:3prime_partial len:946 (+),score=201.54 TRINITY_DN1143_c2_g1_i16:415-3249(+)
MGWVAGAAVVVAATLGCVLSSPPQGKPSIESFRIGGILSDKASDAHFKETIEQHINNRSY
VDPDTKFSDVTMLMDSNPIRTALEVCKQLISRSVYAVVVSHPLNGDLSPAAVSYTSGFYH
IPVIGISSRDSAFSDKNIHVSFLRTVPPYSHQADVWVELLKTFQYTQVVFVHSSDTDGRA
LLTRFQNQAQSHEDDKDIKMENVIEFEPGLNSFVDKLKEMREASARVILLYANKEDAGTI
FHDANYMNMTGRGYVWVVTEQALSAEYVPAGAIGLKLVNASDEDAHITDSLYILAMALKK
LREEQNTTEPPPKDCNNTGASWETGKKLFQYILDQVLKNGLTGKVAFDENGDRINAEYDV
INIQEFNETGVMRKDHVPVGQYKYNKRPRGAGKEEGGKTLGTTTQQPKTKESMTLEINEN
AIVWPGNTTIKPQGYMIPTRLKVLTIEEKPFVTTQRIESKAECLGGGRVLCPWYNTSGES
ADLFCCSGYCIDLLNTLANKINFTFELALSPDGQFGSLQMNEKTGKKEWTGLIGQLVNQT
HGADMIVAPLTINPERAQVIEFSKPFKYQGITILERKQPRYSTLVSFLQPFRNTLWILVM
VSVHVVALVLYLLDRFSPFGRYKLANMDGTEEDALNLSSAIWFAWGVLLNSGIGEGTPRS
FSARVLGMVWAGFAMIIVASYTANLAAFLVLDRPQTSLTGINDARLRNPMENFTYATVRG
SSVDMYFRRQVELSNMYRTMEGNNYPTAEEAILAVKSGKLKAFIWDSSRLEYEAAKDCEL
VTAGELFGRSGYGIGLKKNSPWADRVTLAILEFHESGYMEELDNKWILQNQEDHCNTDEK
APATLGLKNMAGVFILVAAGIVGGIGLIIIEIIYKKHQIRKQKRLEIARHAYDKWRGAIE
KRKTLRASMMMQRRLKANGVNEPSVICVNVEGGSGAGAGAGAGAG
>TRINITY_DN1143_c2_g1_i17.p1 TRINITY_DN1143_c2_g1~~TRINITY_DN1143_c2_g1_i17.p1 ORF type:3prime_partial len:279 (+),score=64.72 TRINITY_DN1143_c2_g1_i17:1174-2007(+)
MVWAGFAMIIVASYTANLAAFLVLDRPQTSLTGINDARLRNPMENFTYATVRGSSVDMYF
RRQVELSNMYRTMEGNNYPTAEEAILAVKSGKLKAFIWDSSRLEYEAAKDCELVTAGELF
GRSGYGIGLKKNSPWADRVTLAILEFHESGYMEELDNKWILQNQEDHCNTDEKAPATLGL
KNMAGVFILVAAGIVGGIGLIIIEIIYKKHQIRKQKRLEIARHAYDKWRGAIEKRKTLRA
SMMMQRRLKANGVNEPSVICVNVEGGSGAGAGAGAGAG
>TRINITY_DN1143_c2_g1_i18.p1 TRINITY_DN1143_c2_g1~~TRINITY_DN1143_c2_g1_i18.p1 ORF type:3prime_partial len:945 (+),score=199.83 TRINITY_DN1143_c2_g1_i18:414-3245(+)
MGWVAGAAVVVAATLGCVLSSPPQGKPSIESFRIGGILSDKASDAHFKETIEHINNRSYV
DPDTKFSDVTMLMDSNPIRTALEVCKQLISRSVYAVVVSHPLNGDLSPAAVSYTSGFYHI
PVIGISSRDSAFSDKNIHVSFLRTVPPYSHQADVWVELLKTFQYTQVVFVHSSDTDGRAL
LTRFQNQAQSHEDDKDIKMENVIEFEPGLNSFVDKLKEMREASARVILLYANKEDAGTIF
HDANYMNMTGRGYVWVVTEQALSAEYVPAGAIGLKLVNASDEDAHITDSLYILAMALKKL
REEQNTTEPPPKDCNNTGASWETGKKLFQYILDQVLKNGLTGKVAFDENGDRINAEYDVI
NIQEFNETGVMRKDHVPVGQYKYNKRPRGAGKEEGGKTLGTTTQQPKTKESMTLEINENA
IVWPGNTTIKPQGYMIPTRLKVLTIEEKPFVTTQRIESKAECLGGGRVLCPWYNTSGESA
DLFCCSGYCIDLLNTLANKINFTFELALSPDGQFGSLQMNEKTGKKEWTGLIGQLVNQTH
GADMIVAPLTINPERAQVIEFSKPFKYQGITILERKQPRYSTLVSFLQPFRNTLWILVMV
SVHVVALVLYLLDRFSPFGRYKLANMDGTEEDALNLSSAIWFAWGVLLNSGIGEGTPRSF
SARVLGMVWAGFAMIIVASYTANLAAFLVLDRPQTSLTGINDARLRNPMENFTYATVRGS
SVDMYFRRQVELSNMYRTMEGNNYPTAEEAILAVKSGKLKAFIWDSSRLEYEAAKDCELV
TAGELFGRSGYGIGLKKNSPWADRVTLAILEFHESGYMEELDNKWILQNQEDHCNTDEKA
PATLGLKNMAGVFILVAAGIVGGIGLIIIEIIYKKHQIRKQKRLEIARHAYDKWRGAIEK
RKTLRASMMMQRRLKANGVNEPSVICVNVEGGSGAGAGAGAGAG
>TRINITY_DN1143_c2_g1_i2.p1 TRINITY_DN1143_c2_g1~~TRINITY_DN1143_c2_g1_i2.p1 ORF type:3prime_partial len:534 (+),score=112.05 TRINITY_DN1143_c2_g1_i2:463-2061(+)
MTLEINENAIVWPGNTTIKPQGYMIPTRLKVLTIEEKPFVTTQRIESKAECLGGGRVLCP
WYNTSGESADLFCCSGYCIDLLNTLANKINFTFELALSPDGQFGSLQMNEKTGKKEWTGL
IGQLVNQTHGADMIVAPLTINPERAQVIEFSKPFKYQGITILERKQPRYSTLVSFLQPFR
NTLWILVMVSVHVVALVLYLLDRFSPFGRYKLANMDGTEEDALNLSSAIWFAWGVLLNSG
IGEGTPRSFSARVLGMVWAGFAMIIVASYTANLAAFLVLDRPQTSLTGINDARLRNPMEN
FTYATVRGSSVDMYFRRQVELSNMYRTMEGNNYPTAEEAILAVKSGKLKAFIWDSSRLEY
EAAKDCELVTAGELFGRSGYGIGLKKNSPWADRVTLAILEFHESGYMEELDNKWILQNQE
DHCNTDEKAPATLGLKNMAGVFILVAAGIVGGIGLIIIEIIYKKHQIRKQKRLEIARHAY
DKWRGAIEKRKTLRASMMMQRRLKANGVNEPSVICVNVEGGSGAGAGAGAGAG
>TRINITY_DN1143_c2_g1_i3.p1 TRINITY_DN1143_c2_g1~~TRINITY_DN1143_c2_g1_i3.p1 ORF type:3prime_partial len:279 (+),score=64.72 TRINITY_DN1143_c2_g1_i3:2035-2868(+)
MVWAGFAMIIVASYTANLAAFLVLDRPQTSLTGINDARLRNPMENFTYATVRGSSVDMYF
RRQVELSNMYRTMEGNNYPTAEEAILAVKSGKLKAFIWDSSRLEYEAAKDCELVTAGELF
GRSGYGIGLKKNSPWADRVTLAILEFHESGYMEELDNKWILQNQEDHCNTDEKAPATLGL
KNMAGVFILVAAGIVGGIGLIIIEIIYKKHQIRKQKRLEIARHAYDKWRGAIEKRKTLRA
SMMMQRRLKANGVNEPSVICVNVEGGSGAGAGAGAGAG
>TRINITY_DN1143_c2_g1_i5.p1 TRINITY_DN1143_c2_g1~~TRINITY_DN1143_c2_g1_i5.p1 ORF type:complete len:681 (+),score=135.12 TRINITY_DN1143_c2_g1_i5:414-2456(+)
MGWVAGAAVVVAATLGCVLSSPPQGKPSIESFRIGGILSDKASDAHFKETIEHINNRSYV
DPDTKFSDVTMLMDSNPIRTALEVCKQLISRSVYAVVVSHPLNGDLSPAAVSYTSGFYHI
PVIGISSRDSAFSDKNIHVSFLRTVPPYSHQADVWVELLKTFQYTQVVFVHSSDTDGRAL
LTRFQNQAQSHEDDKDIKMENVIEFEPGLNSFVDKLKEMREASARVILLYANKEDAGTIF
HDANYMNMTGRGYVWVVTEQALSAEYVPAGAIGLKLVNASDEDAHITDSLYILAMALKKL
REEQNTTEPPPKDCNNTGASWETGKKLFQYILDQVLKNGLTGKVAFDENGDRINAEYDVI
NIQEFNETGVMRKDHVPVGQYKYNKRPRGAGKEEGGKTLGTTTQQPKTKESMTLEINENA
IVWPGNTTIKPQGYMIPTRLKVLTIEEKPFVTTQRIESKAECLGGGRVLCPWYNTSGESA
DLFCCSGYCIDLLNTLANKINFTFELALSPDGQFGSLQMNEKTGKKEWTGLIGQLVNQTH
GADMIVAPLTINPERAQVIEFSKPFKYQGITILERKQPRYSTLVSFLQPFRNTLWILVMV
SVHVVALVLYLLDRFSPFGRYKLANMDGTEEDALNLSSAIWFAWGVLLNSGIGEGMYVVN
LAYTRKHHWSIVKPSELLMD
>TRINITY_DN1143_c2_g1_i9.p1 TRINITY_DN1143_c2_g1~~TRINITY_DN1143_c2_g1_i9.p1 ORF type:complete len:659 (+),score=126.29 TRINITY_DN1143_c2_g1_i9:414-2390(+)
MGWVAGAAVVVAATLGCVLSSPPQGKPSIESFRIGGILSDKASDAHFKETIEHINNRSYV
DPDTKFSDVTMLMDSNPIRTALEVCKQLISRSVYAVVVSHPLNGDLSPAAVSYTSGFYHI
PVIGISSRDSAFSDKNIHVSFLRTVPPYSHQADVWVELLKTFQYTQVVFVHSSDTDGRAL
LTRFQNQAQSHEDDKDIKMENVIEFEPGLNSFVDKLKEMREASARVILLYANKEDAGTIF
HDANYMNMTGRGYVWVVTEQALSAEYVPAGAIGLKLVNASDEDAHITDSLYILAMALKKL
REEQNTTEPPPKDCNNTGASWETGKKLFQYILDQVLKNGLTGKVAFDENGDRINAEYDVI
NIQEFNETGVMRKDHVPVGQYKYNKTKESMTLEINENAIVWPGNTTIKPQGYMIPTRLKV
LTIEEKPFVTTQRIESKAECLGGGRVLCPWYNTSGESADLFCCSGYCIDLLNTLANKINF
TFELALSPDGQFGSLQMNEKTGKKEWTGLIGQLVNQTHGADMIVAPLTINPERAQVIEFS
KPFKYQGITILERKQPRYSTLVSFLQPFRNTLWILVMVSVHVVALVLYLLDRFSPFGRYK
LANMDGTEEDALNLSSAIWFAWGVLLNSGIGEGMYVVNLAYTRKHHWSIVKPSELLMD
>TRINITY_DN118237_c0_g1_i1.p1 TRINITY_DN118237_c0_g1~~TRINITY_DN118237_c0_g1_i1.p1 ORF type:3prime_partial len:732 (+),score=158.98 TRINITY_DN118237_c0_g1_i1:171-2195(+)
MLAPLCCLCLLLLLPAAVAQLTIVSALDESLQEGVAWLEEAVSRAQRATNVTLRQEVVKV
SIDNEEDGKQQLFAALNKGVALVVDVTAGGWTYARETAATQDTPYLRVQVSNYQWMAATD
QLLQSRNATDAALIFALEAELDQALYYLVEGSVVRVIVISGIDRNTTHTLKKMRPSPSYY
VILGNTDHLNTLFSKAMKNTLVTRDSRWTLVATDHKSDEFDRDMLTESTGVTLMTPAEEV
CCTVRNRINNCDCDTLMIPRELTVNAMLMLAKVLKANDQQSGGGTGDQPPTTSFYSTLRT
ELSSWQNMKWEQDTLQMVPQFKFEITAINSTDTSAVGSWTTADRLRLNPEYEHSPIRRFF
KIGTILARPWVSPISGSSVRKKHTSSNPDDYIGYCVELASRLAEKMKFDFEFKFPSDGQY
GARQKNGSWNGLVGDLSNGVTDLIVAPLTMTSEREEVIDFVAPYFDQSGISIVMRKRQRE
ESLFKFMTVLKAEVWVSIVAALVVTGIMIWLLDRYSPYSAQNNADLYPPHCRKFTLKESF
WFALTSFTPQGGGEAPKALSGRTLVAAYWLFVVLMLATFTANLAAFLTVERMQVCTFPTL
SLARLNTAYENCSLLPQIFKIYGHTLTLSTAILEATFHKSVIIATSGTSIRVISPRPILH
RKILYMIYSYCRKTT
>TRINITY_DN118237_c0_g1_i6.p1 TRINITY_DN118237_c0_g1~~TRINITY_DN118237_c0_g1_i6.p1 ORF type:3prime_partial len:694 (+),score=184.34 TRINITY_DN118237_c0_g1_i6:171-2081(+)
MLAPLCCLCLLLLLPAAVAQLTIVSALDESLQEGVAWLEEAVSRAQRATNVTLRQEVVKV
SIDNEEDGKQQLFAALNKGVALVVDVTAGGWTYARETAATQDTPYLRVQVSNYQWMAATD
QLLQSRNATDAALIFALEAELDQALYYLVEGSVVRVIVISGIDRNTTHTLKKMRPSPSYY
VILGNTDHLNTLFSKAMKNTLVTRDSRWTLVATDHKSDEFDRDMLTESTGVTLMTPAEEV
CCTVRNRINNCDCDTLMIPRELTVNAMLMLAKVLKANDQQSGGGTGDQPPTTSFYSTLRT
ELSSWQNMKWEQDTLQMVPQFKFEITAINSTDTSAVGSWTTADRLRLNPEYEHSPIRRFF
KIGTILARPWVSPISGSSVRKKHTSSNPDDYIGYCVELASRLAEKMKFDFEFKFPSDGQY
GARQKNGSWNGLVGDLSNGVTDLIVAPLTMTSEREEVIDFVAPYFDQSGISIVMRKRQRE
ESLFKFMTVLKAEVWVSIVAALVVTGIMIWLLDRYSPYSAQNNADLYPPHCRKFTLKESF
WFALTSFTPQGGGEAPKALSGRTLVAAYWLFVVLMLATFTANLAAFLTVERMQSSVQSLE
ALARQAKINFTTTKNSAIYEYFSNMAKAEDELFRVWK
>TRINITY_DN11938_c0_g1_i2.p1 TRINITY_DN11938_c0_g1~~TRINITY_DN11938_c0_g1_i2.p1 ORF type:5prime_partial len:237 (+),score=31.76 TRINITY_DN11938_c0_g1_i2:2-712(+)
SLPRNPSTQIFVLFLWLYTVILTIVYAANLKSFLLVKKQPTVMQTFQDVYESGIEVGGTS
KIHTEEFASSINPYVKGLEKVFRYYDAVEKVIPQVLEGRSVYLTLFTSAYLNGKRFTKRG
ASRVRMMKANYKTYYVAMGLQRHSPLKRKLDQLIGWVQQSGLVSQFLQRSLRTDASLKKD
EGGEDESGNDQEDASADDVIPLSIDHMQGLFLITYLGWLCSLLFFILEKTICSYHS
>TRINITY_DN11938_c0_g1_i4.p1 TRINITY_DN11938_c0_g1~~TRINITY_DN11938_c0_g1_i4.p1 ORF type:5prime_partial len:237 (+),score=31.76 TRINITY_DN11938_c0_g1_i4:2-712(+)
SLPRNPSTQIFVLFLWLYTVILTIVYAANLKSFLLVKKQPTVMQTFQDVYESGIEVGGTS
KIHTEEFASSINPYVKGLEKVFRYYDAVEKVIPQVLEGRSVYLTLFTSAYLNGKRFTKRG
ASRVRMMKANYKTYYVAMGLQRHSPLKRKLDQLIGWVQQSGLVSQFLQRSLRTDASLKKD
EGGEDESGNDQEDASADDVIPLSIDHMQGLFLITYLGWLCSLLFFILEKTICSYHS
>TRINITY_DN12066_c0_g1_i4.p1 TRINITY_DN12066_c0_g1~~TRINITY_DN12066_c0_g1_i4.p1 ORF type:5prime_partial len:335 (-),score=53.21 TRINITY_DN12066_c0_g1_i4:233-1237(-)
LIISLKPRPLPRHLALMRPFAGEVWITIIIYTSVSGVILWILESGWSRVSGHRTITFASS
VFYSWGLLLEEPAAYIPPHVSGQVLVGSWLLSCVIIGTGYRSSLVAHLSVQSKSLPINTF
QDLLNREGWSWGRWNFGGTTLLYFSESSDPVLREIEKDIPVYEVDEGVERVLEGGFSYIA
YKSQIKYRIVSLYFDKYGNTPLHLSTTEYPVLGGNSWGVRQGAPFLSQFRRMKQRLIEVG
LVDFWMDDVIKIKGRHLRADRDQDERGRFETGSVADGQVVLGLNHLQGVFYLLFLGYVAA
CIASCGESLASRYTLHQRSHLKKDDSIHGLPAKH
>TRINITY_DN12066_c0_g1_i7.p1 TRINITY_DN12066_c0_g1~~TRINITY_DN12066_c0_g1_i7.p1 ORF type:5prime_partial len:212 (-),score=26.05 TRINITY_DN12066_c0_g1_i7:559-1194(-)
GEVWITIIIYTSVSGVILWILESGWSRVSGHRTITFASSVFYSWGLLLEEPAAYIPPHVS
GQVLVGSWLLSCVIIGTGYRSSLVAHLSVQSKSLPINTFQDLLNREGWSWGRWNFGGTTL
LYFSESSDPVLREIEKDIPVYEVDEGVERVLEGGFSYIAYKSQIKYRIVSLYFDKYGNTP
LHLSTTEYPVLGGNSWGVRIMTHGAGRGRPS
>TRINITY_DN12066_c0_g2_i1.p1 TRINITY_DN12066_c0_g2~~TRINITY_DN12066_c0_g2_i1.p1 ORF type:5prime_partial len:223 (+),score=28.32 TRINITY_DN12066_c0_g2_i1:3-671(+)
GSLNLPQSFSPGEVWITIIIYTSVSGVILWILESGWSRVSGHRTITFASSVFYSWGLLLE
EPAAYIPPHVSGQVLVGSWLLSCVIIGTGYRSSLVAHLSVQSKSLPINTFQDLLNREGWS
WGRWNFGGTTLLYFSESSDPVLREIEKDIPVYEVDEGVERVLEGGFSYIAYKSQIKYRIV
SLYFDKYGNTPLHLSTTEYPVLGGNSWGVRIMTHGAGRGRPS
>TRINITY_DN12066_c0_g2_i2.p1 TRINITY_DN12066_c0_g2~~TRINITY_DN12066_c0_g2_i2.p1 ORF type:5prime_partial len:325 (+),score=52.59 TRINITY_DN12066_c0_g2_i2:3-977(+)
GSLNLPQSFSPGEVWITIIIYTSVSGVILWILESGWSRVSGHRTITFASSVFYSWGLLLE
EPAAYIPPHVSGQVLVGSWLLSCVIIGTGYRSSLVAHLSVQSKSLPINTFQDLLNREGWS
WGRWNFGGTTLLYFSESSDPVLREIEKDIPVYEVDEGVERVLEGGFSYIAYKSQIKYRIV
SLYFDKYGNTPLHLSTTEYPVLGGNSWGVRQGAPFLSQFRRMKQRLIEVGLVDFWMDDVI
KIKGRHLRADRDQDERGRFETGSVADGQVVLGLNHLQGVFYLLFLGYVAACIASCGESLA
SCYTLHQRSHLKKDDSIHGLPAKH
>TRINITY_DN12066_c0_g2_i4.p1 TRINITY_DN12066_c0_g2~~TRINITY_DN12066_c0_g2_i4.p1 ORF type:5prime_partial len:223 (+),score=29.76 TRINITY_DN12066_c0_g2_i4:3-671(+)
GSLNLPQSFSPGEVWITIIIYTSVSGVILWILESGWSRVSGHRTITFASSVFYSWGLLLE
EPAAYIPPHVSGQVLVGSWLLSCVIIGTGYRSSLVAHLSVQSKSLPINTFQDLLNREGWS
WGRWNFGGTTLLYFSESSDPVLREIEKDIPVYEVDEGVERVLEGGFSYIAYKSQIKYRIV
SLYFDKYGNTPLHLSTTEYPVLGGNSWGVRRDLLLTGRWSWG
>TRINITY_DN12070_c0_g1_i13.p1 TRINITY_DN12070_c0_g1~~TRINITY_DN12070_c0_g1_i13.p1 ORF type:complete len:1039 (-),score=307.24 TRINITY_DN12070_c0_g1_i13:251-3367(-)
MNGRVLLVYLVFLAVSLTDSGSRYPPKRYPGNLQPGLRHRQREEENDLSEKKKLSIGVVL
PYSTFRRRKYESAIKTSIASLNRTPQLQDVFQQYHFTFREVVLRTLHASSSPTKILETLC
DDFLPSNVSAILYLFNSETYGRSTASVQYFFQLAGYLGIPVIAWNADNSGLERRTSSPQL
QLAPSIEQQAAAMLSILQRYSWPKFAVVTSHIAGHNDFIQALRDLILELPDKGSDQEFTI
TNTVQVSDVETDLMELVSSEARILFLYSTRSEAAAIMARATQLGLTGTNYLWIVTQSVLQ
SRAEAPVEFPVGMLGVHFNTTDSAMIEEIGTAMTVFGWGLAAHVRDEGSRDLVPDLTPSL
SCDTGDARWKGGEKFYRFLKNVSIDHEGEVPTPNLQFNSDGTRRAIRLKIMNLRPDISRK
LTWEEIGVWHSGKDGGLEVKDIVWPGYSHVPPNGIPEKFHLKITFMEEPPFINMDPPHPV
TGKCTANKGVPCRIASDTMMQGVNITWAMRNSSYFRCCSGFCIDLLVKFSQDLGFSYDFF
RVEDGIWGAIVNGKWTGLPGAIINGKADMIMTSIKINSQREEVLDFTVPFLDTGIAIVVA
KRTGIISPTAFLEPFDTASWMLVALVAIQVAAVSIFLFEWLSPSGYNMKMQPANNQRFSL
FRTLWMVWAILFQAAVNVDCPRGYTARFMGNVWAMFALIFLAIYTANLAAFMITREEYYD
LSGIEDKRLQNPASMKPPFKFATTLHGNTDVLMKKSFPIVHAYMRQFNQSSPIEGIKSVK
KGKLDAFLYDATVMEYLVGQDDECKLLTVGSWFALTGYGVAFARKSKYLEMFNEQIMKYR
ENGDLERIARFWFTGACKPKKQEKSSSKPLALEQFMSTFILLGCGILLALLLLGLEHIYF
KYFRQYIAKSEKGSCCSLLSMSMGKSLSFRGAVLEAQDVLKTHRCQDPLCDTHLWKVKHE
LDMARLRIQHLEKQLVTHGLRPQRRNSSTASAPADYTKPRDMTRNHVTTNEPIRGPLLAA
SSGWRHRKREVAELETVL
>TRINITY_DN12070_c0_g1_i16.p1 TRINITY_DN12070_c0_g1~~TRINITY_DN12070_c0_g1_i16.p1 ORF type:complete len:1039 (-),score=307.24 TRINITY_DN12070_c0_g1_i16:281-3397(-)
MNGRVLLVYLVFLAVSLTDSGSRYPPKRYPGNLQPGLRHRQREEENDLSEKKKLSIGVVL
PYSTFRRRKYESAIKTSIASLNRTPQLQDVFQQYHFTFREVVLRTLHASSSPTKILETLC
DDFLPSNVSAILYLFNSETYGRSTASVQYFFQLAGYLGIPVIAWNADNSGLERRTSSPQL
QLAPSIEQQAAAMLSILQRYSWPKFAVVTSHIAGHNDFIQALRDLILELPDKGSDQEFTI
TNTVQVSDVETDLMELVSSEARILFLYSTRSEAAAIMARATQLGLTGTNYLWIVTQSVLQ
SRAEAPVEFPVGMLGVHFNTTDSAMIEEIGTAMTVFGWGLAAHVRDEGSRDLVPDLTPSL
SCDTGDARWKGGEKFYRFLKNVSIDHEGEVPTPNLQFNSDGTRRAIRLKIMNLRPDISRK
LTWEEIGVWHSGKDGGLEVKDIVWPGYSHVPPNGIPEKFHLKITFMEEPPFINMDPPHPV
TGKCTANKGVPCRIASDTMMQGVNITWAMRNSSYFRCCSGFCIDLLVKFSQDLGFSYDFF
RVEDGIWGAIVNGKWTGLPGAIINGKADMIMTSIKINSQREEVLDFTVPFLDTGIAIVVA
KRTGIISPTAFLEPFDTASWMLVALVAIQVAAVSIFLFEWLSPSGYNMKMQPANNQRFSL
FRTLWMVWAILFQAAVNVDCPRGYTARFMGNVWAMFALIFLAIYTANLAAFMITREEYYD
LSGIEDKRLQNPASMKPPFKFATTLHGNTDVLMKKSFPIVHAYMRQFNQSSPIEGIKSVK
KGKLDAFLYDATVMEYLVGQDDECKLLTVGSWFALTGYGVAFARKSKYLEMFNEQIMKYR
ENGDLERIARFWFTGACKPKKQEKSSSKPLALEQFMSTFILLGCGILLALLLLGLEHIYF
KYFRQYIAKSEKGSCCSLLSMSMGKSLSFRGAVLEAQDVLKTHRCQDPLCDTHLWKVKHE
LDMARLRIQHLEKQLVTHGLRPQRRNSSTASAPADYTKPRDMTRNHVTTNEPIRGPLLAA
SSGWRHRKREVAELETVL
>TRINITY_DN12070_c0_g1_i21.p1 TRINITY_DN12070_c0_g1~~TRINITY_DN12070_c0_g1_i21.p1 ORF type:complete len:1039 (-),score=307.24 TRINITY_DN12070_c0_g1_i21:281-3397(-)
MNGRVLLVYLVFLAVSLTDSGSRYPPKRYPGNLQPGLRHRQREEENDLSEKKKLSIGVVL
PYSTFRRRKYESAIKTSIASLNRTPQLQDVFQQYHFTFREVVLRTLHASSSPTKILETLC
DDFLPSNVSAILYLFNSETYGRSTASVQYFFQLAGYLGIPVIAWNADNSGLERRTSSPQL
QLAPSIEQQAAAMLSILQRYSWPKFAVVTSHIAGHNDFIQALRDLILELPDKGSDQEFTI
TNTVQVSDVETDLMELVSSEARILFLYSTRSEAAAIMARATQLGLTGTNYLWIVTQSVLQ
SRAEAPVEFPVGMLGVHFNTTDSAMIEEIGTAMTVFGWGLAAHVRDEGSRDLVPDLTPSL
SCDTGDARWKGGEKFYRFLKNVSIDHEGEVPTPNLQFNSDGTRRAIRLKIMNLRPDISRK
LTWEEIGVWHSGKDGGLEVKDIVWPGYSHVPPNGIPEKFHLKITFMEEPPFINMDPPHPV
TGKCTANKGVPCRIASDTMMQGVNITWAMRNSSYFRCCSGFCIDLLVKFSQDLGFSYDFF
RVEDGIWGAIVNGKWTGLPGAIINGKADMIMTSIKINSQREEVLDFTVPFLDTGIAIVVA
KRTGIISPTAFLEPFDTASWMLVALVAIQVAAVSIFLFEWLSPSGYNMKMQPANNQRFSL
FRTLWMVWAILFQAAVNVDCPRGYTARFMGNVWAMFALIFLAIYTANLAAFMITREEYYD
LSGIEDKRLQNPASMKPPFKFATTLHGNTDVLMKKSFPIVHAYMRQFNQSSPIEGIKSVK
KGKLDAFLYDATVMEYLVGQDDECKLLTVGSWFALTGYGVAFARKSKYLEMFNEQIMKYR
ENGDLERIARFWFTGACKPKKQEKSSSKPLALEQFMSTFILLGCGILLALLLLGLEHIYF
KYFRQYIAKSEKGSCCSLLSMSMGKSLSFRGAVLEAQDVLKTHRCQDPLCDTHLWKVKHE
LDMARLRIQHLEKQLVTHGLRPQRRNSSTASAPADYTKPRDMTRNHVTTNEPIRGPLLAA
SSGWRHRKREVAELETVL
>TRINITY_DN12070_c0_g1_i27.p1 TRINITY_DN12070_c0_g1~~TRINITY_DN12070_c0_g1_i27.p1 ORF type:complete len:1039 (-),score=307.24 TRINITY_DN12070_c0_g1_i27:252-3368(-)
MNGRVLLVYLVFLAVSLTDSGSRYPPKRYPGNLQPGLRHRQREEENDLSEKKKLSIGVVL
PYSTFRRRKYESAIKTSIASLNRTPQLQDVFQQYHFTFREVVLRTLHASSSPTKILETLC
DDFLPSNVSAILYLFNSETYGRSTASVQYFFQLAGYLGIPVIAWNADNSGLERRTSSPQL
QLAPSIEQQAAAMLSILQRYSWPKFAVVTSHIAGHNDFIQALRDLILELPDKGSDQEFTI
TNTVQVSDVETDLMELVSSEARILFLYSTRSEAAAIMARATQLGLTGTNYLWIVTQSVLQ
SRAEAPVEFPVGMLGVHFNTTDSAMIEEIGTAMTVFGWGLAAHVRDEGSRDLVPDLTPSL
SCDTGDARWKGGEKFYRFLKNVSIDHEGEVPTPNLQFNSDGTRRAIRLKIMNLRPDISRK
LTWEEIGVWHSGKDGGLEVKDIVWPGYSHVPPNGIPEKFHLKITFMEEPPFINMDPPHPV
TGKCTANKGVPCRIASDTMMQGVNITWAMRNSSYFRCCSGFCIDLLVKFSQDLGFSYDFF
RVEDGIWGAIVNGKWTGLPGAIINGKADMIMTSIKINSQREEVLDFTVPFLDTGIAIVVA
KRTGIISPTAFLEPFDTASWMLVALVAIQVAAVSIFLFEWLSPSGYNMKMQPANNQRFSL
FRTLWMVWAILFQAAVNVDCPRGYTARFMGNVWAMFALIFLAIYTANLAAFMITREEYYD
LSGIEDKRLQNPASMKPPFKFATTLHGNTDVLMKKSFPIVHAYMRQFNQSSPIEGIKSVK
KGKLDAFLYDATVMEYLVGQDDECKLLTVGSWFALTGYGVAFARKSKYLEMFNEQIMKYR
ENGDLERIARFWFTGACKPKKQEKSSSKPLALEQFMSTFILLGCGILLALLLLGLEHIYF
KYFRQYIAKSEKGSCCSLLSMSMGKSLSFRGAVLEAQDVLKTHRCQDPLCDTHLWKVKHE
LDMARLRIQHLEKQLVTHGLRPQRRNSSTASAPADYTKPRDMTRNHVTTNEPIRGPLLAA
SSGWRHRKREVAELETVL
>TRINITY_DN12070_c0_g1_i3.p1 TRINITY_DN12070_c0_g1~~TRINITY_DN12070_c0_g1_i3.p1 ORF type:complete len:1041 (-),score=308.44 TRINITY_DN12070_c0_g1_i3:318-3440(-)
MNGRVLLVYLVFLAVSLTDSGSRYPPKRYPGNLQPGLRHRQREEENDLSEKKKLSIGVVL
PYSTFRRRKYESAIKTSIASLNRTPQLQDVFQQYHFTFREVVLRTLHASSSPTKILETLC
DDFLPSNVSAILYLFNSETYGRSTASVQYFFQLAGYLGIPVIAWNADNSGLERDQRTSSP
QLQLAPSIEQQAAAMLSILQRYSWPKFAVVTSHIAGHNDFIQALRDLILELPDKGSDQEF
TITNTVQVSDVETDLMELVSSEARILFLYSTRSEAAAIMARATQLGLTGTNYLWIVTQSV
LQSRAEAPVEFPVGMLGVHFNTTDSAMIEEIGTAMTVFGWGLAAHVRDEGSRDLVPDLTP
SLSCDTGDARWKGGEKFYRFLKNVSIDHEGEVPTPNLQFNSDGTRRAIRLKIMNLRPDIS
RKLTWEEIGVWHSGKDGGLEVKDIVWPGYSHVPPNGIPEKFHLKITFMEEPPFINMDPPH
PVTGKCTANKGVPCRIASDTMMQGVNITWAMRNSSYFRCCSGFCIDLLVKFSQDLGFSYD
FFRVEDGIWGAIVNGKWTGLPGAIINGKADMIMTSIKINSQREEVLDFTVPFLDTGIAIV
VAKRTGIISPTAFLEPFDTASWMLVALVAIQVAAVSIFLFEWLSPSGYNMKMQPANNQRF
SLFRTLWMVWAILFQAAVNVDCPRGYTARFMGNVWAMFALIFLAIYTANLAAFMITREEY
YDLSGIEDKRLQNPASMKPPFKFATTLHGNTDVLMKKSFPIVHAYMRQFNQSSPIEGIKS
VKKGKLDAFLYDATVMEYLVGQDDECKLLTVGSWFALTGYGVAFARKSKYLEMFNEQIMK
YRENGDLERIARFWFTGACKPKKQEKSSSKPLALEQFMSTFILLGCGILLALLLLGLEHI
YFKYFRQYIAKSEKGSCCSLLSMSMGKSLSFRGAVLEAQDVLKTHRCQDPLCDTHLWKVK
HELDMARLRIQHLEKQLVTHGLRPQRRNSSTASAPADYTKPRDMTRNHVTTNEPIRGPLL
AASSGWRHRKREVAELETVL
>TRINITY_DN12070_c0_g1_i4.p1 TRINITY_DN12070_c0_g1~~TRINITY_DN12070_c0_g1_i4.p1 ORF type:complete len:1039 (-),score=307.24 TRINITY_DN12070_c0_g1_i4:251-3367(-)
MNGRVLLVYLVFLAVSLTDSGSRYPPKRYPGNLQPGLRHRQREEENDLSEKKKLSIGVVL
PYSTFRRRKYESAIKTSIASLNRTPQLQDVFQQYHFTFREVVLRTLHASSSPTKILETLC
DDFLPSNVSAILYLFNSETYGRSTASVQYFFQLAGYLGIPVIAWNADNSGLERRTSSPQL
QLAPSIEQQAAAMLSILQRYSWPKFAVVTSHIAGHNDFIQALRDLILELPDKGSDQEFTI
TNTVQVSDVETDLMELVSSEARILFLYSTRSEAAAIMARATQLGLTGTNYLWIVTQSVLQ
SRAEAPVEFPVGMLGVHFNTTDSAMIEEIGTAMTVFGWGLAAHVRDEGSRDLVPDLTPSL
SCDTGDARWKGGEKFYRFLKNVSIDHEGEVPTPNLQFNSDGTRRAIRLKIMNLRPDISRK
LTWEEIGVWHSGKDGGLEVKDIVWPGYSHVPPNGIPEKFHLKITFMEEPPFINMDPPHPV
TGKCTANKGVPCRIASDTMMQGVNITWAMRNSSYFRCCSGFCIDLLVKFSQDLGFSYDFF
RVEDGIWGAIVNGKWTGLPGAIINGKADMIMTSIKINSQREEVLDFTVPFLDTGIAIVVA
KRTGIISPTAFLEPFDTASWMLVALVAIQVAAVSIFLFEWLSPSGYNMKMQPANNQRFSL
FRTLWMVWAILFQAAVNVDCPRGYTARFMGNVWAMFALIFLAIYTANLAAFMITREEYYD
LSGIEDKRLQNPASMKPPFKFATTLHGNTDVLMKKSFPIVHAYMRQFNQSSPIEGIKSVK
KGKLDAFLYDATVMEYLVGQDDECKLLTVGSWFALTGYGVAFARKSKYLEMFNEQIMKYR
ENGDLERIARFWFTGACKPKKQEKSSSKPLALEQFMSTFILLGCGILLALLLLGLEHIYF
KYFRQYIAKSEKGSCCSLLSMSMGKSLSFRGAVLEAQDVLKTHRCQDPLCDTHLWKVKHE
LDMARLRIQHLEKQLVTHGLRPQRRNSSTASAPADYTKPRDMTRNHVTTNEPIRGPLLAA
SSGWRHRKREVAELETVL
>TRINITY_DN12070_c0_g1_i6.p1 TRINITY_DN12070_c0_g1~~TRINITY_DN12070_c0_g1_i6.p1 ORF type:complete len:1039 (-),score=307.24 TRINITY_DN12070_c0_g1_i6:318-3434(-)
MNGRVLLVYLVFLAVSLTDSGSRYPPKRYPGNLQPGLRHRQREEENDLSEKKKLSIGVVL
PYSTFRRRKYESAIKTSIASLNRTPQLQDVFQQYHFTFREVVLRTLHASSSPTKILETLC
DDFLPSNVSAILYLFNSETYGRSTASVQYFFQLAGYLGIPVIAWNADNSGLERRTSSPQL
QLAPSIEQQAAAMLSILQRYSWPKFAVVTSHIAGHNDFIQALRDLILELPDKGSDQEFTI
TNTVQVSDVETDLMELVSSEARILFLYSTRSEAAAIMARATQLGLTGTNYLWIVTQSVLQ
SRAEAPVEFPVGMLGVHFNTTDSAMIEEIGTAMTVFGWGLAAHVRDEGSRDLVPDLTPSL
SCDTGDARWKGGEKFYRFLKNVSIDHEGEVPTPNLQFNSDGTRRAIRLKIMNLRPDISRK
LTWEEIGVWHSGKDGGLEVKDIVWPGYSHVPPNGIPEKFHLKITFMEEPPFINMDPPHPV
TGKCTANKGVPCRIASDTMMQGVNITWAMRNSSYFRCCSGFCIDLLVKFSQDLGFSYDFF
RVEDGIWGAIVNGKWTGLPGAIINGKADMIMTSIKINSQREEVLDFTVPFLDTGIAIVVA
KRTGIISPTAFLEPFDTASWMLVALVAIQVAAVSIFLFEWLSPSGYNMKMQPANNQRFSL
FRTLWMVWAILFQAAVNVDCPRGYTARFMGNVWAMFALIFLAIYTANLAAFMITREEYYD
LSGIEDKRLQNPASMKPPFKFATTLHGNTDVLMKKSFPIVHAYMRQFNQSSPIEGIKSVK
KGKLDAFLYDATVMEYLVGQDDECKLLTVGSWFALTGYGVAFARKSKYLEMFNEQIMKYR
ENGDLERIARFWFTGACKPKKQEKSSSKPLALEQFMSTFILLGCGILLALLLLGLEHIYF
KYFRQYIAKSEKGSCCSLLSMSMGKSLSFRGAVLEAQDVLKTHRCQDPLCDTHLWKVKHE
LDMARLRIQHLEKQLVTHGLRPQRRNSSTASAPADYTKPRDMTRNHVTTNEPIRGPLLAA
SSGWRHRKREVAELETVL
>TRINITY_DN12070_c0_g1_i7.p1 TRINITY_DN12070_c0_g1~~TRINITY_DN12070_c0_g1_i7.p1 ORF type:complete len:1039 (-),score=307.24 TRINITY_DN12070_c0_g1_i7:251-3367(-)
MNGRVLLVYLVFLAVSLTDSGSRYPPKRYPGNLQPGLRHRQREEENDLSEKKKLSIGVVL
PYSTFRRRKYESAIKTSIASLNRTPQLQDVFQQYHFTFREVVLRTLHASSSPTKILETLC
DDFLPSNVSAILYLFNSETYGRSTASVQYFFQLAGYLGIPVIAWNADNSGLERRTSSPQL
QLAPSIEQQAAAMLSILQRYSWPKFAVVTSHIAGHNDFIQALRDLILELPDKGSDQEFTI
TNTVQVSDVETDLMELVSSEARILFLYSTRSEAAAIMARATQLGLTGTNYLWIVTQSVLQ
SRAEAPVEFPVGMLGVHFNTTDSAMIEEIGTAMTVFGWGLAAHVRDEGSRDLVPDLTPSL
SCDTGDARWKGGEKFYRFLKNVSIDHEGEVPTPNLQFNSDGTRRAIRLKIMNLRPDISRK
LTWEEIGVWHSGKDGGLEVKDIVWPGYSHVPPNGIPEKFHLKITFMEEPPFINMDPPHPV
TGKCTANKGVPCRIASDTMMQGVNITWAMRNSSYFRCCSGFCIDLLVKFSQDLGFSYDFF
RVEDGIWGAIVNGKWTGLPGAIINGKADMIMTSIKINSQREEVLDFTVPFLDTGIAIVVA
KRTGIISPTAFLEPFDTASWMLVALVAIQVAAVSIFLFEWLSPSGYNMKMQPANNQRFSL
FRTLWMVWAILFQAAVNVDCPRGYTARFMGNVWAMFALIFLAIYTANLAAFMITREEYYD
LSGIEDKRLQNPASMKPPFKFATTLHGNTDVLMKKSFPIVHAYMRQFNQSSPIEGIKSVK
KGKLDAFLYDATVMEYLVGQDDECKLLTVGSWFALTGYGVAFARKSKYLEMFNEQIMKYR
ENGDLERIARFWFTGACKPKKQEKSSSKPLALEQFMSTFILLGCGILLALLLLGLEHIYF
KYFRQYIAKSEKGSCCSLLSMSMGKSLSFRGAVLEAQDVLKTHRCQDPLCDTHLWKVKHE
LDMARLRIQHLEKQLVTHGLRPQRRNSSTASAPADYTKPRDMTRNHVTTNEPIRGPLLAA
SSGWRHRKREVAELETVL
>TRINITY_DN12134_c0_g1_i1.p1 TRINITY_DN12134_c0_g1~~TRINITY_DN12134_c0_g1_i1.p1 ORF type:5prime_partial len:239 (-),score=24.23 TRINITY_DN12134_c0_g1_i1:427-1143(-)
NLMNQCNLLTSQRWSLRFIFFAWYLFSLYIYAMYSGTLTAVLAIVAFEKPIDSLHQLAQA
YRDGYTISTTRDSNFESAFKHAKSGIYHKVWQLFNHENRDQSFLPNPEIGFDKVQRQKYV
FINGQLSSMLQAARLGWHKFHIGRQTFLPEGCAIACSSGSPYKDVFSRILIRLTEAGLVT
KWTNDELNKVSKFMATSSDSKPTAITLQHVQAAFFIMVLGFAISAVFFAMETLTRRKN
>TRINITY_DN12134_c0_g1_i2.p1 TRINITY_DN12134_c0_g1~~TRINITY_DN12134_c0_g1_i2.p1 ORF type:5prime_partial len:239 (-),score=24.23 TRINITY_DN12134_c0_g1_i2:358-1074(-)
NLMNQCNLLTSQRWSLRFIFFAWYLFSLYIYAMYSGTLTAVLAIVAFEKPIDSLHQLAQA
YRDGYTISTTRDSNFESAFKHAKSGIYHKVWQLFNHENRDQSFLPNPEIGFDKVQRQKYV
FINGQLSSMLQAARLGWHKFHIGRQTFLPEGCAIACSSGSPYKDVFSRILIRLTEAGLVT
KWTNDELNKVSKFMATSSDSKPTAITLQHVQAAFFIMVLGFAISAVFFAMETLTRRKN
>TRINITY_DN12329_c0_g1_i13.p1 TRINITY_DN12329_c0_g1~~TRINITY_DN12329_c0_g1_i13.p1 ORF type:complete len:243 (+),score=44.67 TRINITY_DN12329_c0_g1_i13:100-828(+)
MACVVWAEGKIFRVITRNIVSKASTWVLLTLSQEGSEWLPKEDGGRVIVTTWLLASLVFM
TSYSGILTAMLTLPRVVITIDSLPDLVSQSALPWYIEEGASLLNFLQGSKNELHQIAYKE
RYQGNFSNRLQVLKQIIDRKLTAFVAGTTVLKAMDLDFSASGECHLYITQGDVMTNIEMS
LAFRKNSKYLAKANHVMSLPMEDSDSAGVRTVEQVVGGRADQFHPLSPSPQEGPHGRWHP
AT
>TRINITY_DN12329_c0_g1_i15.p1 TRINITY_DN12329_c0_g1~~TRINITY_DN12329_c0_g1_i15.p1 ORF type:complete len:308 (-),score=54.47 TRINITY_DN12329_c0_g1_i15:848-1771(-)
MTPRPRIESDVSGFLKPFTVQVWLLILASLLSVGTAMACVVWAEGKIFRVITRNIVSKAS
TWVLLTLSQEGSEWLPKEDGGRVIVTTWLLASLVFMTSYSGILTAMLTLPRVVITIDSLP
DLVSQSALPWYIEEGASLLNFLQGSKNELHQIAYKERYQGNFSNRLQVLKQIIDRKLTAF
VAGTTVLKAMDLDFSASGECHLYITQGDVMTNIEMSLAFRKNSKYLAKANHVIRIVLESG
LWNKWLADELTNSTHCLHHPKKDRMGDGIQPLDIESFTGPLFVILGGLSLACVVFLCEFL
HSPRATA
>TRINITY_DN12329_c0_g1_i22.p1 TRINITY_DN12329_c0_g1~~TRINITY_DN12329_c0_g1_i22.p1 ORF type:5prime_partial len:389 (-),score=62.81 TRINITY_DN12329_c0_g1_i22:296-1462(-)
LTGPLRILLETLSQHVKFEYELITPPDMLWGVMLPNGSWNGMLGQIQKEEVEIALGPFGI
SRERATVCDFSIPIVHERWTIMTPRPRIESDVSGFLKPFTVQVWLLILASLLSVGTAMAC
VVWAEGKIFRVITRNIVSKASTWVLLTLSQEGSEWLPKEDGGRVIVTTWLLASLVFMTSY
SGILTAMLTLPRVVITIDSLPDLVSQSALPWYIEEGASLLNFLQGSKNELHQIAYKERYQ
GNFSNRLQVLKQIIDRKLTAFVAGTTVLKAMDLDFSASGECHLYITQGDVMTNIEMSLAF
RKNSKYLAKANHVIRIVLESGLWNKWLADELTNSTHCLHHPKKDRMGDGIQPLDIESFTG
PLFVILGGLSLACVVFLCEFLHSPRATA
>TRINITY_DN12329_c0_g1_i29.p1 TRINITY_DN12329_c0_g1~~TRINITY_DN12329_c0_g1_i29.p1 ORF type:complete len:272 (+),score=48.53 TRINITY_DN12329_c0_g1_i29:100-915(+)
MACVVWAEGKIFRVITRNIVSKASTWVLLTLSQEGSEWLPKEDGGRVIVTTWLLASLVFM
TSYSGILTAMLTLPRVVITIDSLPDLVSQSALPWYIEEGASLLNFLQGSKNELHQIAYKE
RYQGNFSNRLQVLKQIIDRKLTAFVAGTTVLKAMDLDFSASGECHLYITQGDVMTNIEMS
LAFRKNSKYLAKANHVIRIVLESGLWNKWLADELTNSTHCLHHPKKDRMGDGIQPLDIES
FTGPLFVILGGLSLACVVFLCEFLHSPRATA
>TRINITY_DN12329_c0_g1_i30.p1 TRINITY_DN12329_c0_g1~~TRINITY_DN12329_c0_g1_i30.p1 ORF type:5prime_partial len:389 (-),score=62.81 TRINITY_DN12329_c0_g1_i30:848-2014(-)
LTGPLRILLETLSQHVKFEYELITPPDMLWGVMLPNGSWNGMLGQIQKEEVEIALGPFGI
SRERATVCDFSIPIVHERWTIMTPRPRIESDVSGFLKPFTVQVWLLILASLLSVGTAMAC
VVWAEGKIFRVITRNIVSKASTWVLLTLSQEGSEWLPKEDGGRVIVTTWLLASLVFMTSY
SGILTAMLTLPRVVITIDSLPDLVSQSALPWYIEEGASLLNFLQGSKNELHQIAYKERYQ
GNFSNRLQVLKQIIDRKLTAFVAGTTVLKAMDLDFSASGECHLYITQGDVMTNIEMSLAF
RKNSKYLAKANHVIRIVLESGLWNKWLADELTNSTHCLHHPKKDRMGDGIQPLDIESFTG
PLFVILGGLSLACVVFLCEFLHSPRATA
>TRINITY_DN12329_c0_g1_i4.p1 TRINITY_DN12329_c0_g1~~TRINITY_DN12329_c0_g1_i4.p1 ORF type:5prime_partial len:360 (-),score=59.76 TRINITY_DN12329_c0_g1_i4:954-2033(-)
LTGPLRILLETLSQHVKFEYELITPPDMLWGVMLPNGSWNGMLGQIQKEEVEIALGPFGI
SRERATVCDFSIPIVHERWTIMTPRPRIESDVSGFLKPFTVQVWLLILASLLSVGTAMAC
VVWAEGKIFRVITRNIVSKASTWVLLTLSQEGSEWLPKEDGGRVIVTTWLLASLVFMTSY
SGILTAMLTLPRVVITIDSLPDLVSQSALPWYIEEGASLLNFLQGSKNELHQIAYKERYQ
GNFSNRLQVLKQIIDRKLTAFVAGTTVLKAMDLDFSASGECHLYITQGDVMTNIEMSLAF
RKNSKYLAKANHVMSLPMEDSDSAGVRTVEQVVGGRADQFHTLSPSPQEGPHGRWHPAT
>TRINITY_DN12776_c0_g1_i4.p1 TRINITY_DN12776_c0_g1~~TRINITY_DN12776_c0_g1_i4.p1 ORF type:complete len:550 (+),score=89.94 TRINITY_DN12776_c0_g1_i4:174-1652(+)
MNALLLIVDDTSEPTKCGVFMHLPYSRRDTQELRIAWWTPHLGLVFTTHLPLFHDKFSRF
PHRPSLRLTTEVFPTQRAVMVDDSEAPGGKRLSFIGPMANVADFFARRMNFTYTYVRSPD
REWGIKKEDGSWSGMVGLVSREEAAIGLGPIVATAARAEVVDFTSPLSIISCRILGRQGR
PEVDPWGFLLPLDPLVWLSILMALLAAMVLVFFASSCVLAQVVDGSTMPQEAFGFIRVLL
QQDVEVPSHWWWERMMMAVWMMMTQILIRSYAGTLMSLLAVRYIAQPFQSFQSILEHPSV
IMVWQENSASVQGIRSVDSALFRDVIGLESAGRLIYKLYPEFPTVLDTLVRSGDHVLVEL
EMVVRNLLARDFSRTGRCDFYLSRERYLSEPLAIALRKHSPLTPIINNWVMTLVEAGLFE
RWMSKSVPNTTTCLQTPKKTSMNTYLSLKNLWGMFVVLAVGHMIAFLTLILETLSRILVY
PRVSSHRDSKGH
>TRINITY_DN1303_c0_g1_i1.p1 TRINITY_DN1303_c0_g1~~TRINITY_DN1303_c0_g1_i1.p1 ORF type:complete len:369 (-),score=40.10 TRINITY_DN1303_c0_g1_i1:220-1287(-)
MVGMVGRKEVDFGLGPFSVRIFRKEMVDFTREIMIDDHKLIARRGRPEVDPWGFLLPLKP
LVWAVVLTALLMVPAVVFLFSSYSGLKSTSTNDQSSNVMFTYVRVLLQQDYLEPPDLWWK
RLVLGAWMIMTLVLTRSYAGTLMSLLAVRHIPEPYHSIRQVLDDPSVTMIWESDTSKVHY
FRAAKSGIFREIGDSEKEGRIKFVKSFKLYSSLDKWVRQGDHTLMLETLLGRVLRSQDFS
HKGRCDFYGAREVFLPTMFAMIGQKGSPLVPSMNKRIKWVTQTGLYYHWLKVAMPNVSYC
DNPPAKIAVSNSLAFSNTWGMFAVLLGGHAISLFVLCLELLSASLLLDNATTLAS
>TRINITY_DN1303_c0_g1_i12.p1 TRINITY_DN1303_c0_g1~~TRINITY_DN1303_c0_g1_i12.p1 ORF type:complete len:370 (-),score=38.48 TRINITY_DN1303_c0_g1_i12:426-1496(-)
MVGMVGRKEVDFGLGPFSVRIFRKEMVDFTREIMIDDHKLIARRGRPEVDPWGFLLPLKP
LVWAVVLTALLMVPAVVFLFSSYSGLKSTSTNDQSSNVMFTYVRVLLQQDYLEPPDLWWK
RLVLGAWMIMTLVLTRSYAGTLMSLLAVRHISQPYHSIRDVLDDPSIIMIWESKSALVQY
FRTAKTGVFREVGDSEKEGRIRFARGYEYYWSMDTLVRQGDHVIMAETLYGIVLQGQDFS
NTGKCDFYMSGDVFLPFMMTMVGPKGSPLVPPMNWRIKWVTQTGLYYHWMEAVMPNVSYC
KTAPSKIAVSTSLALSNVWGMFAVLLGGHTVSLLVLGLELLSGALRQVENVSILTS
>TRINITY_DN1303_c0_g1_i9.p1 TRINITY_DN1303_c0_g1~~TRINITY_DN1303_c0_g1_i9.p1 ORF type:3prime_partial len:217 (-),score=32.24 TRINITY_DN1303_c0_g1_i9:2-610(-)
MVGMVGRKEVDFGLGPFSVRIFRKEMVDFTREIMIDDHKLIARRGRPEVDPWGFLLPLKP
LVWAVVLTALLMVPAVVFLFSSYSGLKSTSTNDQSSNVMFTYVRVLLQQDYLEPPDLWWK
RLVLGAWMIMTLVLTRSYAGTLMSLLAVRHISQPYHSIRDVLDDPSIIMIWESDTALVHH
FRAAKSGVFRDVGDSEKEGRIRF
>TRINITY_DN131674_c0_g1_i3.p1 TRINITY_DN131674_c0_g1~~TRINITY_DN131674_c0_g1_i3.p1 ORF type:5prime_partial len:319 (+),score=78.97 TRINITY_DN131674_c0_g1_i3:2-958(+)
LMAPTPARIQAMEFSGAYPSDVLSVTSLKPTLLPQHLALIRPFAGELWVILLVSVVLWGA
TLWLLHGAWRRLAGGPGLGIIPAVLFGWGVLLETPPPAPALRISGKVLVGWWLVYCLVIC
TAFRSSLVAHLTVQGRTRPIETFQDLVEQDSWGWGTEPWVMTGLPLEYFSSHTDPVVKTI
YEKMEVLQVDEALQKVLAGGYSFIIFRNYISVIVATRYTDAQGHTPLYTSNEGVAMTSSF
GWGFRRGAPFRSRFSQMIWHLRDAGIIDQWKTEVMARRIREKRREAAAAQNNNQNGNSAT
SHVYKYNVSPAGVCVMLT
>TRINITY_DN131674_c0_g1_i6.p1 TRINITY_DN131674_c0_g1~~TRINITY_DN131674_c0_g1_i6.p1 ORF type:internal len:343 (+),score=102.12 TRINITY_DN131674_c0_g1_i6:1-1026(+)
LPFGRGSGQTEVESEGLQVYRRCEYCHSGEAGVELLFYWNLTSALPDTREIFQDQLENFM
GHEFQIRSLPFFPYMDYQRDKEEIGTTVTPRDSLDVRMLNTLASTLNFTYEIREQRERVW
GLEQENGSFNGIVGDLEREEADFCTLLAPTPGRIRVMGYSRLYPSDVITVTSLKPTLLPQ
HLALIRPFAGELWVILLVSVVLWGATLWLLHGAWRRLAGGPGLGIIPAVLFGWGVLLETP
PPAPALRISGKVLVGWWLVYCLVICTAFRSSLVAHLTVQGRTRPIETFQDLVEQDSWGWG
TEPWVMSGVPHEYLSSHTDPVVKKVYEKMEVLPADEGLQRVL
>TRINITY_DN131674_c0_g1_i9.p1 TRINITY_DN131674_c0_g1~~TRINITY_DN131674_c0_g1_i9.p1 ORF type:5prime_partial len:357 (+),score=109.31 TRINITY_DN131674_c0_g1_i9:2-1072(+)
LMAPTPARIQAMEFSGAYPSDVLSVTSLKPTLLPQHLALIRPFAGELWVILLVSVVLWGA
TLWLLHGAWRRLAGGPGLGIIPAVLFGWGVLLETPPPAPALRISGKVLVGWWLVYCLVIC
TAFRSSLVAHLTVQGRTRPIETFQDLVEQDSWGWGTEPWVMTGLPLEYFSSHTDPVVKTI
YEKMEVLQVDEALQKVLAGGYSFIIFRNYISVIVATRYTDAQGHTPLYTSNEGVAMTSSF
GWGFRRGAPFQSRFNQLIWLVREAGITDQWKAEVTAKRVREKRKAAAAAEDDSAGQAATT
QSESDGQVALGLHHLQGAFYLLLLGQGLSLLILLWEHLVYSRSTARQMISHFLRGS
>TRINITY_DN13419_c0_g1_i5.p1 TRINITY_DN13419_c0_g1~~TRINITY_DN13419_c0_g1_i5.p1 ORF type:internal len:223 (+),score=32.46 TRINITY_DN13419_c0_g1_i5:2-667(+)
SEAFASHVPVMVKDPKAPGGKRLTFVGSMEKLMNYISEGVNFTYTYVRPTDGAWGTKKDD
GSWSGMVGMVSREEADIAVGPLTVTVLRAEVVDFTYPLRIQYLKLLAGLGNPEVDPWGFL
MPLRLLVWVAILTTLVVVFTSMLLLSSFISGKSDFPTTPASNVLITVRVMLQQDISEAGR
WWWYRLVLGAWMIMTLVLTRSYAGNLMSLLAVRHIPQPYQSI
>TRINITY_DN13419_c1_g1_i1.p1 TRINITY_DN13419_c1_g1~~TRINITY_DN13419_c1_g1_i1.p1 ORF type:internal len:116 (+),score=21.82 TRINITY_DN13419_c1_g1_i1:1-345(+)
LARRGRPEVDPWGFLLPLTPLVWAAILTTLLVVLAVVLLLSSYSGLKSPANTIWVSNMMF
DYIRVLLQQDYSASLELWWERFVLASWMMMTLVLTRSYAGTLMSLLAVRHIPQPY
>TRINITY_DN13419_c1_g1_i2.p1 TRINITY_DN13419_c1_g1~~TRINITY_DN13419_c1_g1_i2.p1 ORF type:internal len:116 (+),score=19.01 TRINITY_DN13419_c1_g1_i2:1-345(+)
LARRGRPEVDPWGFLLPLTPLVWAAILTTLLVVLAIVFLLSSYSGLKSTANTDWESNMIL
GYIRVLLQQDYSGPPDLWWERFVLASWMMMTLVLTRSYAGTLMSLLAVRHIPQPY
>TRINITY_DN13419_c1_g1_i3.p1 TRINITY_DN13419_c1_g1~~TRINITY_DN13419_c1_g1_i3.p1 ORF type:internal len:116 (+),score=17.36 TRINITY_DN13419_c1_g1_i3:1-345(+)
LARRGRPEVDPWGFLLPLTPLVWAAILTTLLVVLAIVFLLSSYSGLKSTANTEWASNMIH
GYIRVLLQQDYSGPPDLWWERFVLASWMMMTLVLTRSYAGTLMSLLAVRHIPQPY
>TRINITY_DN13450_c0_g1_i3.p1 TRINITY_DN13450_c0_g1~~TRINITY_DN13450_c0_g1_i3.p1 ORF type:complete len:296 (-),score=64.39 TRINITY_DN13450_c0_g1_i3:267-1154(-)
MWLALMASVLVWGMILWLLQRVWRWVAGGPGVKFSTALLYGWGAVMEQPPPDPTVSVSGQ
VLLGWWLVFCLIITTAYRSSLIAHMTVQGKSLPLETFEDLVKQDSWGWGIEPWLFRGIPY
MYFSKHRDPVVKEVYEKMEVIGVDEALKKVLAGGYSLIHWERYIGIIIASRYTDSYGNTP
YHTSRKGISIMIDTGWGVRKGAPFYSRFSQLMSRLEDAGIIRFWTKEVVAGRVKERREAT
TLDATTSLGITPQDASQVVLGLQHMQGAFYLLILGFSIASITLLGENLAYICHTP
>TRINITY_DN145186_c0_g1_i2.p1 TRINITY_DN145186_c0_g1~~TRINITY_DN145186_c0_g1_i2.p1 ORF type:internal len:523 (+),score=105.32 TRINITY_DN145186_c0_g1_i2:1-1566(+)
LPLNSQVTLVNFTREGTRATLWQSYQVAFNLKHNIVLHGHWYAITPHHLPDSAGDSADDG
EPQSSSSDSEEEEEEKTTGWVKRTMRFGVLVAAMGDPVLRRRDLTGLHLRCTTVHEEPFN
ILTRRSDGSVSVSGIFGLIFNTVQEATNFTYTCYPVRDNAWGALVGGQWTGIVGEIHRGV
ADMAVAALDVTQQRSTVVDFLHGLASLRYVVSMRRPSAGDHMWSAFTKGFELHVWVVVIA
SMLVLMVALYVVSRCSVHETRISFSDAAFVVFGYICGQGMELQFVSTAGRMVVLSTLLLQ
TLLLAHYTSNLVSTMATRAPAPSLSTLYDVYKDPSLTFGFIRDTSSNEFFKESSVPFHRE
LLERIKRNNYEALAGSTVEGMERVLSDPSYLFLSSEIAAFHNYGQDCRLYHLPNTYFPSQ
VSFPVRKNSTFMPIMNKVLMEIWSSGLFSKWWNDHLHNDVSCDESGGMSLDAKVFLIPFL
ILSSSVLMSSLVYFAELCHIRKDSSSPQCQMSRHARVSTMVN
>TRINITY_DN145420_c0_g1_i4.p1 TRINITY_DN145420_c0_g1~~TRINITY_DN145420_c0_g1_i4.p1 ORF type:internal len:213 (-),score=37.22 TRINITY_DN145420_c0_g1_i4:2-637(-)
GERSNLQNLSFAWYYAFGLHFCEAHTTLPRSTSTQIFVLFFWLYTMILTMVYSANLKSFL
LVKKQPTVMQTLQDLYESGLEVSAAVELYRYEFAMSSNPYLQRLTEVYRYYDDLEKLFPP
LLEGRTVILLPRSYTDYIIKNRFTRRGVSSARIMKEHYQTYNVALGLQRHSPLKSKLSQL
MGWIQQSGLVSKFFLDSLRLDASLQKDGGGDD
>TRINITY_DN145420_c0_g1_i5.p1 TRINITY_DN145420_c0_g1~~TRINITY_DN145420_c0_g1_i5.p1 ORF type:internal len:213 (-),score=36.82 TRINITY_DN145420_c0_g1_i5:2-637(-)
GERSNLQNLSFAWYYAFGLHFCEAHTTLPRSTSTQIFVLFFWLYTMILTMVYSANLKSFL
LVKKQPTVMQTLQDLYESGLEVSAAVELYRYEFAMSSNPYLQRLTEVYRYYDDLEKLFPP
LLEGRTVNLLPRSYTDYVIKNRFTRGGVSRARIMKEHYQTYNVALGLQRHSPLKSKMSQL
MGWIEQSGLVSKFFLDSLRLDASLQKDGGGDD
>TRINITY_DN145420_c1_g2_i2.p1 TRINITY_DN145420_c1_g2~~TRINITY_DN145420_c1_g2_i2.p1 ORF type:internal len:105 (+),score=17.45 TRINITY_DN145420_c1_g2_i2:2-313(+)
PHWQALAFPFHQWTWLAVLVGLIISGPLLFLLAQGSSQCGGELRNLQSLSYSWYYAFGLH
FCEAHASQPRRASTQVFVMFLWLYTLTLTIVYSANLKSFLMVRK
>TRINITY_DN15029_c0_g1_i1.p1 TRINITY_DN15029_c0_g1~~TRINITY_DN15029_c0_g1_i1.p1 ORF type:complete len:288 (-),score=26.09 TRINITY_DN15029_c0_g1_i1:841-1638(-)
MPQEAFGFIRVLLQQDVEVPSHWWWERMMMAVWMMMTQILIRSYAGTLMSLLAVRYIAQP
FQSFQSILEHPSVIMVWQENSASVQGIRSVDSALFRDVIGLESAGRLIYKLYPEFPTVLD
TLVRSGDHVLVELEMVVRNLLARDFSRTGRCDFYLSRERYLSEPLAIALRKHSPLTPIIN
NWVMTLVEAGLFERWMSKSVPNTTTCLQTPKKTSMNTYLSLKNLWGMFVVLAVGHMIAFL
TLILETLSRILVYPRVSSHRDSKGH
>TRINITY_DN15029_c0_g1_i3.p1 TRINITY_DN15029_c0_g1~~TRINITY_DN15029_c0_g1_i3.p1 ORF type:complete len:288 (-),score=26.09 TRINITY_DN15029_c0_g1_i3:157-954(-)
MPQEAFGFIRVLLQQDVEVPSHWWWERMMMAVWMMMTQILIRSYAGTLMSLLAVRYIAQP
FQSFQSILEHPSVIMVWQENSASVQGIRSVDSALFRDVIGLESAGRLIYKLYPEFPTVLD
TLVRSGDHVLVELEMVVRNLLARDFSRTGRCDFYLSRERYLSEPLAIALRKHSPLTPIIN
NWVMTLVEAGLFERWMSKSVPNTTTCLQTPKKTSMNTYLSLKNLWGMFVVLAVGHMIAFL
TLILETLSRILVYPRVSSHRDSKGH
>TRINITY_DN15029_c0_g1_i4.p1 TRINITY_DN15029_c0_g1~~TRINITY_DN15029_c0_g1_i4.p1 ORF type:complete len:288 (-),score=26.09 TRINITY_DN15029_c0_g1_i4:372-1169(-)
MPQEAFGFIRVLLQQDVEVPSHWWWERMMMAVWMMMTQILIRSYAGTLMSLLAVRYIAQP
FQSFQSILEHPSVIMVWQENSASVQGIRSVDSALFRDVIGLESAGRLIYKLYPEFPTVLD
TLVRSGDHVLVELEMVVRNLLARDFSRTGRCDFYLSRERYLSEPLAIALRKHSPLTPIIN
NWVMTLVEAGLFERWMSKSVPNTTTCLQTPKKTSMNTYLSLKNLWGMFVVLAVGHMIAFL
TLILETLSRILVYPRVSSHRDSKGH
>TRINITY_DN15126_c0_g1_i12.p1 TRINITY_DN15126_c0_g1~~TRINITY_DN15126_c0_g1_i12.p1 ORF type:complete len:371 (+),score=72.02 TRINITY_DN15126_c0_g1_i12:500-1612(+)
MWTLTSVVQQSSLMLNDRVDNMMGHRFQLATRPYFPYMDYRTDTDEPESRVTPIDSLDFR
ILDVFAATLNFTYEINEAPNRAFGDYKNGSFTGIIGKLEREEADLSTIVAPTPGRLQVVQ
FCRVYESDKMVITSLKPALLPASLSLIRPFEGELWLGLLVSVVAWGVILWLLQRAWRWMS
GRRGVRLNTALLYGWRTLLEQPPTTPPSNMTGRVLVGWWLVFCLIITTGFRSSLIAHLTV
QGRSKTLDNFQDLLDQGDWRWGTEPWQFSGATLVYFSTNTDPVVKQINDKMEVLLVKEAL
QKVLEGGFSFISVKNYVRVIVDSWYTDAYGETPFYISHHGIHTLACFGWGFRRDGHFPSN
PRMTILLPRW
>TRINITY_DN15126_c0_g1_i13.p1 TRINITY_DN15126_c0_g1~~TRINITY_DN15126_c0_g1_i13.p1 ORF type:complete len:450 (+),score=87.93 TRINITY_DN15126_c0_g1_i13:500-1849(+)
MWTLTSVVQQSSLMLNDRVDNMMGHRFQLATRPYFPYMDYRTDTDEPESRVTPIDSLDFR
ILDVFAATLNFTYEINEAPNRAFGDYKNGSFTGIIGKLEREEADLSTIVAPTPGRLQVVQ
FCRVYESDKMVITSLKPALLPASLSLIRPFEGELWLGLLVSVVAWGVILWLLQRAWRWMS
GRRGVRLNTALLYGWRTLLEQPPTTPPSNMTGRVLVGWWLVFCLIITTGFRSSLIAHLTV
QGRSKTLDNFQDLLDQGDWRWGTEPWQFSGATLVYFSTNTDPVVKQINDKMEVLLVKEAL
QKVLEGGFSFISVKNYVRVIVDSWYTDAYGETPFYISHHGIHTLACFGWGFRRGAPFYDR
FVQLMSRVEDAGIISYWTDEVIARRVRENRRAEALDHDVVLTDKLQEESSREALGLQHLQ
GAFYLLLLGSCLAFLTLLGENLAYSSSLP
>TRINITY_DN15126_c0_g1_i3.p1 TRINITY_DN15126_c0_g1~~TRINITY_DN15126_c0_g1_i3.p1 ORF type:complete len:419 (+),score=78.19 TRINITY_DN15126_c0_g1_i3:500-1756(+)
MWTLTSVVQQSSLMLNDRVDNMMGHRFQLATRPYFPYMDYRTDTDEPESRVTPIDSLDFR
ILDVFAATLNFTYEINEAPNRAFGDYKNGSFTGIIGKLEREEADLSTIVAPTPGRLQVVQ
FCRVYESDKMVITSLKPALLPASLSLIRPFEGELWLGLLVSVVAWGVILWLLQRAWRWMS
GRRGVRLNTALLYGWRTLLEQPPTTPPSNMTGRVLVGWWLVFCLIITTGFRSSLIAHLTV
QGRSKTLDNFQDLLDQGDWRWGTEPWQFSGATLVYFSTNTDPVVKQINDKMEVLLVKEAL
QKVLEGGFSFISVKNYVRVIVDSWYTDAYGETPFYISHHGIHTLACFGWGFRRGAPFYDR
FVQLMSRVEDAGIISYWTDEVIARRVRENRRAEALDHDVVLTDKLQVMIVWRRAVGKH
>TRINITY_DN15126_c0_g2_i1.p1 TRINITY_DN15126_c0_g2~~TRINITY_DN15126_c0_g2_i1.p1 ORF type:5prime_partial len:503 (-),score=104.83 TRINITY_DN15126_c0_g2_i1:554-2062(-)
VQDYLLQGLWGDTRTTCRALILDLTSFTTENNSTHLALRLLESSGLWQRPETRVVVVGGR
AGVATVLLHPSLRNTVHGLYLAVRALTLPNTTHRGNSRLNTRGVRRVYSEKVWVYQRCLY
CNNGEADVQLLRMWTLTSVVQQSSLMLNDRVDNMMGHRFQLATRPYFPYMDYRTDTDEPE
SRVTPIDSLDFRILDVFAATLNFTYEINEAPNRAFGDYKNGSFTGIIGKLEREEADLSTI
VAPTPGRLQVVQFCRVYESDKMVITSLKPALLPASLSLIRPFEGELWLGLLVSVVAWGVI
LWLLQRAWRWMSGRRGVRLNTALLYGWRTLLEQPPTTPPSNMTGRVLVGWWLVFCLIITT
GFRSSLIAHLTVQGRSKTLDNFQDLLDQGDWRWGTEPWQFSGATLVYFSTNTDPVVKQIN
DKMEVLLVKEALQKVLEGGFSFISVKNYVRVIVDSWYTDAYGETPFYISHHGIHTLACFG
WGFRRDGHFPSNPRMTILLPRW
>TRINITY_DN15126_c0_g2_i2.p1 TRINITY_DN15126_c0_g2~~TRINITY_DN15126_c0_g2_i2.p1 ORF type:5prime_partial len:582 (-),score=119.76 TRINITY_DN15126_c0_g2_i2:210-1955(-)
VQDYLLQGLWGDTRTTCRALILDLTSFTTENNSTHLALRLLESSGLWQRPETRVVVVGGR
AGVATVLLHPSLRNTVHGLYLAVRALTLPNTTHRGNSRLNTRGVRRVYSEKVWVYQRCLY
CNNGEADVQLLRMWTLTSVVQQSSLMLNDRVDNMMGHRFQLATRPYFPYMDYRTDTDEPE
SRVTPIDSLDFRILDVFAATLNFTYEINEAPNRAFGDYKNGSFTGIIGKLEREEADLSTI
VAPTPGRLQVVQFCRVYESDKMVITSLKPALLPASLSLIRPFEGELWLGLLVSVVAWGVI
LWLLQRAWRWMSGRRGVRLNTALLYGWRTLLEQPPTTPPSNMTGRVLVGWWLVFCLIITT
GFRSSLIAHLTVQGRSKTLDNFQDLLDQGDWRWGTEPWQFSGATLVYFSTNTDPVVKQIN
DKMEVLLVKEALQKVLEGGFSFISVKNYVRVIVDSWYTDAYGETPFYISHHGIHTLACFG
WGFRRGAPFYDRFVQLMSRVEDAGIISYWTDEVIARRVRENRRAEALDHDVVLTDKLQEE
SSREALGLQHLQGAFYLLLLGSCLAFLTLLGENLAYSSSLP
>TRINITY_DN15126_c0_g2_i4.p1 TRINITY_DN15126_c0_g2~~TRINITY_DN15126_c0_g2_i4.p1 ORF type:5prime_partial len:551 (-),score=111.01 TRINITY_DN15126_c0_g2_i4:317-1969(-)
VQDYLLQGLWGDTRTTCRALILDLTSFTTENNSTHLALRLLESSGLWQRPETRVVVVGGR
AGVATVLLHPSLRNTVHGLYLAVRALTLPNTTHRGNSRLNTRGVRRVYSEKVWVYQRCLY
CNNGEADVQLLRMWTLTSVVQQSSLMLNDRVDNMMGHRFQLATRPYFPYMDYRTDTDEPE
SRVTPIDSLDFRILDVFAATLNFTYEINEAPNRAFGDYKNGSFTGIIGKLEREEADLSTI
VAPTPGRLQVVQFCRVYESDKMVITSLKPALLPASLSLIRPFEGELWLGLLVSVVAWGVI
LWLLQRAWRWMSGRRGVRLNTALLYGWRTLLEQPPTTPPSNMTGRVLVGWWLVFCLIITT
GFRSSLIAHLTVQGRSKTLDNFQDLLDQGDWRWGTEPWQFSGATLVYFSTNTDPVVKQIN
DKMEVLLVKEALQKVLEGGFSFISVKNYVRVIVDSWYTDAYGETPFYISHHGIHTLACFG
WGFRRGAPFYDRFVQLMSRVEDAGIISYWTDEVIARRVRENRRAEALDHDVVLTDKLQVM
IVWRRAVGKH
>TRINITY_DN15126_c0_g2_i5.p1 TRINITY_DN15126_c0_g2~~TRINITY_DN15126_c0_g2_i5.p1 ORF type:5prime_partial len:503 (-),score=104.83 TRINITY_DN15126_c0_g2_i5:391-1899(-)
VQDYLLQGLWGDTRTTCRALILDLTSFTTENNSTHLALRLLESSGLWQRPETRVVVVGGR
AGVATVLLHPSLRNTVHGLYLAVRALTLPNTTHRGNSRLNTRGVRRVYSEKVWVYQRCLY
CNNGEADVQLLRMWTLTSVVQQSSLMLNDRVDNMMGHRFQLATRPYFPYMDYRTDTDEPE
SRVTPIDSLDFRILDVFAATLNFTYEINEAPNRAFGDYKNGSFTGIIGKLEREEADLSTI
VAPTPGRLQVVQFCRVYESDKMVITSLKPALLPASLSLIRPFEGELWLGLLVSVVAWGVI
LWLLQRAWRWMSGRRGVRLNTALLYGWRTLLEQPPTTPPSNMTGRVLVGWWLVFCLIITT
GFRSSLIAHLTVQGRSKTLDNFQDLLDQGDWRWGTEPWQFSGATLVYFSTNTDPVVKQIN
DKMEVLLVKEALQKVLEGGFSFISVKNYVRVIVDSWYTDAYGETPFYISHHGIHTLACFG
WGFRRDGHFPSNPRMTILLPRW
>TRINITY_DN15237_c0_g1_i1.p1 TRINITY_DN15237_c0_g1~~TRINITY_DN15237_c0_g1_i1.p1 ORF type:complete len:936 (-),score=252.16 TRINITY_DN15237_c0_g1_i1:367-3174(-)
MASYTRMVVGARLLQFLYLTATLLAGTFAQKVNIFVLHDEGNVQAQQGIMAAIKFLENSG
DGVTVGRQDMMTMKKGDDIEATVNATCDMVDAAIDAGEAPHIVLDATNTGMISETVKSFT
KALALPTFAASYGQEGDIREWRDLTEEEEKFLVQLMPPGDIIVQAIRDIVRTQNITNAGI
IYDDTFVMEHKYKSLLQNLPCRHILTMVEAREMDLRKQMKRLKDADIVNYFAVGSQETIS
RILDAATANDLFGRKYAWYALSKDNEDIQCGCENASVVFLRPQPNADTRGRLNMLQRDFQ
LTATPEIDSAFYFDYTIRGIKAAAKMATEGKYDNFKYVRCEEFDEQDPPVRENFDLRSAL
KSVSVVDTWAPISWDGNGNTFLDIPLTMDKFMVLQGRTAERKALGEWDAGMPGTLMFKSG
MNLVDFQAVTVYRITTVQQSPFIYKRTNEEGEVEYSGYCIDLINEIKAIVDFEYELFEAP
DGKFGTMNDDMEWNGMIKQLIDKQADIALAPLSVMAERENVVDFTVPYYDLVGITILMKK
PKVPTSLFKFLTVLEPEVWICILFAYAFTSVLLWIFDRFSPYSYQNNKERYKDDDEKREF
TFKECLWFCMTSLTPQGGGEAPKNLSGRLVAATWWLFGFIIIASYTANLAAFLTVSRLDT
PIESLDDLSNQYKVQYAPMNGSSTMTYFERMAYIEKKFYEIWKDMSLNDSMSDVERAKLA
VWDYPVSDKYTKMWQSMQEAGLPQTFESALERVRKSTSSSEGFAYLGDATDIRYQVLTNC
DLQIVGEEFSRKPYAIAVQQGSPLKDQFNDAILKLLNQRKLETLKERWWNQNPEKKVCEK
DDDQSDGISIENIGGVFIVIFVGIGLACVTLAFEYWWYKHRKGPRVTDSAKVLAVREYPD
NNVDKSNFTTDKSNFNTEYNTGGDGYDIAPVANPW
>TRINITY_DN15369_c0_g1_i1.p1 TRINITY_DN15369_c0_g1~~TRINITY_DN15369_c0_g1_i1.p1 ORF type:5prime_partial len:275 (+),score=38.63 TRINITY_DN15369_c0_g1_i1:3-827(+)
WLSGQAGIRLDPALIYTWGVLMEEPVTYSTASVSEQVFIGWWLLCCVIISTAYRSSLVAH
LSVQSKSLPINSFEDLLNHDGWSWGGFRLQGTAFLYFSQTTDPVIQEVYENLQIYDLDEG
MRRVMAERFSYIAHKKKISIDIAPHYQDRYGNTLLHLSTTEYPVLGGNSWGMRKGAPFTG
QFRRMKQRLVEAGLIDLWTNDVIQDRDDDFRLKKRKPFEIVKSKDEDGQVVLGLDHLHSA
FFLLLLCYIVAFIAFLWENPTLRHTFVHQPHIIL
>TRINITY_DN15369_c0_g1_i2.p1 TRINITY_DN15369_c0_g1~~TRINITY_DN15369_c0_g1_i2.p1 ORF type:5prime_partial len:123 (+),score=25.07 TRINITY_DN15369_c0_g1_i2:3-371(+)
WLSGQAGIRLDPALIYTWGVLMEEPVTYSTASVSEQVFIGWWLLCCVIISTAYRSSLVAH
LSVQSKSLPINSFEDLLNHDGWSWGGFRLQGTAFLYFSQTTDPVIQEVYENLQEGSSIHW
AV
>TRINITY_DN15635_c0_g1_i1.p1 TRINITY_DN15635_c0_g1~~TRINITY_DN15635_c0_g1_i1.p1 ORF type:5prime_partial len:333 (-),score=18.23 TRINITY_DN15635_c0_g1_i1:906-1904(-)
ALMLRQSRLSLALSTSLSSFWKHLMVSGFLIRVEPPLPHWQALAFPFNKWTWLGVVVGLI
ISGPVLFLFAWGSGQCGGERKKMQNLSFAWYYAFGLHFCESHEFLPRNPCTQIFVQFLWL
YTMIMTISYTASLRSFLLVKKEPYMIQTIQELYESGLEVGASSNLYKNEFTASANPYLQG
LTRVYKYHDALEDIYIPVLQGRAVYLGNGISMAYLKNRFSRQGTSLLRVMKESYRSYSVG
LGLQRHSPLKKKFDVVVGWIQQSGLYSKFTYDSLKLHDSLQKDDGGLDDSELRTDGVVAL
NIDNMQGLFIITVFGWLCGFFSFMLEKTILSN
>TRINITY_DN15635_c0_g1_i2.p1 TRINITY_DN15635_c0_g1~~TRINITY_DN15635_c0_g1_i2.p1 ORF type:5prime_partial len:333 (-),score=18.23 TRINITY_DN15635_c0_g1_i2:328-1326(-)
ALMLRQSRLSLALSTSLSSFWKHLMVSGFLIRVEPPLPHWQALAFPFNKWTWLGVVVGLI
ISGPVLFLFAWGSGQCGGERKKMQNLSFAWYYAFGLHFCESHEFLPRNPCTQIFVQFLWL
YTMIMTISYTASLRSFLLVKKEPYMIQTIQELYESGLEVGASSNLYKNEFTASANPYLQG
LTRVYKYHDALEDIYIPVLQGRAVYLGNGISMAYLKNRFSRQGTSLLRVMKESYRSYSVG
LGLQRHSPLKKKFDVVVGWIQQSGLYSKFTYDSLKLHDSLQKDDGGLDDSELRTDGVVAL
NIDNMQGLFIITVFGWLCGFFSFMLEKTILSN
>TRINITY_DN15635_c0_g1_i3.p1 TRINITY_DN15635_c0_g1~~TRINITY_DN15635_c0_g1_i3.p1 ORF type:complete len:251 (-),score=14.15 TRINITY_DN15635_c0_g1_i3:906-1658(-)
MQNLSFAWYYAFGLHFCESHEFLPRNPCTQIFVQFLWLYTMIMTISYTASLRSFLLVKKE
PYMIQTIQELYESGLEVGASSNLYKNEFTASANPYLQGLTRVYKYHDALEDIYIPVLQGR
AVYLGNGISMAYLKNRFSRQGTSLLRVMKESYRSYSVGLGLQRHSPLKKKFDVVVGWIQQ
SGLYSKFTYDSLKLHDSLQKDDGGLDDSELRTDGVVALNIDNMQGLFIITVFGWLCGFFS
FMLEKTILSN
>TRINITY_DN15635_c0_g1_i4.p1 TRINITY_DN15635_c0_g1~~TRINITY_DN15635_c0_g1_i4.p1 ORF type:complete len:251 (-),score=14.15 TRINITY_DN15635_c0_g1_i4:328-1080(-)
MQNLSFAWYYAFGLHFCESHEFLPRNPCTQIFVQFLWLYTMIMTISYTASLRSFLLVKKE
PYMIQTIQELYESGLEVGASSNLYKNEFTASANPYLQGLTRVYKYHDALEDIYIPVLQGR
AVYLGNGISMAYLKNRFSRQGTSLLRVMKESYRSYSVGLGLQRHSPLKKKFDVVVGWIQQ
SGLYSKFTYDSLKLHDSLQKDDGGLDDSELRTDGVVALNIDNMQGLFIITVFGWLCGFFS
FMLEKTILSN
>TRINITY_DN15635_c0_g2_i1.p1 TRINITY_DN15635_c0_g2~~TRINITY_DN15635_c0_g2_i1.p1 ORF type:5prime_partial len:258 (+),score=18.33 TRINITY_DN15635_c0_g2_i1:3-776(+)
VSGFLIRVEPPLPHWQALAFPFNKWTWLGVVVGLIISGPVLFLFAWGSGQCGGERKKMQN
LSFAWYYAFGLHFCESHEFLPRNPCTQIFVQFLWLYTMIMTISYTASLRSFLLVKKEPYM
IQTIQELYESGLEVGASSNLYKNEFTASANPYLQGLTRVYKYHDALEDIYIPVLQGRAVY
LGNGISMAYLKNRFSRQGASLLRVMKKDDGGLDDSELRTDGVVALNIDNMQGLFIITVFG
WLCGFFSFMLEKTILSN
>TRINITY_DN15635_c0_g2_i2.p1 TRINITY_DN15635_c0_g2~~TRINITY_DN15635_c0_g2_i2.p1 ORF type:5prime_partial len:335 (+),score=20.72 TRINITY_DN15635_c0_g2_i2:2-1006(+)
VDIGLANLFITQYFLQVISLTAPYRTEVSGFLIRVEPPLPHWQALAFPFNKWTWLGVVVG
LIISGPVLFLFAWGSGQCGGERKKMQNLSFAWYYAFGLHFCESHEFLPRNPCTQIFVQFL
WLYTMIMTISYTASLRSFLLVKKEPYMIQTIQELYESGLEVGASSNLYKNEFTASANPYL
QGLTRVYKYHDALEDIYIPVLQGRAVYLGNGISMAYLKNRFSRQGASLLRVMKESYRSYS
VGLGLQRHSPLKKKFDVVVGWIQQSGLYSKFTYDSLKLHDSLQKDDGGLDDSELRTDGVV
ALNIDNMQGLFIITVFGWLCGFFSFMLEKTILSN
>TRINITY_DN15635_c0_g2_i4.p1 TRINITY_DN15635_c0_g2~~TRINITY_DN15635_c0_g2_i4.p1 ORF type:complete len:251 (+),score=14.29 TRINITY_DN15635_c0_g2_i4:496-1248(+)
MQNLSFAWYYAFGLHFCESHEFLPRNPCTQIFVQFLWLYTMIMTISYTASLRSFLLVKKE
PYMIQTIQELYESGLEVGASSNLYKNEFTASANPYLQGLTRVYKYHDALEDIYIPVLQGR
AVYLGNGISMAYLKNRFSRQGASLLRVMKESYRSYSVGLGLQRHSPLKKKFDVVVGWIQQ
SGLYSKFTYDSLKLHDSLQKDDGGLDDSELRTDGVVALNIDNMQGLFIITVFGWLCGFFS
FMLEKTILSN
>TRINITY_DN15635_c1_g2_i2.p1 TRINITY_DN15635_c1_g2~~TRINITY_DN15635_c1_g2_i2.p1 ORF type:complete len:305 (+),score=42.55 TRINITY_DN15635_c1_g2_i2:121-915(+)
MSSLQTLSFCCYYAFGVHFCEAHVSLPRMASTQILVMFLWLYTMILTIAYSSNLRAFLIV
RKPPAMMDTIKEVYESGLQVAADGTIYKAGIAASSDPYLQGLTKVYKGYDFQEEAFPLVL
EGKAVFLGNRVTLEFLVSKFTIQGIPRMRIMKENFASYTIAMALQRHSPLKRKVDMVLGW
IRQSGLVRYYFVDSLRQAAAYEKDGDDEGDADGGGGGSDQEELVVADGVIPLGLDHMQGI
LLVTVIGWIFSAQAFLLEKTIMSG
>TRINITY_DN15635_c1_g3_i1.p1 TRINITY_DN15635_c1_g3~~TRINITY_DN15635_c1_g3_i1.p1 ORF type:complete len:307 (+),score=53.94 TRINITY_DN15635_c1_g3_i1:121-921(+)
MSSLQTLSFSWYYAFGMHFCEAHASLPRMASTQILVMFLWLYTMILTIAYSTNLRAFLIV
RKPPAMMDTIKELYESGLEVAAEGTVYRDGIAASSDPYLRGLARVYKGYDFQEDTFPLVL
EGKAVFLGNQVTLEFLVSNKFTSRGIPRMRIMKENFASYSIAMALQRHSPLKRKVDKVLG
WIRQSGLVRHYFLDSLRQAAAYEEDGHSEDDSGSIGGGQEEEVVVADGVIPLGLDHMQGI
FMITIIGWVFCTQVFLFEKVILSDQS
>TRINITY_DN15680_c0_g1_i4.p1 TRINITY_DN15680_c0_g1~~TRINITY_DN15680_c0_g1_i4.p1 ORF type:complete len:238 (-),score=15.19 TRINITY_DN15680_c0_g1_i4:304-1017(-)
MMTTLVLTRSYAGNLMSLLAVRHIPQPYQSFRDLLDDPSAIMIWQNNTANLQYIRSVESG
IYREVADAEEGRFIYRKLPEFTSSVDTLVRPGRHVILATESLLKNLLGQDFSRTGKCDFY
MSREGYLPIMESLISQKNNGLVPALSKRIMSAVEAGLINLWVKKGIPNITTCLYPPTRVT
VNTFLSLTNLWGLFVIFAGGHVASLLLFCHEYLVAFVLQLEKEKHQYLIPQTNDYVR
>TRINITY_DN15705_c0_g1_i1.p1 TRINITY_DN15705_c0_g1~~TRINITY_DN15705_c0_g1_i1.p1 ORF type:5prime_partial len:270 (-),score=49.49 TRINITY_DN15705_c0_g1_i1:101-910(-)
IVVMIQEAFGTLLGQNISQWLPRASSSRVLLAAWLVFAFIIGTVYRGNLTAALTMPKYPP
RPETLEELVNYVDRVTMPPFGKDFKRQFKESGSRTMEKLADLMHTGPSLLEGLKQALEKK
QAHLAARHAINHWIAERFTGADGRSLMYFGKERIDPGASAWPIPHDAPYKRQLDQIMTAV
NEAGLYDKWTEDTVDEARRDGQMKRRERSQDEEEEKSGHARNESPTGSSKSSKALTIIHT
QGPFMLLLLGHILAGLTFITEILSIRYCY
>TRINITY_DN15705_c0_g1_i2.p1 TRINITY_DN15705_c0_g1~~TRINITY_DN15705_c0_g1_i2.p1 ORF type:5prime_partial len:270 (-),score=55.81 TRINITY_DN15705_c0_g1_i2:96-905(-)
IVVMIQEAFGTLLGQNISQWLPRASSSRVLLAAWLVFAFIIGTVYRGNLTAALTMPKYPP
RPETLEELVNYVDRVTMPPFGKDFKRQFKESGSRTMEKLADLMHTGPSLLEGLKQALVKK
QAHLASRLAINHWIAERFTGADGRSLMYFGKERIDPGASAWPIPHDAPYKRQLDQIMTAV
NEAGLYDKWTDDTVEEARRHGQMKRRERRQDEEEEKAGQAKRESPTGSSKSSKALTIIHT
QGPFMLLLLGHILAGLTFITEILSIRYRH
>TRINITY_DN15974_c1_g1_i1.p1 TRINITY_DN15974_c1_g1~~TRINITY_DN15974_c1_g1_i1.p1 ORF type:internal len:143 (-),score=21.82 TRINITY_DN15974_c1_g1_i1:2-427(-)
STSRSNRVLVAAWLVFAFIVGTAYRGNLTASLTLPKYPTRPETVEELVNTVDRATMESYG
TSYKRFFTQSKSSVFQALGKLIFVGVGIVDGLQETLTRNQAMLAGRQYVELIIAKHFTQI
DGSSQHYIGREMITPAASAWPV
>TRINITY_DN15974_c1_g1_i2.p1 TRINITY_DN15974_c1_g1~~TRINITY_DN15974_c1_g1_i2.p1 ORF type:5prime_partial len:111 (-),score=16.31 TRINITY_DN15974_c1_g1_i2:520-852(-)
STSRSNRVLVAAWLVFAFIVGTAYRGNLTASLTLPKYPTRPETVEELVNTVDRATMEPYG
VSRKRFFLESESSIFRALGKLMVVGVGVVDGLEEALKQELDCMKNGEKTF
>TRINITY_DN15974_c1_g1_i3.p1 TRINITY_DN15974_c1_g1~~TRINITY_DN15974_c1_g1_i3.p1 ORF type:5prime_partial len:258 (-),score=31.47 TRINITY_DN15974_c1_g1_i3:266-1039(-)
STSRSNRVLVAAWLVFAFIVGTAYRGNLTASLTLPKYPTRPETVEELVNTVDRATMEPYG
VSRKRFFLESESSIFRALGKLMVVGVGVVDGLEDALKQEQTFMDTRQYLELAIAQHFTEI
DGSSRLYIGRERILPSTSAWPIPHDAPYKIKLDGYIMAITEVGLYEKWRKDFLMEAERKS
RDRKRENLNKQRKEIKEKLEREEYGRSSRGSNIIALTIVHMQGPLILLLLGLVTGAEIFV
IENLIVRFSASLIRKPN
>TRINITY_DN16197_c0_g1_i1.p1 TRINITY_DN16197_c0_g1~~TRINITY_DN16197_c0_g1_i1.p1 ORF type:complete len:370 (-),score=52.85 TRINITY_DN16197_c0_g1_i1:136-1212(-)
MVGKLSRNEADIGVANLFLTYGRLGAVDYSAPYDAEVSCFMVRTEPPVSRWLSLALPFQG
TTWLTLFVGLLISGVVFYVFASCRSGRREGEDDSMRSLSYACFYTFGVHFREPQVLAPRG
NYTRVFVSFLWLYTMILTIAYCSNLTAFLTVTRRPPGMNTVRDLHASGMEVSGLGAFFKG
ALASAVDPYLQSLAERFVAYQELEMAWPRVKGGQAAYLHNRQFLEFVIATQFTSQRVTSM
RIMKECFSPYNIAMALQRHSPLKRKFDRVISWMLESGLVRRWFLESLRLSRKAQEKKTTD
RDKPADGEVGEEDDQVVVESGVIPLSIDHMQGVFFILTIGHLLSLLVFLIEFFWRGAI
>TRINITY_DN16359_c0_g2_i4.p1 TRINITY_DN16359_c0_g2~~TRINITY_DN16359_c0_g2_i4.p1 ORF type:internal len:112 (-),score=25.36 TRINITY_DN16359_c0_g2_i4:1-333(-)
VWTAILAALLVVPGMVLLLLFCFPRKAPQRDTWKMDNIFSYVRILLQQGYKPVAGEWGWE
RLVLGSWMVMALVFIRSYDGNLMSMLAVRYIPQPYQSLRDVLDDPSATTIW
>TRINITY_DN16380_c0_g1_i3.p1 TRINITY_DN16380_c0_g1~~TRINITY_DN16380_c0_g1_i3.p1 ORF type:5prime_partial len:261 (+),score=33.13 TRINITY_DN16380_c0_g1_i3:1-783(+)
GSIPIDSALFDSWSALLQEAITEVPANISGQVFVGWWWMTCVVIGTAYTSSLIAHLSVQS
KFPPIDIFQDLLDREGWSWGIHALHGTTFLYFNQSTDPITQGIYHKLKTYSFKDGFERVL
SGGFSFITFKLYIRVGTAGYQDKYGLTPFYLSTTEYPVFGGNSWGFRKGAPFLGEVRMIK
QRLIDAGLVDYLTNDAIETYIRNNRQKKGVEAFVYSEVEDGQVVLGLDHLQGVFYLLFLG
YVIALATFLAEELTYQRIPK
>TRINITY_DN16380_c0_g1_i5.p1 TRINITY_DN16380_c0_g1~~TRINITY_DN16380_c0_g1_i5.p1 ORF type:internal len:169 (+),score=21.81 TRINITY_DN16380_c0_g1_i5:1-504(+)
GSIPIDSALFDSWSALLQEAITEVPANISGQVFVGWWWMTCVVIGTAYTSSLIAHLSVQS
KFPPIDIFQDLLDREGWSWGIHALHGTTFLYFNQSTDPITQGIYHKLKTYSFKDGFERVL
SGGFSFITFKLYIRVGTAGYQDKYGLTPFYLSTTEYPVFGGNSWGFRK
>TRINITY_DN16452_c0_g1_i1.p1 TRINITY_DN16452_c0_g1~~TRINITY_DN16452_c0_g1_i1.p1 ORF type:internal len:180 (-),score=29.64 TRINITY_DN16452_c0_g1_i1:3-539(-)
GTWGVPLAGGNWSGIVGTLQHHEADFSLNLTPTPARIEVMTHSRIYSYDPMIIVSLKPRP
LPRRLALIRPFAGGLWTSIFGCTLVAGVILWLLQKGWSWVSGQRGLSLDSSLLYTWGALL
EDQPSERPSNISGQVLVGWWLLSCLVIDTAYRSSLIAHLTVQSKFPPINDFEDILQREG
>TRINITY_DN16757_c1_g1_i10.p1 TRINITY_DN16757_c1_g1~~TRINITY_DN16757_c1_g1_i10.p1 ORF type:3prime_partial len:222 (-),score=69.90 TRINITY_DN16757_c1_g1_i10:1-663(-)
MLLGQNLPRRLPSTSSSRLLVAAWLVFAFIIGAVYRGNLTAHLTLPKYLPRPETVEELIE
TVDKVTRPPYGALYKEFLLKSDNKMFRKLGQLILIGPSIMEGLQQALEHNQAVIDSRRYL
EHLIAENFTRQDGSTDLYIGQEHVMPVSAAWLIPHDAPYQTNFDRCMMAVIEAGLYGKWS
KEQKVKARLNSSRRKREYLAQQQQQQQQEGTGGETHSGSSI
>TRINITY_DN16757_c1_g1_i13.p1 TRINITY_DN16757_c1_g1~~TRINITY_DN16757_c1_g1_i13.p1 ORF type:internal len:111 (-),score=27.54 TRINITY_DN16757_c1_g1_i13:2-331(-)
RDGGSRLGAGSVVQDLAGMLLGQNLPRRLPSTSSSRLLVAAWLVFAFIIGAVYRGNLTAH
LTLPKYLPRPETVEELIEVVDKIPQPPYAAQYRDFLMKSENNAYRKLGEL
>TRINITY_DN16757_c1_g1_i15.p1 TRINITY_DN16757_c1_g1~~TRINITY_DN16757_c1_g1_i15.p1 ORF type:5prime_partial len:104 (-),score=27.71 TRINITY_DN16757_c1_g1_i15:76-387(-)
VLTLLLCVPAVLIMVIRVGQRRDGGSRLGAGSVVQDLAGMLLGQNLPRRLPSTSSSRLLV
AAWLVFAFIIGAVYRGNLTAHLTLPKYLPRPETVEELIETVDK
>TRINITY_DN16757_c1_g1_i19.p1 TRINITY_DN16757_c1_g1~~TRINITY_DN16757_c1_g1_i19.p1 ORF type:3prime_partial len:114 (-),score=15.58 TRINITY_DN16757_c1_g1_i19:1-339(-)
MPIVFSKISSAGETQDTDSRLPTGTVTLEVMGILVGQNLPLSLPNVSSSRLLVAAWLVFA
FIIGAVYRGNLTAHLTLPKYPPRPETVQELVDAVDKITGGSYQAPFKAFYTKS
>TRINITY_DN16757_c1_g1_i5.p1 TRINITY_DN16757_c1_g1~~TRINITY_DN16757_c1_g1_i5.p1 ORF type:5prime_partial len:104 (-),score=26.51 TRINITY_DN16757_c1_g1_i5:28-339(-)
VLTLLLCVPAVLIMVIRVGQRRDGGSRLGAGSVVQDLAGMLLGQNLPRRLPSTSSSRLLV
AAWLVFAFIIGAVYRGNLTAHLTLPKYLPRPETLQEMVAAADR
>TRINITY_DN16757_c1_g1_i7.p1 TRINITY_DN16757_c1_g1~~TRINITY_DN16757_c1_g1_i7.p1 ORF type:3prime_partial len:112 (-),score=16.26 TRINITY_DN16757_c1_g1_i7:1-333(-)
MPIVFSKISSAGETQDTDSRLPTGTVTLEVMGILVGQNLPLSLPNVSSSRLLVAAWLVFA
FIIGAVYRGNLTAHLTLPKYPPRPETIEELVNVIDRVTMPPYAIVWRNYFA
>TRINITY_DN16757_c1_g1_i9.p1 TRINITY_DN16757_c1_g1~~TRINITY_DN16757_c1_g1_i9.p1 ORF type:internal len:261 (-),score=78.38 TRINITY_DN16757_c1_g1_i9:1-780(-)
VLTLLLCVPAVLIMVIRVGQRRDGGSRLGAGSVVQDLAGMLLGQNLPRRLPSTSSSRLLV
AAWLVFAFIIGAVYRGNLTAHLTLPKYLPRPETVEELIETVDKVTRPPYGALYKEFLLKS
DNKMFRKLGQLILIGPSIMEGLQQALEHNQAVIDSRRYLEHLIAENFTRQDGSTDLYIGQ
EHVMPVSAAWLIPHDAPYQTNFDRCMMAVIEAGLYGKWSKEQKVKARLNSSRRKREYLAQ
QQQQQQQEGTGGETHSGSSI
>TRINITY_DN16818_c0_g1_i9.p1 TRINITY_DN16818_c0_g1~~TRINITY_DN16818_c0_g1_i9.p1 ORF type:5prime_partial len:256 (-),score=71.55 TRINITY_DN16818_c0_g1_i9:334-1101(-)
SVILEDPPSRPPDNITGQVLVGWWLVFCLVVTTAYRSSLISHLVVQGKSPLINSVEDLVA
REGWSWGTPRMTGALLTFLKTSPNPAIQKMYRGMQANSIEEAMELVLRGSYSFIYNRYFS
KTLIATRYTDDVGYTPVHMSNRNYVLFTGNAWAFRRGAPFRRDLDLAIQRLLEAGLINFW
MEDVIATHVRNTRDNRNQHEAEQVPGHEAKLLYMDEDGQVVLGLHHLQVTFYLLLLGFGL
SLFTFLSQHLLITLH
>TRINITY_DN16921_c0_g1_i4.p1 TRINITY_DN16921_c0_g1~~TRINITY_DN16921_c0_g1_i4.p1 ORF type:5prime_partial len:262 (-),score=25.70 TRINITY_DN16921_c0_g1_i4:303-1088(-)
WPSKTFFGYIRVLLQQDSLVPPDLWWERLMLASWMMMTLVLTRSYTGNLMSYLAVRHISQ
PYQSLQDVVDDPSVSMLWETNTAYVQYFKSVKSGIFRKIADSEKEGRINYVRGSEFYKNL
DASVRRGDHVIIAEYRYERVLMSRDFSNTGRCDFYTSKERFMPFMSGMVGPKDSPLVPVI
SEKIKFVTQTGLYDHWTEAYMPNSTSCSYPPTKIAVNTSLSVYNLWGMFVVLLCGHSVSL
LLLGFEVLHMWNSSVHDVRIT
>TRINITY_DN16921_c0_g1_i7.p1 TRINITY_DN16921_c0_g1~~TRINITY_DN16921_c0_g1_i7.p1 ORF type:complete len:233 (-),score=24.98 TRINITY_DN16921_c0_g1_i7:303-1001(-)
MLASWMMMTLVLTRSYTGNLMSYLAVRHISQPYQSLQDVVDDPSVSMLWETNTAYVQYFK
SVKSGIFRKIADSEKEGRINYVRGSEFYKNLDASVRRGDHVIIAEYRYERVLMSRDFSNT
GRCDFYTSKERFMPFMSGMVGPKDSPLVPVISEKIKFVTQTGLYDHWTEAYMPNSTSCSY
PPTKIAVNTSLSVYNLWGMFVVLLCGHSVSLLLLGFEVLHMWNSSVHDVRIT
>TRINITY_DN17264_c0_g1_i11.p1 TRINITY_DN17264_c0_g1~~TRINITY_DN17264_c0_g1_i11.p1 ORF type:complete len:346 (-),score=48.87 TRINITY_DN17264_c0_g1_i11:1228-2265(-)
MTLYVATNSSLHTIGWNTYVLSFHWGTWLAVILLLAVMTFGFWVIVRHQRDEDPHFNHGQ
NIAFIFYSCLVQQGSWILPTTARAQAVLWMFWFSSVVLYASYTARLTSFLTVSSIKLPFT
SLDQALATPGWKIGVLKGTATIRLLQISKYKKVYEEMVRNPSLSLNSNQEALDLILTDSK
FAYLSDKLIMNYLLNGNCSVKEIPGNHFAGFYQLGLRKRLPYATVINRELTKMATGGLLD
RLQQQWWGKPIPCEDPSPYTELGFTNILTAFLLLLAGFILSLLLLLAELSWKQLLHYASA
SSPAGHGTQAKLPQGLYGGKLDKRYPHKRAIDDIKRIKQMTRIGN
>TRINITY_DN17264_c0_g1_i17.p1 TRINITY_DN17264_c0_g1~~TRINITY_DN17264_c0_g1_i17.p1 ORF type:complete len:629 (+),score=107.56 TRINITY_DN17264_c0_g1_i17:364-2250(+)
MVFYLSCDLPRMWESIKALDEAITVPEGGVMQSQFQPAALHVTSRRGLAATLASLWKQEQ
RDYVTATHIVLGVDLPQCRSQFNATARWFQASYSMSSREVVMEEVYLFGDGMESLNIPVT
RWNSRGEKAAMTVLHLPGLGPEDFKGHVVKATAIIYSPHIMKLPVCNKSTSLNSVARFEN
HCTAKRLEGVMVGKSGEVKEKGEYGGYLVDIILTLAAALNFRVKLSIIPPEEAEFGIDQG
DGTYSGLVGALQSLRADVALAGLSMTHERFMVMDFSEPVAYTGMTLYVATNSSLHTIGWN
TYVLSFHWGTWLAVILLLAVMTFGFWVIVRHQRDEDPHFNHGQNIAFIFYSCLVQQGSWI
LPTTARAQAVLWMFWFSSVVLYASYTARLTSFLTVSSIKLPFTSLDQALATPGWKIGVLK
GTATIRLLQISKYKKVYEEMVRNPSLSLNSNQEALDLILTDSKFAYLSDKLIMNYLLNGN
CSVKEIPGNHFAGFYQLGLRKRLPYATVINRELTKMATGGLLDRLQQQWWGKPIPCEDPS
PYTELGFTNILTAFLLLLAGFILSLLLLLAELSWKQLLHYASASSPAGHGTQAKLPQGLY
GGKLDKRYPHKRAIDDIKRIKQMTRIGN
>TRINITY_DN17264_c0_g1_i2.p1 TRINITY_DN17264_c0_g1~~TRINITY_DN17264_c0_g1_i2.p1 ORF type:complete len:159 (-),score=18.87 TRINITY_DN17264_c0_g1_i2:96-572(-)
MTHERFMVMDFSEPVAYTGMTLYVATNSSLHTIGWNTYVLSFHWGTWLAVILLLAVMTFG
FWVIVRHQRDEDPHFNHGQNIAFIFYSCLVQQGSWILPTTARAQAVLWMFWFSSVVLYAS
YTARLTSFLTVSSIKLPFTSLDQALATPGWKIGVLKGT
>TRINITY_DN17264_c0_g1_i3.p1 TRINITY_DN17264_c0_g1~~TRINITY_DN17264_c0_g1_i3.p1 ORF type:complete len:365 (-),score=49.97 TRINITY_DN17264_c0_g1_i3:1228-2322(-)
MTHERFMVMDFSEPVAYTGMTLYVATNSSLHTIGWNTYVLSFHWGTWLAVILLLAVMTFG
FWVIVRHQRDEDPHFNHGQNIAFIFYSCLVQQGSWILPTTARAQAVLWMFWFSSVVLYAS
YTARLTSFLTVSSIKLPFTSLDQALATPGWKIGVLKGTATIRLLQISKYKKVYEEMVRNP
SLSLNSNQEALDLILTDSKFAYLSDKLIMNYLLNGNCSVKEIPGNHFAGFYQLGLRKRLP
YATVINRELTKMATGGLLDRLQQQWWGKPIPCEDPSPYTELGFTNILTAFLLLLAGFILS
LLLLLAELSWKQLLHYASASSPAGHGTQAKLPQGLYGGKLDKRYPHKRAIDDIKRIKQMT
RIGN
>TRINITY_DN17264_c0_g1_i4.p1 TRINITY_DN17264_c0_g1~~TRINITY_DN17264_c0_g1_i4.p1 ORF type:complete len:257 (-),score=39.18 TRINITY_DN17264_c0_g1_i4:1228-1998(-)
MFWFSSVVLYASYTARLTSFLTVSSIKLPFTSLDQALATPGWKIGVLKGTATIRLLQISK
YKKVYEEMVRNPSLSLNSNQEALDLILTDSKFAYLSDKLIMNYLLNGNCSVKEIPGNHFA
GFYQLGLRKRLPYATVINRELTKMATGGLLDRLQQQWWGKPIPCEDPSPYTELGFTNILT
AFLLLLAGFILSLLLLLAELSWKQLLHYASASSPAGHGTQAKLPQGLYGGKLDKRYPHKR
AIDDIKRIKQMTRIGN
>TRINITY_DN17264_c0_g1_i9.p1 TRINITY_DN17264_c0_g1~~TRINITY_DN17264_c0_g1_i9.p1 ORF type:complete len:140 (-),score=17.77 TRINITY_DN17264_c0_g1_i9:96-515(-)
MTLYVATNSSLHTIGWNTYVLSFHWGTWLAVILLLAVMTFGFWVIVRHQRDEDPHFNHGQ
NIAFIFYSCLVQQGSWILPTTARAQAVLWMFWFSSVVLYASYTARLTSFLTVSSIKLPFT
SLDQALATPGWKIGVLKGT
>TRINITY_DN173478_c0_g1_i1.p1 TRINITY_DN173478_c0_g1~~TRINITY_DN173478_c0_g1_i1.p1 ORF type:internal len:174 (-),score=39.44 TRINITY_DN173478_c0_g1_i1:3-521(-)
FFTLIIISSYTANLAAFLTVERMVTPIKSVDDLAHQTEVEYGTRDGGSSKEFFERSKINV
YNRMWEFMSSRKYVFTSTYEEGIERVRTSKGKYAFLLESVKNDFINEQLPCDTMKIGQNL
NSNGYGVATPMGSPLKERLNLAILSLKEDGDLARLKNKWWYDRSECDKDTQDT
>TRINITY_DN174988_c0_g1_i1.p1 TRINITY_DN174988_c0_g1~~TRINITY_DN174988_c0_g1_i1.p1 ORF type:internal len:111 (+),score=16.64 TRINITY_DN174988_c0_g1_i1:2-331(+)
GGVGRPEVDPWGFLLPLGPLVWTAILAALLVVTGVVWLLSLCLIRETRTRSGEREPADGF
FLYVRVLLQQDTRGLPGERWLERLVLGSWMVMTLVLTKSYAGNLMSMLAV
>TRINITY_DN179745_c1_g1_i1.p1 TRINITY_DN179745_c1_g1~~TRINITY_DN179745_c1_g1_i1.p1 ORF type:internal len:110 (+),score=10.42 TRINITY_DN179745_c1_g1_i1:3-329(+)
NLMNQCNLLTSQRWSLRFIFFAWYLFSLYIYAMYSGTLTAVLAIVAFEKPIDSLHQLAQA
YRDGYTISTTRDSNFESAFKHAKSGIYHKVWQLFNHENRDQSFLPNPEI
>TRINITY_DN18091_c0_g1_i3.p1 TRINITY_DN18091_c0_g1~~TRINITY_DN18091_c0_g1_i3.p1 ORF type:5prime_partial len:236 (+),score=16.17 TRINITY_DN18091_c0_g1_i3:2-709(+)
DMGWERLVLGAWMMMTLVLTRSYAGNLMSFLAVRHISQPYQSFRHVMDDPSVTMIWMGNS
SYVQYFRSMKSGVFREIADSEKKRIKYIRSVEYYKMLDSLVREGDHVIVTGDQYGNVLMA
RDFSHKGRCDFYLSSEGYMPAMSCMIVQKDSPLVPVMTKRINLITQAGLYQHWVKAYMPN
STSCVHPPTKIAVNTSLTIYNLWGMFVMFFGGHGVSLLVLSLELLVVPILQHVTS
>TRINITY_DN18223_c0_g1_i1.p1 TRINITY_DN18223_c0_g1~~TRINITY_DN18223_c0_g1_i1.p1 ORF type:5prime_partial len:242 (-),score=71.91 TRINITY_DN18223_c0_g1_i1:220-945(-)
QVFVSFLWLYTIIVTTAYRSNLTAFLTVARQPPTIDTIPQLYASDIQVSGVGDFFGKALK
SSENPYLKGLSERFQEHRHLQELWPRVAAGLTVYLETRRLHQYFITMNFSSRGLPSMRII
KECFAPYGIGLVTQRSSPLKTKFDPLLLRMVESGLVQQWFSESLRVSKNDAKMRQEQQGS
VPGPASDEEEDPVEGDSGGRSISLDHMQGVFFILLMGNILSILTFVVEMTVGSRPRCRGG
P
>TRINITY_DN18223_c0_g1_i9.p1 TRINITY_DN18223_c0_g1~~TRINITY_DN18223_c0_g1_i9.p1 ORF type:5prime_partial len:229 (+),score=59.93 TRINITY_DN18223_c0_g1_i9:1-687(+)
AGHACGGESRDLLSLHSSWLYTLGLHTSEAQAAVPRRRSTQVFVSFLWLYTIIVTTAYRS
NLTAFLTVARQPPTIDTIPQLYASDIQVSGVGDFFGKALKSSENPYLKECFAPYGIGLVT
QRSSPLKTKFDPLLLRMVESGLVQQWFSESLRVSKNDAKMRQEQQGSVPGPASDEEEDPV
EGDSGGRSISLDHMQGVFFILLMGNILSILTFVVEMTVGSRPRCRGGP
>TRINITY_DN18240_c0_g2_i1.p1 TRINITY_DN18240_c0_g2~~TRINITY_DN18240_c0_g2_i1.p1 ORF type:3prime_partial len:142 (-),score=14.95 TRINITY_DN18240_c0_g2_i1:3-425(-)
MHFCESHVSLPRSTSSQLFVMFLWLYTMILTMVYSANLKTFLLVKKPPAMIDTFQDLFES
GLQVAALGEHYEYEFASSSSPFLQGLARVFKYYDNQEKVFPPVLQGKAVYLLGCLTSDYL
IKNRFTRRGVSRVRVIKEYYG
>TRINITY_DN184395_c0_g1_i1.p1 TRINITY_DN184395_c0_g1~~TRINITY_DN184395_c0_g1_i1.p1 ORF type:5prime_partial len:177 (+),score=27.00 TRINITY_DN184395_c0_g1_i1:2-532(+)
FSEAGDWWWERLVLGVWMMMTLVLTRSYAGNLVSYLAVRHIPQHYQSLRDVLDDQAASII
WQRDSSTEQYIREKDYGILKELASMQGEGRIKRKKVDELFRSIDTLVRQGDHVLTVYEDF
LIILLGQHFSKTGWCDFYKLKDKIKPSMAGMIVPKDSHLLHHFNDKVYSGFCWVPI
>TRINITY_DN184395_c0_g1_i2.p1 TRINITY_DN184395_c0_g1~~TRINITY_DN184395_c0_g1_i2.p1 ORF type:5prime_partial len:252 (+),score=32.73 TRINITY_DN184395_c0_g1_i2:2-757(+)
FSEAGDWWWERLVLGVWMMMTLVLTRSYAGNLVSYLAVRHIPQHYQSLRDVLDDQAASII
WQRDSSTEQYIREKDYGILKELASMQGEGRIKRKKVDELFRSIDTLVRQGDHVLTVYEDF
LIILLGQHFSKTGWCDFYKLKDKIKPSMAGMIVPKDSHLLHHFNDKVLAMRESGLYDFWV
YSAIPNYTACLNPSSKISVSTSLTITNSWGIFGVLLGAHLISLSVFLLEVFCAHLLRSWN
RSVDTTTVTTA
>TRINITY_DN184395_c0_g2_i1.p1 TRINITY_DN184395_c0_g2~~TRINITY_DN184395_c0_g2_i1.p1 ORF type:internal len:100 (+),score=7.59 TRINITY_DN184395_c0_g2_i1:2-298(+)
WISYRLVLGVWMMMTVVLTRSYAGNLMSLLAVRHIPQPYQTLRDVLDDPSVTMIWQKGSA
NVQYMQSAQSGIYREVADLEKEGRLIYRTVSQYPQTIDT
>TRINITY_DN18785_c0_g1_i11.p1 TRINITY_DN18785_c0_g1~~TRINITY_DN18785_c0_g1_i11.p1 ORF type:complete len:314 (+),score=78.43 TRINITY_DN18785_c0_g1_i11:93-944(+)
MDAETAFQMVVATFLNQNLTEKLPKTNTSRVLVTAWLVFAFIIGAAYQGNLTAALTLPKY
PPRPETVEDFVNTFHRITIPPWGSSWIAFFRESDSVVLKALAERIVIIPNVEEGLERAVG
RKEAHIASRAHLELKIAKYFSRPDGSTQLYVGQESLSPGLSALPIPHDAPYRPQLDRIIR
AVLETGVYEKWRSDTLAEARRESREKQQQQQQQEQQQEQQQEQQQEQQQVEGVDKEEPVS
GNSLDPLNLVHMQGPLLLLLVGHITSVVVFTTEKINRIIEHKN
>TRINITY_DN18785_c0_g1_i7.p1 TRINITY_DN18785_c0_g1~~TRINITY_DN18785_c0_g1_i7.p1 ORF type:complete len:314 (+),score=78.43 TRINITY_DN18785_c0_g1_i7:93-944(+)
MDAETAFQMVVATFLNQNLTEKLPKTNTSRVLVTAWLVFAFIIGAAYQGNLTAALTLPKY
PPRPETVEDFVNTFHRITIPPWGSSWIAFFRESDSVVLKALAERIVIIPNVEEGLERAVG
RKEAHIASRAHLELKIAKYFSRPDGSTQLYVGQESLSPGLSALPIPHDAPYRPQLDRIIR
AVLETGVYEKWRSDTLAEARRESREKQQQQQQQEQQQEQQQEQQQEQQQVEGVDKEEPVS
GNSLDPLNLVHMQGPLLLLLVGHITSVVVFTTEKINRIIEHKN
>TRINITY_DN188_c0_g1_i15.p1 TRINITY_DN188_c0_g1~~TRINITY_DN188_c0_g1_i15.p1 ORF type:complete len:341 (-),score=59.56 TRINITY_DN188_c0_g1_i15:668-1690(-)
MSPLDFSPSWARAQAIDFSEWFSTDGVIIISKTPDLVQLPFLLLQIFSGWVWLSIVAVGV
VTGNLLWAFDYILHYDRSDSLLSGRGAGGVYRQRLSYGGAVAATLKLFLNQSSRTWCTSW
SGRMLCSCLFLVVVSVVALYQGYIIAFLAVPRTARPIDSATHLMDRLPDVTPIVRKNTVY
YRFVVNFESYSPIAANLKFHQDSFLNTWDFFQLIHQGKYALIDTYSSGVGRAARFESSSD
CRFHISRQVLKADLDLMAHPQNSVFRENIDQALRRLRSFGIVEKIKNQYYSTSCSQELTQ
RDPIALTLTQVQSAFYLLAAGFIISLMEFILEVTYSFCNR
>TRINITY_DN188_c0_g1_i8.p1 TRINITY_DN188_c0_g1~~TRINITY_DN188_c0_g1_i8.p1 ORF type:5prime_partial len:442 (-),score=89.81 TRINITY_DN188_c0_g1_i8:668-1993(-)
LVFRVCFHHVDLDSSSLHLQQTSSTLLPRCQKPRVFEVRGQEGQVRSSLREVDGYVAEVV
RVLERRLNFTAVVTATNTFGSQLLNGSWNGMLGFLTRGEADMSPLDFSPSWARAQAIDFS
EWFSTDGVIIISKTPDLVQLPFLLLQIFSGWVWLSIVAVGVVTGNLLWAFDYILHYDRSD
SLLSGRGAGGVYRQRLSYGGAVAATLKLFLNQSSRTWCTSWSGRMLCSCLFLVVVSVVAL
YQGYIIAFLAVPRTARPIDSATHLMDRLPDVTPIVRKNTVYYRFVVNFESYSPIAANLKF
HQDSFLNTWDFFQLIHQGKYALIDTYSSGVGRAARFESSSDCRFHISRQVLKADLDLMAH
PQNSVFRENIDQALRRLRSFGIVEKIKNQYYSTSCSQELTQRDPIALTLTQVQSAFYLLA
AGFIISLMEFILEVTYSFCNR
>TRINITY_DN188_c0_g2_i11.p1 TRINITY_DN188_c0_g2~~TRINITY_DN188_c0_g2_i11.p1 ORF type:complete len:699 (+),score=144.51 TRINITY_DN188_c0_g2_i11:228-2324(+)
MAVMATTLWLLLVGVVAASSGSGLRDPQVVGWNPGSSVFLAPGLGASLGAATGSTLANLP
ESVRLEANHFYLCFSGPPDEAFIRRLWAVSQAPVSVWAAPSWRAALGRFLYRDGATHVLV
GGTLWLSSSLRFIRDSVVNRSVNIKKTQWLFVSTEPEDGVFKAQLESHIPEKLNVFLLQS
YTPRADPSPSRKRRRNVPWEETEEDIHENTEARKRERKSHKDQKASYMTNIVTTSVVHQP
GAQKTPPCSATYDPDCFPVPEEKEKEEDSNENLRKQLFIDDVAENNQQSEGESSSKQKIM
RNKDGRREIKEKGEDIDQNVNNARGWVNMAHEQDPGKIHKSSGASRFRRQTRGWYPSISR
TKRQENIVDVMSSSPVEPGVSLHVAMYPGDGSVTLKRAGVWRRSSGMVLRQQIQPRSSGF
HGRDLVLTTVHKPRVFEVRGQEGQVRSSLREVDGYVAEVVRVLERRLNFTAVVTATNTFG
SQLLNGSWNGMLGFLTRGEADMSPLDFSPSWARAQAIDFSEWFSTDGVIIISKTPDLVQL
PFLLLQIFSGWVWLSIVAVGVVTGNLLWAFDYILHYDRSDSLLSGRGAGGVYRQRLSYGG
AVAATLKLFLNQSSRTWCTSWSGRMLCSCLFLVVVSVVALYQGYIIAFLAVPRTARPIDS
ATHLMDRLPDVTPIVRKNTVYYRFVVVSLMFLVYYNYD
>TRINITY_DN188_c0_g2_i13.p1 TRINITY_DN188_c0_g2~~TRINITY_DN188_c0_g2_i13.p1 ORF type:complete len:699 (+),score=144.51 TRINITY_DN188_c0_g2_i13:228-2324(+)
MAVMATTLWLLLVGVVAASSGSGLRDPQVVGWNPGSSVFLAPGLGASLGAATGSTLANLP
ESVRLEANHFYLCFSGPPDEAFIRRLWAVSQAPVSVWAAPSWRAALGRFLYRDGATHVLV
GGTLWLSSSLRFIRDSVVNRSVNIKKTQWLFVSTEPEDGVFKAQLESHIPEKLNVFLLQS
YTPRADPSPSRKRRRNVPWEETEEDIHENTEARKRERKSHKDQKASYMTNIVTTSVVHQP
GAQKTPPCSATYDPDCFPVPEEKEKEEDSNENLRKQLFIDDVAENNQQSEGESSSKQKIM
RNKDGRREIKEKGEDIDQNVNNARGWVNMAHEQDPGKIHKSSGASRFRRQTRGWYPSISR
TKRQENIVDVMSSSPVEPGVSLHVAMYPGDGSVTLKRAGVWRRSSGMVLRQQIQPRSSGF
HGRDLVLTTVHKPRVFEVRGQEGQVRSSLREVDGYVAEVVRVLERRLNFTAVVTATNTFG
SQLLNGSWNGMLGFLTRGEADMSPLDFSPSWARAQAIDFSEWFSTDGVIIISKTPDLVQL
PFLLLQIFSGWVWLSIVAVGVVTGNLLWAFDYILHYDRSDSLLSGRGAGGVYRQRLSYGG
AVAATLKLFLNQSSRTWCTSWSGRMLCSCLFLVVVSVVALYQGYIIAFLAVPRTARPIDS
ATHLMDRLPDVTPIVRKNTVYYRFVVVSLMFLVYYNYD
>TRINITY_DN188_c0_g2_i14.p1 TRINITY_DN188_c0_g2~~TRINITY_DN188_c0_g2_i14.p1 ORF type:complete len:699 (+),score=144.51 TRINITY_DN188_c0_g2_i14:228-2324(+)
MAVMATTLWLLLVGVVAASSGSGLRDPQVVGWNPGSSVFLAPGLGASLGAATGSTLANLP
ESVRLEANHFYLCFSGPPDEAFIRRLWAVSQAPVSVWAAPSWRAALGRFLYRDGATHVLV
GGTLWLSSSLRFIRDSVVNRSVNIKKTQWLFVSTEPEDGVFKAQLESHIPEKLNVFLLQS
YTPRADPSPSRKRRRNVPWEETEEDIHENTEARKRERKSHKDQKASYMTNIVTTSVVHQP
GAQKTPPCSATYDPDCFPVPEEKEKEEDSNENLRKQLFIDDVAENNQQSEGESSSKQKIM
RNKDGRREIKEKGEDIDQNVNNARGWVNMAHEQDPGKIHKSSGASRFRRQTRGWYPSISR
TKRQENIVDVMSSSPVEPGVSLHVAMYPGDGSVTLKRAGVWRRSSGMVLRQQIQPRSSGF
HGRDLVLTTVHKPRVFEVRGQEGQVRSSLREVDGYVAEVVRVLERRLNFTAVVTATNTFG
SQLLNGSWNGMLGFLTRGEADMSPLDFSPSWARAQAIDFSEWFSTDGVIIISKTPDLVQL
PFLLLQIFSGWVWLSIVAVGVVTGNLLWAFDYILHYDRSDSLLSGRGAGGVYRQRLSYGG
AVAATLKLFLNQSSRTWCTSWSGRMLCSCLFLVVVSVVALYQGYIIAFLAVPRTARPIDS
ATHLMDRLPDVTPIVRKNTVYYRFVVVSLMFLVYYNYD
>TRINITY_DN188_c0_g2_i16.p1 TRINITY_DN188_c0_g2~~TRINITY_DN188_c0_g2_i16.p1 ORF type:complete len:699 (+),score=144.51 TRINITY_DN188_c0_g2_i16:228-2324(+)
MAVMATTLWLLLVGVVAASSGSGLRDPQVVGWNPGSSVFLAPGLGASLGAATGSTLANLP
ESVRLEANHFYLCFSGPPDEAFIRRLWAVSQAPVSVWAAPSWRAALGRFLYRDGATHVLV
GGTLWLSSSLRFIRDSVVNRSVNIKKTQWLFVSTEPEDGVFKAQLESHIPEKLNVFLLQS
YTPRADPSPSRKRRRNVPWEETEEDIHENTEARKRERKSHKDQKASYMTNIVTTSVVHQP
GAQKTPPCSATYDPDCFPVPEEKEKEEDSNENLRKQLFIDDVAENNQQSEGESSSKQKIM
RNKDGRREIKEKGEDIDQNVNNARGWVNMAHEQDPGKIHKSSGASRFRRQTRGWYPSISR
TKRQENIVDVMSSSPVEPGVSLHVAMYPGDGSVTLKRAGVWRRSSGMVLRQQIQPRSSGF
HGRDLVLTTVHKPRVFEVRGQEGQVRSSLREVDGYVAEVVRVLERRLNFTAVVTATNTFG
SQLLNGSWNGMLGFLTRGEADMSPLDFSPSWARAQAIDFSEWFSTDGVIIISKTPDLVQL
PFLLLQIFSGWVWLSIVAVGVVTGNLLWAFDYILHYDRSDSLLSGRGAGGVYRQRLSYGG
AVAATLKLFLNQSSRTWCTSWSGRMLCSCLFLVVVSVVALYQGYIIAFLAVPRTARPIDS
ATHLMDRLPDVTPIVRKNTVYYRFVVVSLMFLVYYNYD
>TRINITY_DN188_c0_g2_i17.p1 TRINITY_DN188_c0_g2~~TRINITY_DN188_c0_g2_i17.p1 ORF type:complete len:699 (+),score=144.51 TRINITY_DN188_c0_g2_i17:228-2324(+)
MAVMATTLWLLLVGVVAASSGSGLRDPQVVGWNPGSSVFLAPGLGASLGAATGSTLANLP
ESVRLEANHFYLCFSGPPDEAFIRRLWAVSQAPVSVWAAPSWRAALGRFLYRDGATHVLV
GGTLWLSSSLRFIRDSVVNRSVNIKKTQWLFVSTEPEDGVFKAQLESHIPEKLNVFLLQS
YTPRADPSPSRKRRRNVPWEETEEDIHENTEARKRERKSHKDQKASYMTNIVTTSVVHQP
GAQKTPPCSATYDPDCFPVPEEKEKEEDSNENLRKQLFIDDVAENNQQSEGESSSKQKIM
RNKDGRREIKEKGEDIDQNVNNARGWVNMAHEQDPGKIHKSSGASRFRRQTRGWYPSISR
TKRQENIVDVMSSSPVEPGVSLHVAMYPGDGSVTLKRAGVWRRSSGMVLRQQIQPRSSGF
HGRDLVLTTVHKPRVFEVRGQEGQVRSSLREVDGYVAEVVRVLERRLNFTAVVTATNTFG
SQLLNGSWNGMLGFLTRGEADMSPLDFSPSWARAQAIDFSEWFSTDGVIIISKTPDLVQL
PFLLLQIFSGWVWLSIVAVGVVTGNLLWAFDYILHYDRSDSLLSGRGAGGVYRQRLSYGG
AVAATLKLFLNQSSRTWCTSWSGRMLCSCLFLVVVSVVALYQGYIIAFLAVPRTARPIDS
ATHLMDRLPDVTPIVRKNTVYYRFVVVSLMFLVYYNYD
>TRINITY_DN188_c0_g2_i9.p1 TRINITY_DN188_c0_g2~~TRINITY_DN188_c0_g2_i9.p1 ORF type:5prime_partial len:277 (+),score=42.46 TRINITY_DN188_c0_g2_i9:3-833(+)
AVEATYHRRSCFLYCSLLSGRGAGGVYRQRLSYGGAVAATLKLFLNQSSRTWCTSWSGRM
LCSCLFLVVVSVVALYQGYIIAFLAVPRTARPIDSATHLMDRLPDVTPIVRKNTVYYRFV
VNFESYSPIAANLKFHQDSFLNTWDFFQLIHQGKYALIDTYSSGVGRAARFESSSDCRFH
ISRQVLKADLDLMAHPQNSVFRENIDQALRRLRSFGIVEKIKNQYYSTSCSQELTQRDPI
ALTLTQVQSAFYLLAAGFIISLMEFILEVTYSFCNR
>TRINITY_DN189859_c0_g1_i1.p1 TRINITY_DN189859_c0_g1~~TRINITY_DN189859_c0_g1_i1.p1 ORF type:3prime_partial len:224 (+),score=48.01 TRINITY_DN189859_c0_g1_i1:31-669(+)
MGVMMFMERVQRERFLGGVVAIWLYLQRGMFGQSVPALPRALWQRMFLAVWYLYCLLVSV
YYTSNLIAIFTSPANPQRIHTLQQLADSGYRLVMVDDGASLPSVLRQSKDDVYMRLYNKL
DLLPQEDDTVAAMLAGTHALVHTTAYVITRLRGHYEVFNWYMVKEQFQQSYISWCFPKHT
PWKYKFDRNIRQMVEVGLVQHWFKAEMESLKEK
>TRINITY_DN19084_c0_g1_i2.p1 TRINITY_DN19084_c0_g1~~TRINITY_DN19084_c0_g1_i2.p1 ORF type:5prime_partial len:226 (-),score=29.39 TRINITY_DN19084_c0_g1_i2:234-911(-)
HRWSIRFIFISWYLFSFYLNALYSGTLTAAFAVTSYEKPIDSLHHLAQAKRDGYTIATLR
DSSFVEAFKNAKSGIYQEVWHLFSHNDPDQSFLPGVYSGFEMVQKQRYVFIVSRLISELR
ATRRGRDKFHIGREDFLPQIIGIVCNTGSPVKDAFNMIVIRVTEAGLVNKWAGDEVNKVA
KYMSPTSAFRTTGISLQHLQASFFILVFGFSISALILGMEILVRA
>TRINITY_DN192166_c0_g1_i3.p1 TRINITY_DN192166_c0_g1~~TRINITY_DN192166_c0_g1_i3.p1 ORF type:5prime_partial len:302 (-),score=43.77 TRINITY_DN192166_c0_g1_i3:144-1049(-)
LVLMVALYVVSRCSVHETRISFSDAVFVVFGYICGQGMELQFVSTAGRMVVLSTLLLQTL
LLAHYTSNLVSTMATRAPAPSLSTLYDVYKDPSLTFGFIRDTSSNEFFKESSVPFHRELL
ERIKRNNYEALAGSTVEGMERVLSDPSYLFLSSEIAAFHNYGQDCRLYHLPNTYFPSQVS
FPVRKNSTFMPIMNKVLMEIWSSGLFSKWWNDHLHNDVSCDESGGMSLDAKVFLIPFLIL
SSSVLMSSLVYFAELCHIRKDSSSPQCQMSRHARVSTVVNGLSRRVSHMSQGRRTMPHPT
P
>TRINITY_DN19306_c0_g2_i2.p1 TRINITY_DN19306_c0_g2~~TRINITY_DN19306_c0_g2_i2.p1 ORF type:5prime_partial len:163 (+),score=44.32 TRINITY_DN19306_c0_g2_i2:2-490(+)
KLPKCNTSRVFVAAWLVFAFIIGTVYRGNLTAALTLPKYPPRPETIEEFVNTFDREAHVA
GRPHMEQKIAKHFSRPDGSTQLYIGQESIFPGLSAWPIPHDAPYRPQLDRILMAIVEAGV
YEKWRIDTLAEARRESREKHRKQQQQRLASEEGEKSQYARHT
>TRINITY_DN195_c0_g1_i1.p1 TRINITY_DN195_c0_g1~~TRINITY_DN195_c0_g1_i1.p1 ORF type:complete len:401 (-),score=81.39 TRINITY_DN195_c0_g1_i1:608-1630(-)
MVGMVGRKEVDIGLAAFSLSGVRAEMVDYMKLVVDDALKIIGGLGRPEVDPWGFLLPLGP
LVWTAILAALLVVPGMVLLLLFCFPRKAPQRDTWKMDNILVYLRIILQQDYETEPGEWEW
ERVVLGSWMVMTLVLTKSYAGNLMSMLAVRYIPQPYQSLRDVLDDPSATMMWEAGNVYMQ
YLMAAESGIYREVMDTAKAGRLMWVSYEELGRMMETLVVQGRHVLFVEGEESKSLITDLF
SETGRCEYYTSRERFFPNSMSMIGQKGHPLVPALSKSIKFVKQFGIFDHWMESFKPNVTR
CLHPPTRITIKTSLALSNLWVHNTATYHPLTRQYLRTSQK
>TRINITY_DN195_c0_g1_i14.p1 TRINITY_DN195_c0_g1~~TRINITY_DN195_c0_g1_i14.p1 ORF type:5prime_partial len:243 (-),score=36.04 TRINITY_DN195_c0_g1_i14:115-843(-)
VLGSWMVMTLVLTKSYAGNLMSMLAVRYIPQPYQSLRDVLDDPSVTMIWEAGTVYIQYLR
AVESGIFREVMDSEEDGRLIYTTTTGYLEAAQTLVVGGRHVLVVEDLTGRVIMADHFSLT
GKCDFYASRELFLPVFLSMIGQKDHPIVSALSKSIKYVNEAGFYGYWRKHLSINSTRCVR
PPTKITVNTSLSFTNVWGMFVVLAGGHAVALLLLCLELLIVPYLQTQETSPSLSPQAIKL
HI
>TRINITY_DN195_c0_g1_i16.p1 TRINITY_DN195_c0_g1~~TRINITY_DN195_c0_g1_i16.p1 ORF type:complete len:419 (-),score=79.53 TRINITY_DN195_c0_g1_i16:471-1547(-)
MVGMVGRKEVDIGLAAFSLSGVRAEMVDYMKLVVDDALKIIGGLGRPEVDPWGFLLPLGP
LVWTAILAALLVVPGMVLLLLFCFPRKAPQRDTWKRDNIYSYFRILLQQGYSLEPGEWER
LVLGSWMVMALVFIRSYDGNLMSMLAVRYIPQPYQSLRDVLDDPSATMMWEAGNVYMQYL
MAAESGIYREVMDTAKAGRLMWVSYEELGRMMETLVVQGRHVLFVEGEESKSLITDLFSE
TGRCEYYTSRERFFPNSMSMIGQKGHPLVPALSKSIKFVKQFGIFDHWMESFKPNVTRCL
HPPTRITIKTSLALSNLWGMFVVLTGGHAVALLLLCLELLTVRFIQTTKPLTPYISGH
>TRINITY_DN195_c0_g1_i22.p1 TRINITY_DN195_c0_g1~~TRINITY_DN195_c0_g1_i22.p1 ORF type:complete len:413 (-),score=70.82 TRINITY_DN195_c0_g1_i22:504-1562(-)
MVGMVGRKEVDIGLAAFSLSGVRAEMVDYMKLVVDDALKIIGGLGRPEVDPWGFLLPLGP
LVWTAILAALLVVPGMVLLLLFCFPRKAPQRDTWKMDNIYSYFRILLQQGYSLEPGEWGW
ERLVLGSWMVMTLVLTKSYAGNLMSMLAVRYIPQPYQSLRDVLDDPSATMMWEAGNVYMQ
YLMAAESGIYREVMDTAKAGRLMWVSYEELRRMMETVVVQGRHVPFVEEEMSKSLITDLF
SETGRCEYYTSRERFFPNSMSMIGQKGHPLVPALSKSIKFVKQFGIFDYWMEIFMVNSTA
CLHPPSRITIKSSLALSNLWGMFVVLAGGHAVALLLLCVELLAARLVQTQSH
>TRINITY_DN195_c0_g1_i23.p1 TRINITY_DN195_c0_g1~~TRINITY_DN195_c0_g1_i23.p1 ORF type:5prime_partial len:243 (-),score=35.60 TRINITY_DN195_c0_g1_i23:39-767(-)
DNIYSYFRILLQQGYSLEPGEWERLVLGSWMVMALVFIRSYDGNLMSMLAVRYIPQPYQS
LRDVLDDPSATMMWEAGNVYMQYLMAAESGIYREVMDTAKAGRLMWVSYEELGRMMETLV
VQGRHVLFVEGEESKSLITDLFSETGRCEYYTSRERFFPNSMSMIGQKGHPLVPALSKSI
KFVKQFGIFDYWMRSFKDNSTVCLHPPTRITIKTTLALSNLWVHNTATYHPLTRQYLRTS
QK
>TRINITY_DN195_c0_g1_i29.p1 TRINITY_DN195_c0_g1~~TRINITY_DN195_c0_g1_i29.p1 ORF type:5prime_partial len:243 (-),score=42.24 TRINITY_DN195_c0_g1_i29:115-843(-)
VLGSWMVMTLVLTKSYAGNLMSMLAVRYIPQPYQSLRDVLDDPSATMMWEAGNVYMQYLM
AAESGIYREVMDTAKAGRLMWVSYEELRRMMETVVVQGRHVPFVEEEMSKSLITDLFSET
GRCEYYTSRERFFPNSMSMIGQKGHPLVPALSKSIKFVKQFGIFDHWMESFKPNVTRCLH
PPTRITIKTSLALSNLWGMFVVLAGGHAVALLLLCLELLIVPYLQTQETSPSLSPQAIKL
HI
>TRINITY_DN195_c0_g1_i3.p1 TRINITY_DN195_c0_g1~~TRINITY_DN195_c0_g1_i3.p1 ORF type:complete len:421 (-),score=77.63 TRINITY_DN195_c0_g1_i3:471-1544(-)
MVGRKEVDIGLAAFSLSGVRAEMVDYMKLVVDDALKIIGGLGRPEVDPWGFLLPLGPLVW
TAILAALLVVPGMVLLLLFCFPRKAPQRDTWKMDNIYSYFRILLQQGYSLEPGEWGWERL
VLGSWMVMTLVLTKSYAGNLMSMLAVRYIPQPYQSLRDVLDDPSATMMWEAGNVYMQYLM
AAESGIYREVMDTAKAGRLMWVSYEELRRMMETVVVQGRHVPFVEEEMSKSLITDLFSET
GRCEYYTSRERFFPNSMSMIGQKGHPLVPALSKSIKYVKQFGIFDHWMESFKPNVTRCLH
PPTRITIKTSLALSNLWGMFVVLTGGHAVALLLLCLELLTVRFIQTTKPLTPYISGH
>TRINITY_DN195_c0_g1_i30.p1 TRINITY_DN195_c0_g1~~TRINITY_DN195_c0_g1_i30.p1 ORF type:internal len:206 (-),score=38.88 TRINITY_DN195_c0_g1_i30:1-615(-)
VLGSWMVMTLVLTKSYAGNLMSMLAVRYIPQPYQSLRDVLDDPSATMMWEAGNVYMQYLM
AAESGIYREVMDTAKAGRLMWVSYEELGRMMETLVVQGRHVLFVEGEESKSLITDLFSET
GRCEYYTSRERFFPNSMSMIGQKGHPLVPALSKSIKFVKQFGIFDHWMESFKPNVTRCLH
PPTRITIKTSLALSNLWGMFVVLAG
>TRINITY_DN195_c0_g1_i32.p1 TRINITY_DN195_c0_g1~~TRINITY_DN195_c0_g1_i32.p1 ORF type:5prime_partial len:255 (-),score=38.67 TRINITY_DN195_c0_g1_i32:504-1268(-)
DNIYSYFRILLQQGYSLEPGEWERLVLGSWMVMALVFIRSYDGNLMSMLAVRYIPQPYQS
LRDVLDDPSATMMWEAGNVYMQYLMAAESGIYREVMDTAKAGRLMWVSYEELGRMMETLV
VQGRHVLFVEGEESKSLITDLFSETGRCEYYTSRERFFPNSMSMIGQKGHPLVPALSKSI
KFVKQFGIFDHWMESFKPNVTRCLHPPTRITIKTSLALSNLWGMFVVLAGGHAVALLLLC
VELLAARLVQTQSH
>TRINITY_DN195_c0_g1_i33.p1 TRINITY_DN195_c0_g1~~TRINITY_DN195_c0_g1_i33.p1 ORF type:5prime_partial len:238 (-),score=43.09 TRINITY_DN195_c0_g1_i33:471-1184(-)
VLGSWMVMTLVLTKSYAGNLMSMLAVRYIPQPYQSLRDVLDDPSATMMWEAGNVYMQYLM
AAESGIYREVMDTAKAGRLMWVSYEELRRMMETVVVQGRHVPFVEEEMSKSLITDLFSET
GRCEYYTSRERFFPNSMSMIGQKGHPLVPALSKSIKYVKQFGIFDHWMESFKPNVTRCLH
PPTRITIKTSLALSNLWGMFVVLTGGHAVALLLLCLELLTVRFIQTTKPLTPYISGH
>TRINITY_DN195_c0_g1_i39.p1 TRINITY_DN195_c0_g1~~TRINITY_DN195_c0_g1_i39.p1 ORF type:complete len:416 (-),score=68.74 TRINITY_DN195_c0_g1_i39:723-1790(-)
MVGMVGRKEVDIGLAAFSLSGVRAEMVDYMKLVVDDALKIIGGLGRPEVDPWGFLLPLGP
LVWTAILAALLVVPGMVLLLLFCFPRKAPQRDTWKRDNIYSYFRILLQQGYSLEPGEWER
LVLGSWMVMALVFIRSYDGNLMSMLAVRYIPQPYQSLRDVLDDPSATMIWLTGSSYMQYL
RTVKSGPFAEVMDAKKHGRMKLVTTMEYRRVMETLVAKGHHVLIVEDKEGRSVRADLFSD
TGRCDFYSSREHFLHTSKSMIGQKGHPLVPALSKSIKFVKQFGIFDLWMRSFKVNSTRCL
RPPKRIMINSSLGLSNVWVSDAVMVTSWNMGEQGRKRPSYTSLISLVEIQYETIQ
>TRINITY_DN195_c0_g1_i40.p1 TRINITY_DN195_c0_g1~~TRINITY_DN195_c0_g1_i40.p1 ORF type:complete len:233 (-),score=44.30 TRINITY_DN195_c0_g1_i40:471-1169(-)
MVMTLVLTKSYAGNLMSMLAVRYIPQPYQSLRDVLDDPSATMMWEAGNVYMQYLMAAESG
IYREVMDTAKAGRLMWVSYEELRRMMETVVVQGRHVPFVEEEMSKSLITDLFSETGRCEY
YTSRERFFPNSMSMIGQKGHPLVPALSKSIKYVKQFGIFDHWMESFKPNVTRCLHPPTRI
TIKTSLALSNLWGMFVVLTGGHAVALLLLCLELLTVRFIQTTKPLTPYISGH
>TRINITY_DN195_c0_g1_i42.p1 TRINITY_DN195_c0_g1~~TRINITY_DN195_c0_g1_i42.p1 ORF type:complete len:421 (-),score=82.91 TRINITY_DN195_c0_g1_i42:471-1544(-)
MVGRKEVDIGLAAFSLSGVRAEMVDYMKLVVDDALKIIGGLGRPEVDPWGFLLPLGPLVW
TAILAALLVVPGMVLLLLFCFPRKAPQRDTWKMDNILVYLRIILQQDYETEPSEWEWERL
VLGSWMVMTLVLTKSYAGNLMSMLAVRYIPQPYQSLRDVLDDPSATMMWEAGNVYMQYLM
AAESGIYREVMDTAKAGRLMWVSYEELRRMMETVVVQGRHVPFVEEEMSKSLITDLFSET
GRCEYYTSRERFFPNSMSMIGQKGHPLVPALSKSIKYVKQFGIFDHWMESFKPNVTRCLH
PPTRITIKTSLALSNLWGMFVVLTGGHAVALLLLCLELLTVRFIQTTKPLTPYISGH
>TRINITY_DN195_c0_g1_i5.p1 TRINITY_DN195_c0_g1~~TRINITY_DN195_c0_g1_i5.p1 ORF type:5prime_partial len:263 (-),score=31.18 TRINITY_DN195_c0_g1_i5:64-852(-)
DNIYSYFRILLQQGYSLEPGEWERLVLGSWMVMALVFIRSYDGNLMSMLAVRYIPQPYQS
LRDVLDDPSATMIWLTGSSYMQYLRTVKSGPFAEVMDAKKHGRMKLVTTMEYRRVMETLV
AKGHHVLIVEDKEGRSVRADLFSDTGRCDFYSSREHFLHTSKSMIGQKGHPLVPALSKSI
KFVKQFGIFDLWMRSFKVNSTRCLRPPKRIMINSSLGLSNVWGMFAVLGSGHAGALLVLC
LEVFASSLVQTQNYWLPTNVGL
>TRINITY_DN195_c0_g1_i9.p1 TRINITY_DN195_c0_g1~~TRINITY_DN195_c0_g1_i9.p1 ORF type:complete len:421 (-),score=76.93 TRINITY_DN195_c0_g1_i9:471-1544(-)
MVGRKEVDIGLAAFSLSGVRAEMVDYMKLVVDDALKIIGGLGRPEVDPWGFLLPLGPLVW
TAILAALLVVPGMVLLLLFCFPRKAPQRDTWKMDNILVYLRIILQQDYETEPSEWEWERL
VLGSWMVMTLVLTKSYAGNLMSMLAVRYIPQPYQSLRDVLDDPSATMMWEAGNVYMQYLM
AAESGIYREVMDTAKAGRLMWVSYEELGRMMETLVVQGRHVLFVEGEESKSLITDLFSET
GRCEYYTSRERFFPNSMSMIGQKGHPLVPALSKSIKFVKQFGIFDYWMEIFMVNSTACLH
PPSRITIKSSLALSNLWGMFVVLAGGHAVALLLLCLELLTVRFIQTTKPLTPYISGH
>TRINITY_DN19678_c0_g1_i4.p1 TRINITY_DN19678_c0_g1~~TRINITY_DN19678_c0_g1_i4.p1 ORF type:internal len:204 (+),score=57.26 TRINITY_DN19678_c0_g1_i4:1-609(+)
IRLGERRDAGSRTGAGDVVQHMTGMLVGQNLPRRLPTTSSSRLLVAAWLVFAFIIGTVYR
GNLTAHLTLPKYPPRPETVEELVEVVDRVTRPPYGAAYKDFFLGSENEVFQKLGELLFIG
PKVLEGLQQALKHNQAVIEGRRYLEQIIAENFSQPDGSTELYVGRQHILPGLAAWPIPHD
SPYRPQIDLSIMAVIEAGLYEKW
>TRINITY_DN19678_c0_g1_i6.p1 TRINITY_DN19678_c0_g1~~TRINITY_DN19678_c0_g1_i6.p1 ORF type:internal len:271 (+),score=57.46 TRINITY_DN19678_c0_g1_i6:1-810(+)
IRLGERRDAGSRTGAGDVVQHMTGMLVGQNLPRRLPTTSSSRLLVAAWLVFAFIIGTVYR
GNLTAHLTLPKYPPRPETVEELIEVVDKIPQPPYAAQYRDFLMKSENNAYRKLGELMSIG
SSIIEGLQQTLEQKQAVVNIRAYLEYVIAETFTSSDGSTDLYIGRESIMPSMIAWLIPHD
APYRPQFDRCMRILMEAGLYGKWNNEEMLKTRLKNSRRQQEYLAQQQQQQGTGGGTQSGI
SMTALTLTHMQGPLILLLLGLALAGFTFTV
>TRINITY_DN19845_c0_g3_i2.p1 TRINITY_DN19845_c0_g3~~TRINITY_DN19845_c0_g3_i2.p1 ORF type:complete len:490 (+),score=65.43 TRINITY_DN19845_c0_g3_i2:92-1471(+)
MYVYLPFSPSEDRVDWVASWSTSRGFTLSVQLPLFPEKFSKFVYRPTLLVAAEEFPPHVI
LDPKWIPGRPINFIGPIANVLELIAQDCNFSYVFEKPLDGSWGTKTESGSWSGMVGMVHR
KEVDIGLGPFGISATRAEVVDYVWAIISDSLRIMASRGIPEVDPWSFLVPLRPLVWGFVL
VALTVVLAILLLMAVYSPSEIRSRGQRAWEDLFLYIRVTLRQDMPLPVEQSWERLMLGGW
MIMTIVLTRSYAGALMSMLAIRNIAQPFQTLRDVLDDPSITMVWQANTVYLQFMWAAKSG
IFRDILDTEKDGRLMYVTTTEYLGVMETLLTKGRHVLMMEDLTRRVLMADYFTLTGQCDF
YMSRERFLYIYLSMIGQKDHPLVPAFSKRTKIVTEAGLYNYWVRHLSANSTRCVRAPSQI
TVRSALSFMNIWGMFAVFAGGHAFALLLLLLERLVSDFT
>TRINITY_DN19845_c0_g3_i3.p1 TRINITY_DN19845_c0_g3~~TRINITY_DN19845_c0_g3_i3.p1 ORF type:complete len:389 (+),score=45.97 TRINITY_DN19845_c0_g3_i3:92-1168(+)
MYVYLPFSPSEDRVDWVASWSTSRGFTLSVQLPLFPEKFSKFVYRPTLLVAAEEFPPHVI
LDPKWIPGRPINFIGPIANVLELIAQDCNFSYVFEKPLDGSWGTKTESGSWSGMVGMVHR
KEVDIGLGPFGISATRAEVVDYVWAIISDSLRIMASRGIPEVDPWSFLVPLRPLVWGIVL
VALMVVLTILLLMAAYSPGKIRSHSKRAWEDLFLYVRVTLRQDMPLPVEQSWERLMLGGW
MIMTIVLTRSYAGALMSMLAIKNVAQPFQYLRDVISNPAISMVWQANSVHLQYMWTVKSG
VFRDVLETEKDDRLMFVTSPSYMGIVRNLVSKDRHVLVVEELTSRDLMADYFSHTELR
>TRINITY_DN19845_c0_g3_i5.p1 TRINITY_DN19845_c0_g3~~TRINITY_DN19845_c0_g3_i5.p1 ORF type:complete len:490 (+),score=54.64 TRINITY_DN19845_c0_g3_i5:92-1471(+)
MYVYLPFSPSEDRVDWVASWSTSRGFTLSVQLPLFPEKFSKFVYRPTLLVAAEEFPPHVI
LDPKWIPGRPINFIGPIANVLELIAQDCNFSYVFEKPLDGSWGTKTESGSWSGMVGMVHR
KEVDIGLGPFGISATRAEVVDYVWAIISDSLRIMASRGIPEVDPWSFLVPLRPLVWGIVL
VALMVVLTILLLMAAYSPGKIRSHSKRAWEDLFLYVRVTLRQDMPLPVEQSWERLMLGGW
MIMTIVLTRSYAGALMSMLAIKNVAQPFQYLRDVISNPAISMVWQANSVHLQYMWTVKSG
VFRDVLETEKDDRLMFVTSPSYMGIVRNLVSKDRHVLVVEELTSRDLMADYFSHTGRCEF
YLSKEKFLHIYFSMIGQKDHPLVPAFSKRTKIVTEAGLYNYWVRHLSANSTRCVRAPSQI
TVRSALSFMNIWGMFAVFAGGHAFALLLLLLERLVSDFT
>TRINITY_DN19913_c0_g1_i15.p1 TRINITY_DN19913_c0_g1~~TRINITY_DN19913_c0_g1_i15.p1 ORF type:5prime_partial len:234 (-),score=32.24 TRINITY_DN19913_c0_g1_i15:405-1106(-)
LGGGVRVCVSVWMLASFILAAVYKGNLKAMLIVPKVDIPFDNLEDLAQQREFPWLIAKGS
LVHSFFQAAYQENPSSIMGQLWTHKASLLTTPSVVISKALAGNAGLYNRYTSIYRISKDF
SQQGRCRFAVSRGGYMPVSYSMGFPKGSTLKPTVDKLINRLKEFGILEKFLSEGIGNATL
CLTPKGGKQYTALRTLVVEDFMGIFSLYAAGMAIGVIMFLAELVHHRITLEHE
>TRINITY_DN20103_c0_g2_i12.p1 TRINITY_DN20103_c0_g2~~TRINITY_DN20103_c0_g2_i12.p1 ORF type:internal len:222 (-),score=27.25 TRINITY_DN20103_c0_g2_i12:1-663(-)
LAFPFHKWTWLAVFMGIIVSGPLLFLLARASDRCGGERRNLQDVSYSWYYTFGLHFCEAH
ASLPRSTSTQVFVQFLWLYTMILTISYSANLKSFLLVKKQPSMMETFQDLYESGLEMGAL
GKLFRDGFAKSSDPYIKGLAKVYRYYDNIEKIFPVVEDGRSVYLGNCITMEYLIKNRFTK
RGVSRFRRMKEKFGTFTVGHALQRHSPLKRKYDQVLGWIQQ
>TRINITY_DN20103_c0_g2_i7.p1 TRINITY_DN20103_c0_g2~~TRINITY_DN20103_c0_g2_i7.p1 ORF type:5prime_partial len:296 (-),score=39.67 TRINITY_DN20103_c0_g2_i7:153-1040(-)
LAFPFHKWTWLAVFMGIIVSGPLLFLLARASDRCGGERRNLQDVSYSWYYTFGLHFCEAH
ASLPRSTSTQVFVQFLWLYTMILTISYSANLKSFLLVKKQPSMMETFQDLYESGLEMGAL
GKLFRDGFAKSSDPYIKGLAEVYRYYDNIEKIFPVVEDGRSVYLGNCITMEYLVKNRFTR
KGVSKFRIMKEKFGTLTVGHALQRHSPLKRKYDQVLGWLQQGGLVRKFLLDAFRMDSSFE
KYGSDEDSSDSDQVAKADGVIPLSIDHMQGLFVITCFGWFCSVLFFILEKYILSD
>TRINITY_DN20103_c0_g2_i8.p1 TRINITY_DN20103_c0_g2~~TRINITY_DN20103_c0_g2_i8.p1 ORF type:5prime_partial len:296 (-),score=37.40 TRINITY_DN20103_c0_g2_i8:542-1429(-)
LAFPFHKWTWLAVFMGIIVSGPLLFLLARASDRCGGERRNLQDVSYSWYYTFGLHFCEAH
ASLPRSTSTQVFVQFLWLYTMILTISYSANLKSFLLVKKQPSMMETFQDLYESGLEMGAL
GKLFRDGFAKSSDPYIKGLAEVYRYYDNIEKIFPVVEDGRSVYLGNCITMEYLIKNRFTK
RGVSRFRVMKDKFGTFTVGHALQRHSPLKRKYDQVLGWIQQGGLVRKFLLDAFRMDSSFE
KYGSDEDSSDSDQVAKADGVIPLSIDHMQGLFVITCFGWFCSAVSFVMEKYVLSD
>TRINITY_DN20103_c0_g3_i1.p1 TRINITY_DN20103_c0_g3~~TRINITY_DN20103_c0_g3_i1.p1 ORF type:internal len:230 (+),score=26.54 TRINITY_DN20103_c0_g3_i1:3-689(+)
SSQLFVMFLWLYTMILTMVYSANLKTFLLVKKPPAMIDTFQDLFESGLQVAALGEHYEYE
FASSSSPFLQGLARVFKYYDNQEKVFPPVLQGKAVYLLGCLTSDYLIKNRFTRRGVSRVR
VIKEYYGTYNIAMGLQRHSSLKRKMDQLMGWIQQSGLVRKFLLDSLRLDASLTKDAGVGD
ASASGQEDMAETDGVIPLNTDHMQGLFLITCFGWFCSLLAFTLEKTIFA
>TRINITY_DN20103_c1_g1_i1.p1 TRINITY_DN20103_c1_g1~~TRINITY_DN20103_c1_g1_i1.p1 ORF type:internal len:161 (-),score=24.16 TRINITY_DN20103_c1_g1_i1:2-481(-)
VDIGLALLFISRHWLEIIDLTAPYTSETMCFMTRTEPPLPHWQALAFPFHQWTWLAVLVG
LIVSGPLLYLLARGSGQCGGETRNLQDLSFAWYYAFGLHFCEAHRSLPRNASTQIFVQFL
WLYTIILTTSYSASLKAFLLVKKQPAMINTFKELYESNLE
>TRINITY_DN20103_c1_g1_i10.p1 TRINITY_DN20103_c1_g1~~TRINITY_DN20103_c1_g1_i10.p1 ORF type:5prime_partial len:340 (-),score=53.27 TRINITY_DN20103_c1_g1_i10:104-1123(-)
VDIGLALLFISRHWLEIIDLTAPYTSETMCFMTRTEPPLPHWQALAFPFHQWTWLAVLVG
LIVSGPLLYLLARGSGQCGGETRNLQDLSFAWYYAFGLHFCEAHRSLPRNPCTQVFVQFL
WLYTLILTTSYSASLKAFLLVKKQPATINTFKELYESQLEVAGPGELLEDELAKSSDPYA
QGLAKYFKYYETIEDMYPMVLQGKSVYLGNKRTIDYIMDKFTIRGVSPLRVMKETYGSYS
VVQAFQRHSPLKRKFDVYLGMIQDSGLVRKFVIDSLQLDATLRKRANGDKESYSGQEEVG
ADSVIPLNLDHMQGLFLITCFGLISSSLSFILEKTVFSR
>TRINITY_DN20103_c1_g1_i2.p1 TRINITY_DN20103_c1_g1~~TRINITY_DN20103_c1_g1_i2.p1 ORF type:complete len:406 (-),score=74.41 TRINITY_DN20103_c1_g1_i2:104-1147(-)
MGQLQRQEVDIGLANLFITSHWLQVADLTAPYRSEAMLFMTRTEPPLPHWQALAFPFHQW
TWLAVLVGLIVSGPLLYLLARGSGQCGGETRNLQDLSFAWYYAFGLHFCEAHRSLPRNPC
TQVFVQFLWLYTLILTTSYSASLKAFLLVKKQPATINTFKELYESQLEVAGPGELLEDEL
AKSSDPYAQGLAKYFKYYETIEDMYPMVLQGKSVYLGNKRTIDYIMDKFTIRGVSPLRVM
KETYGSYSVVQAFQRHSPLKRKFDVYLGMIQDSGLVRKFVIDSLQLDATLRKRANGDKES
YSGQEEVGADSVIPLNLDHMQGLFLITCFGLISSSLSFILEKTVFSR
>TRINITY_DN20103_c1_g2_i1.p1 TRINITY_DN20103_c1_g2~~TRINITY_DN20103_c1_g2_i1.p1 ORF type:5prime_partial len:284 (-),score=39.09 TRINITY_DN20103_c1_g2_i1:701-1552(-)
LGFIASGPLLFLLAWCSDRCGGEIRSLQSLSYSWYYTFGMHLCEAHVSLPRNPSTQIFVL
FLWLYTVILTIVYAANLKSFLLVKKQPTVMQTFQDVYESGIEVGGTSKIHTEEFASSINP
YVKGLEKVFRYYDAVEKVIPQVLEGRSVYLTLFTSAYLNGKRFTKRGASRVRMMKANYKT
YYVAMGLQRHSPLKRKLDQLIGWVQQSGLVSQFLQRSLRTDASLKKDEGGEDESGNDQED
ASADDVIPLSIDHMQGLFLITYLGWLCSLLFFILEKTICSYHS
>TRINITY_DN20312_c0_g1_i1.p1 TRINITY_DN20312_c0_g1~~TRINITY_DN20312_c0_g1_i1.p1 ORF type:5prime_partial len:224 (+),score=59.23 TRINITY_DN20312_c0_g1_i1:1-672(+)
LMQESWGARSVSGGGVGRWLMGMWFLATLVLMNTYSGLLVATLTVPRVAVPISSVEQLVS
QDDIPWRLEQGGIILHTFKTADVGLYKTLLKGSDGLFPDCYASRRDIAQGKFAGLCDVLA
GDMMVAKSFSVSGRCDFYSPRENIVTHSYSMVLQKESPLKEKLNFWLQELQERGWVQQLV
RQMVNNGTVCNLPPGQEEGQRPPTPLSIQQMWGIFAILATGRK
>TRINITY_DN20312_c0_g1_i2.p1 TRINITY_DN20312_c0_g1~~TRINITY_DN20312_c0_g1_i2.p1 ORF type:5prime_partial len:253 (+),score=59.97 TRINITY_DN20312_c0_g1_i2:1-759(+)
LMQESWGARSVSGGGVGRWLMGMWFLATLVLMNTYSGLLVATLTVPRVAVPISSVEQLVS
QDDIPWRLEQGGIILHTFKTADVGLYKTLLKGSDGLFPDCYASRRDIAQGKFAGLCDVLA
GDMMVAKSFSVSGRCDFYSPRENIVTHSYSMVLQKESPLKEKLNFWLQELQERGWVQQLV
RQMVNNGTVCNLPPGQEEGQRPPTPLSIQQMWGIFAILATGIGGATVVFFFEVIVYKIGL
PHCTSGTAQIYT
>TRINITY_DN204232_c0_g1_i3.p1 TRINITY_DN204232_c0_g1~~TRINITY_DN204232_c0_g1_i3.p1 ORF type:3prime_partial len:483 (-),score=72.97 TRINITY_DN204232_c0_g1_i3:3-1400(-)
MRKAAAISRDSSTCRDTAKVDQITVYVKPPNYWALLTPPVVAVEKAAKPRLVPVYTWTPP
PAFASTNHWYTGRLRALSTHEQYQLHGSHLYVATLRGEPFIKPLNGTSNDSNWAVGKSTQ
TPPPPLPAHITCQQPRAFTGFLVDMLDVLKSYMNFTYTLYEVCDNSYGSLKDGRWTGVVG
EVMYAHAHIGLANLGANYARSSVVSFPKVSTIYGGAGIIMKRPQTTIKDLLAVYFYPFSV
NVWVCIIVSIPVAALAMYCATRPRRRLRQLLKRCKVLWRRRQTNTSAVRTRGRAPIRITI
TRPSAGSTSSQEPERKLPSSKSLLCSTPPQRHQRENSPGYGVKDKAPDGDNEAAVFDLNT
KEKEDVAQSFFSGVWFASTVLMQQGQEVVPETGPARLVFGTMWVAAVVLYAAYTSNLVSY
FTVTKMSLPFTDLEGLVRSDYKFGTRQGSVYLDNMMTSQTDVFKEA
>TRINITY_DN2047_c1_g1_i4.p1 TRINITY_DN2047_c1_g1~~TRINITY_DN2047_c1_g1_i4.p1 ORF type:internal len:172 (-),score=19.22 TRINITY_DN2047_c1_g1_i4:3-515(-)
SGLTSALRIRIYALVSERPMNAPWLGSLTATPRPCSSSSIPLTGSEWLPQRDGGRLIVTT
WLLASLVFMTSYSGILTAMLTVPRVTIKIDSLADLVTQSALPWRIEAGVVMLTYLKESKD
EVRQKAYREMGPTIVACLSERQAIADGKFAAICDETTMMKAMAVDFSTSGQ
>TRINITY_DN20489_c0_g1_i3.p1 TRINITY_DN20489_c0_g1~~TRINITY_DN20489_c0_g1_i3.p1 ORF type:5prime_partial len:256 (-),score=47.93 TRINITY_DN20489_c0_g1_i3:425-1192(-)
LEVTGMLVGQNLPLRLPDISSSRLLLTVWLLFAFVIGVAYRGNLTAALTLPKYPPRPETI
EELVDVIGRVTMPPFGEQWRKYYADSDSQVYKRLAQLMLIGPSIKEGLQLATEQNSATMT
SRRYLANMIAEHFTEADGSTQLYLGRESIFPGPSGWPIPHDAPYKPQLDRCLMAIIEAGL
YEKWNEDILRQNRRESQRRKRKQLTQQQQEEGTRQDTHTDSSITALTLTHMQGPLMLQLL
GLIFAGILFSVEYLV
>TRINITY_DN20489_c0_g1_i8.p1 TRINITY_DN20489_c0_g1~~TRINITY_DN20489_c0_g1_i8.p1 ORF type:5prime_partial len:265 (-),score=48.37 TRINITY_DN20489_c0_g1_i8:552-1346(-)
LEVTGMLVGQNLPLRLPDISSSRLLLTVWLLFAFVIGVAYRGNLTAALTLPKYPPRPETI
EELVDVIGRVTMPPFGEQWRKYYADSDSQVYKRLAQLMLIGPSIKEGLQLATEQNSATMT
SRRYLANMIAEHFTEADGSTQLYLGRESIFPGPSGWPIPHDAPYKPQLDRCLMAIIEAGL
YEKWNEDILRQNRRESQRRKRKQLTQQQQEEGTRQDTHTDSSITALTLTHMQGPLMLLIL
SLSLAGISFIGEILAIGYHKSTWN
>TRINITY_DN20528_c0_g1_i1.p1 TRINITY_DN20528_c0_g1~~TRINITY_DN20528_c0_g1_i1.p1 ORF type:5prime_partial len:254 (+),score=36.27 TRINITY_DN20528_c0_g1_i1:1-762(+)
WLPSDSPSRILMAVWLVFAFIFGTVYRGNLTAALTLPKYPPRPETVEELINYVDRVTMPP
VGKDLQKQFRESESLILEKLANLMHNGPSILEGLRQATKTKQAHLAVRHVISHWMADEFT
QADGSNPLYFGRETIMPGASAWPIPHDAPYKPQLDSIMMAVNEGGLYDKWTEDILDQTRR
DSRMKQRRQHRATIKANDGGQQITTTIKALTIVHMQGLLMLFLLCLIIAGLTFTIEILIQ
QGSSTELATMNRI
>TRINITY_DN20544_c1_g2_i1.p1 TRINITY_DN20544_c1_g2~~TRINITY_DN20544_c1_g2_i1.p1 ORF type:5prime_partial len:283 (-),score=61.22 TRINITY_DN20544_c1_g2_i1:310-1158(-)
VVVWGVVLWLLQKAWWWMAGGPAVSFNTALLYGWGALLEKPPSDPSTNTSGRVLVGWWLL
FSLIVTTAFRSSLISHLTVQGKSRPIDTLEDLMQQASWKWGMETWMLKGIPYDYLSKHTH
PLVKKFYEEMEVLDVEEGMAKVLGGRYTFVSIKNHISVIVASYYAGSQGQTPIYISNKGI
FTLPVSGWGFRKGAPFYSSFSNLMSRMENTGVMSYWIKDVIARRVKKNREAAAPDTQAVT
SLEERLQVVLGLEHLQGAFYLLLLGSGVSLLTLLGEIIAYRH
>TRINITY_DN20879_c0_g1_i10.p1 TRINITY_DN20879_c0_g1~~TRINITY_DN20879_c0_g1_i10.p1 ORF type:internal len:134 (+),score=22.78 TRINITY_DN20879_c0_g1_i10:2-400(+)
LILASLLSVGAAMMYVVWYEGKIFRLVTKNIASRTIIWLLNTFTQESSEWLPQRDGGRLI
VTTWLLASLVFMTSYSGILTAMLTLPRVTIPIDSLADLVSQSDLPWRNEAGSALLTYLRD
SKDEVHQRAYQGR
>TRINITY_DN20879_c0_g1_i17.p1 TRINITY_DN20879_c0_g1~~TRINITY_DN20879_c0_g1_i17.p1 ORF type:3prime_partial len:137 (+),score=20.89 TRINITY_DN20879_c0_g1_i17:49-408(+)
MSGFLKPFTLQVWMLILTSLLGVGIAMMCVAWAEGKVFSLATTNITARALIWVVCTLLQE
CSEWLPQRDGGRLIVTTWLLASLVFMTSYSGILTAMLTLPRVTITVDSLGDLVSQSDLAW
>TRINITY_DN20879_c0_g1_i2.p1 TRINITY_DN20879_c0_g1~~TRINITY_DN20879_c0_g1_i2.p1 ORF type:internal len:170 (+),score=19.68 TRINITY_DN20879_c0_g1_i2:1-507(+)
SGLTSALRIRIYALVSERPMNAPWLGSLTATPRPCSSSSIPLTGSEWLPQRDGGRLIVTT
WLLASLVFMTSYSGILTAMLTVPRVAIKIDSLDDLVTQSALPWRIEAGVVMLTYLKESKD
EVRQKAYREMGPTIVACLSERQAIADGKFAAICDETTMMKAMAVDFSTS
>TRINITY_DN20879_c0_g1_i20.p1 TRINITY_DN20879_c0_g1~~TRINITY_DN20879_c0_g1_i20.p1 ORF type:internal len:148 (+),score=32.66 TRINITY_DN20879_c0_g1_i20:3-443(+)
RPTFPQRLPLARVGLVVQDGGTPGLTLVFDDPLSSCRQGRGRGQEPSLRPPSTENLTVDV
DSEWLPQRDGGRLIVTTWLLASLVFMTSYSGILTAMLTLPRVTIPIDSLADLVSQSDLPW
RNEAGSALLTYLRDSKDEVHQRAYQGR
>TRINITY_DN21041_c1_g1_i1.p1 TRINITY_DN21041_c1_g1~~TRINITY_DN21041_c1_g1_i1.p1 ORF type:internal len:186 (-),score=57.06 TRINITY_DN21041_c1_g1_i1:3-557(-)
FTIGTLMQQGSDLNPKACSTRIVGGIWWFFTLIIISSYTANLAAFLTVERMITPIEGAED
LASQTEITYGSLVGGTTTTFFRDSKIETYQKMWRFMENKKPSVFVQSYDEGVRRVLEGNY
AFLMESSMLDYYVQRNCNLTQIGGLLDSKSYGIATPMGSPWRDKISLAILELQEKGVIQV
LYNRW
>TRINITY_DN21061_c0_g1_i1.p1 TRINITY_DN21061_c0_g1~~TRINITY_DN21061_c0_g1_i1.p1 ORF type:internal len:130 (+),score=17.29 TRINITY_DN21061_c0_g1_i1:2-388(+)
FSLAKPGLKPRWQSLYYPLTDEVWAAILVVLIIMPALLYLVSVRRNLRDGEARMSMASVT
LEVTGMLVGQNLPLRLPDISSSRLLLTVWLLFAFVIGVAYRGNLTAALTLPKFPPRPETV
EQLVNTVDS
>TRINITY_DN21212_c0_g1_i1.p1 TRINITY_DN21212_c0_g1~~TRINITY_DN21212_c0_g1_i1.p1 ORF type:complete len:253 (-),score=43.75 TRINITY_DN21212_c0_g1_i1:393-1151(-)
MEDCLDKRIVDAVAKVHNFSYQVFEPEDGLWGYQLENGSFTGVLGEIQHHKADFSLDLSI
TAEREEVIDYTIGYHWEPLTFVTSKPQPLPQWLALVRPYQAYVWLCFLLLLTVAGPIYWL
LQKLSGGSQSLGEAAFLMYASMFAQGRKWPSGTTVRLYSVFWLLFCLVVTVSYVSNLTAF
LTVPALSPTVDTLEELVDSNFVWGINDFGAADYQLFKTSKVNRLSPGRHSHALHRQERRH
AGLPRQGQLLPG
>TRINITY_DN21212_c0_g1_i5.p1 TRINITY_DN21212_c0_g1~~TRINITY_DN21212_c0_g1_i5.p1 ORF type:complete len:244 (-),score=42.09 TRINITY_DN21212_c0_g1_i5:29-760(-)
MEDCLDKRIVDAVAKVHNFSYQVFEPEDGLWGYQLENGSFTGVLGEIQHHKADFSLDLSI
TAEREEVIDYTIGYHWEPLTFVTSKPQPLPQWLALVRPYQAYVWLCFLLLLTVAGPIYWL
LQKLSGGSQSLGEAAFLMYASMFAQGRKWPSGTTVRLYSVFWLLFCLVVTVSYVSNLTAF
LTVPALSPTVDTLEELVDSNFVWGINDFGAADYQLFKTSKVNRLFGKENKNSGCLLGRCR
AII
>TRINITY_DN2123_c0_g1_i1.p1 TRINITY_DN2123_c0_g1~~TRINITY_DN2123_c0_g1_i1.p1 ORF type:complete len:399 (-),score=81.30 TRINITY_DN2123_c0_g1_i1:148-1344(-)
MNTYHSTGVMHDGQEDIEWAIKRRRPLQANLSTSLKNIPLVNHPRDLQPCLLPLQEADLA
LGPFGLTYSRSRVVDFSSPILIDYYRILVRRPRSKPDPLGFLRPFRWPVWTGLVLGVGVV
GLVLYHVRRAALDLSQWQEDVVMDVGQVLHHWWSVYGALLNQPYTWMAQGWSVRVAVATW
WLVALIVARSYSSALTSLLAVRTVPVKYNFLAQVIADSHMHLIFEKATALVEHMSTVKHG
VYKDLADTRPDGRAHFLASSKLYEAAYREVRDQHYALLVEDTTCRKVYSDDFTKYGRCDF
YIGKEQYWPLIFSMIGRKGSPLIQAINSRIEWLVSHDLYFKWLGDELPNATACLKANTRV
TVTEAYTLTGLWGVFVVFGGGLLVAATVLLCELAAAAA
>TRINITY_DN2123_c0_g1_i13.p1 TRINITY_DN2123_c0_g1~~TRINITY_DN2123_c0_g1_i13.p1 ORF type:5prime_partial len:299 (-),score=69.15 TRINITY_DN2123_c0_g1_i13:148-1044(-)
LQQQLPMTDPTSFRWEEPVRVRVAAEEWVPHIAVSQDASGNITIRGPMANLLQALAKALN
FRYTLVRPADGAWGIPDTSGEWNGMIGMVKRNEADLALGPFGLTYSRSRVVDFSSPILID
YYRILVRRPRSKPDPLGFLRPFRWPVWTGLVLGVGVVGLVLYHVRRAALDLSQWQEDVVM
DVGQVLHHWWSVYGALLNQPYTWMAQGWSVRVAVATWWLVALIVARSYSSALTSLLAVRT
VPVKYNFLAQVIADSHMHLIFEKATALVEHMSGVFVVFGGGLLVAATVLLCELAAAAA
>TRINITY_DN2123_c0_g1_i2.p1 TRINITY_DN2123_c0_g1~~TRINITY_DN2123_c0_g1_i2.p1 ORF type:complete len:262 (-),score=47.90 TRINITY_DN2123_c0_g1_i2:148-933(-)
MNTYHSTGVMHDGQEDIEWAIKRRRPLQANLSTSLKNIPLVNHPRDLQPCLLPLQEADLA
LGPFGLTYSRSRVVDFSSPILIDYYRILVRRPRSKPDPLGFLRPFRWPVWTGLVLGVGVV
GLVLYHVRRAALDLSQWQEDVVMDVGQVLHHWWSVYGALLNQPYTWMAQGWSVRVAVATW
WLVALIVARSYSSALTSLLAVRTVPVKYNFLAQVIADSHMHLIFEKATALVEHMSGVFVV
FGGGLLVAATVLLCELAAAAA
>TRINITY_DN2123_c0_g1_i5.p1 TRINITY_DN2123_c0_g1~~TRINITY_DN2123_c0_g1_i5.p1 ORF type:complete len:436 (-),score=102.55 TRINITY_DN2123_c0_g1_i5:148-1314(-)
MANLLQALAKALNFRYTLVRPADGAWGIPDTSGEWNGMIGMVKRNEADLALGPFGLTYSR
SRVVDFSSPILIDYYRILVRRPRSKPDPLGFLRPFRWPVWTGLVLGVGVVGLVLYHVRRA
ALDLSQWQEDVVMDVGQVLHHWWSVYGALLNQPYTWMAQGWSVRVAVATWWLVALIVARS
YSSALTSLLAVRTVPVKYNFLAQVIADSHMHLIFEKATALVEHMSTVKHGVYKDLADTRP
DGRAHFLASSKLYEAAYREVRDQHYALLVEDTTCRKVYSDDFTKYGRCDFYIGKEQYWPL
IFSMIGRKGSPLIQAINSRIEWLVSHDLYFKWLGDELPNATACLKANTRVTVTEAYTLTG
LWGVFVVFGGGLLVAATVLLCELAAAAA
>TRINITY_DN2123_c0_g1_i6.p1 TRINITY_DN2123_c0_g1~~TRINITY_DN2123_c0_g1_i6.p1 ORF type:complete len:233 (-),score=57.89 TRINITY_DN2123_c0_g1_i6:148-846(-)
MAQGWSVRVAVATWWLVALIVARSYSSALTSLLAVRTVPVKYNFLAQVIADSHMHLIFEK
ATALVEHMSTVKHGVYKDLADTRPDGRAHFLASSKLYEAAYREVRDQHYALLVEDTTCRK
VYSDDFTKYGRCDFYIGKEQYWPLIFSMIGRKGSPLIQAINSRIEWLVSHDLYFKWLGDE
LPNATACLKANTRVTVTEAYTLTGLWGVFVVFGGGLLVAATVLLCELAAAAA
>TRINITY_DN21244_c0_g1_i2.p1 TRINITY_DN21244_c0_g1~~TRINITY_DN21244_c0_g1_i2.p1 ORF type:complete len:312 (-),score=50.51 TRINITY_DN21244_c0_g1_i2:198-1133(-)
MGPVLRVVAWLRQHYILEARPQHSLQDFAFNMFRSLVVQGNLLLACHWEQRIVFFTWYFF
CFTVYAMYAGTLTAFLAIPAYEKPIDSLWDLLNAVKHKNYKPVVVLGTSNEFIFKEAKRG
IYRDLWQVFDHSEGYVDTYNDGMDKVLKGKYVFLNAQLGAEIRAVTRGRHKYYFARNAFY
PQGYGIACTSGSPLRRVFDKILTQMSAAGLVQKWTRDEIMKAAKRDNDIATGPGAITLRH
LQAAFFLLVLGYLLGGLALLLERIRHRRHATTLGHVGQTTIEMMKEKSKNREHMGKLSES
EKYGDMNIEIN
>TRINITY_DN21244_c0_g1_i3.p1 TRINITY_DN21244_c0_g1~~TRINITY_DN21244_c0_g1_i3.p1 ORF type:complete len:384 (-),score=72.57 TRINITY_DN21244_c0_g1_i3:198-1349(-)
MIGLVARHQANLAINEITITTGREEVVDFTAPYFLESTTLISRAPEKKNQSFAVFSPFTL
RVWLLVAAATLAMGPVLRVVAWLRQHYILEARPQHSLQDFAFNMFRSLVVQGNLLLACHW
EQRIVFFTWYFFCFTVYAMYAGTLTAFLAIPAYEKPIDSLWDLLNAVKHKNYKPVVVLGT
SNEFIFKEAKRGIYRDLWQVFDHSEGYVDTYNDGMDKVLKGKYVFLNAQLGAEIRAVTRG
RHKYYFARNAFYPQGYGIACTSGSPLRRVFDKILTQMSAAGLVQKWTRDEIMKAAKRDND
IATGPGAITLRHLQAAFFLLVLGYLLGGLALLLERIRHRRHATTLGHVGQTTIEMMKEKS
KNREHMGKLSESEKYGDMNIEIN
>TRINITY_DN21244_c0_g1_i4.p2 TRINITY_DN21244_c0_g1~~TRINITY_DN21244_c0_g1_i4.p2 ORF type:complete len:142 (-),score=15.77 TRINITY_DN21244_c0_g1_i4:43-468(-)
MGPVLRVVAWLRQHYILEARPQHSLQDFAFNMFRSLVVQGNLLLACHWEQRIVFFTWYFF
CFTVYAMYAGTLTAFLAIPAYEKPIDSLWDLLNAVKHKNYKPVVVLGTSNEFIFKVRNTD
KRQRIFSLGICNRKCSQIFLE
>TRINITY_DN21244_c0_g1_i5.p1 TRINITY_DN21244_c0_g1~~TRINITY_DN21244_c0_g1_i5.p1 ORF type:complete len:214 (-),score=37.84 TRINITY_DN21244_c0_g1_i5:43-684(-)
MIGLVARHQANLAINEITITTGREEVVDFTAPYFLESTTLISRAPEKKNQSFAVFSPFTL
RVWLLVAAATLAMGPVLRVVAWLRQHYILEARPQHSLQDFAFNMFRSLVVQGNLLLACHW
EQRIVFFTWYFFCFTVYAMYAGTLTAFLAIPAYEKPIDSLWDLLNAVKHKNYKPVVVLGT
SNEFIFKVRNTDKRQRIFSLGICNRKCSQIFLE
>TRINITY_DN21244_c0_g1_i6.p1 TRINITY_DN21244_c0_g1~~TRINITY_DN21244_c0_g1_i6.p1 ORF type:complete len:640 (-),score=139.57 TRINITY_DN21244_c0_g1_i6:198-2117(-)
MEEREARLLDELLGFLMSTSTGRQLYLLHDHSSSVVSSAMVTSYQRWGQLIIVRYTSELE
EMEATVRSHLDVLTLRDVFVVCSAAHTIHVFTEVRRRSLESAFVRWFVVLQEDVTQEILS
TLREGTQVSAAVRGSEGLYHLLSSHVDNNNRVTLEDVGWWAWSPSDDHESFLSEPLHGEL
SLAYSDFGGRRLKAAVVDNEAFFEVTTTADGSIQPLSGIDFQVLNTLSQKLNFTYQLVLA
EDRQWGGVQKNGSVTGMIGLVARHQANLAINEITITTGREEVVDFTAPYFLESTTLISRA
PEKKNQSFAVFSPFTLRVWLLVAAATLAMGPVLRVVAWLRQHYILEARPQHSLQDFAFNM
FRSLVVQGNLLLACHWEQRIVFFTWYFFCFTVYAMYAGTLTAFLAIPAYEKPIDSLWDLL
NAVKHKNYKPVVVLGTSNEFIFKEAKRGIYRDLWQVFDHSEGYVDTYNDGMDKVLKGKYV
FLNAQLGAEIRAVTRGRHKYYFARNAFYPQGYGIACTSGSPLRRVFDKILTQMSAAGLVQ
KWTRDEIMKAAKRDNDIATGPGAITLRHLQAAFFLLVLGYLLGGLALLLERIRHRRHATT
LGHVGQTTIEMMKEKSKNREHMGKLSESEKYGDMNIEIN
>TRINITY_DN21244_c0_g2_i5.p1 TRINITY_DN21244_c0_g2~~TRINITY_DN21244_c0_g2_i5.p1 ORF type:complete len:601 (+),score=129.88 TRINITY_DN21244_c0_g2_i5:259-2061(+)
MVTSYQRWGQLIIVRYTSELEEMEATVRSHLDVLTLRDVFVVCSAAHTIHVFTEVRRRSL
ESAFVRWFVVLQEDVTQEILSTLREGTQVSAAVRGSEGLYHLLSSHVDNNNRVTLEDVGW
WAWSPSDDHESFLSEPLHGELSLAYSDFGGRRLKAAVVDNEAFFEVTTTADGSIQPLSGI
DFQVLNTLSQKLNFTYQLVLAEDRQWGGVQKNGSVTGMIGLVARHQANLAINEITITTGR
EEVVDFTAPYFLESTTLISRAPEKKNQSFAVFSPFTLRVWLLVAAATLAMGPVLRVVAWL
RQHYILEARPQHSLQDFAFNMFRSLVVQGNLLLACHWEQRIVFFTWYFFCFTVYAMYAGT
LTAFLAIPAYEKPIDSLWDLLNAVKHKNYKPVVVLGTSNEFIFKEAKRGIYRDLWQVFDH
SEGYVDTYNDGMDKVLKGKYVFLNAQLGAEIRAVTRGRHKYYFARNAFYPQGYGIACTSG
SPLRRVFDKILTQMSAAGLVQKWTRDEIMKAAKRDNDIATGPGAITLRHLQAAFFLLVLG
YLLGGLALLLERIRHRRHATTLGHVGQTTIEMMKEKSKNREHMGKLSESEKYGDMNIEIN
>TRINITY_DN21310_c0_g1_i2.p1 TRINITY_DN21310_c0_g1~~TRINITY_DN21310_c0_g1_i2.p1 ORF type:complete len:350 (+),score=99.61 TRINITY_DN21310_c0_g1_i2:79-1128(+)
MAALDFTPSWRRAQVVDFSRAIGEDAVVIISRAPAPVVKPFLLMQIFTPLVWACLVGVAL
SMGVVLGLVWWTETHLFDHLAARGQVKGHIIQQMVNVLRIHVNQGSVVWPRGGAGRMGAT
GAILVALVVASVYSGSITAFLAIPFRSAPLDSVEDLVRSEVRPALRSRTLVLQTLTGVGG
ALAGVRQRVGVFTGDHTSSKHFFSQVADGTYALVDVYSSAVGRANRFERRRDNCKFYLGR
TPVKVDLDVMAFVKNSPILQQVDHVILRLRHHGIIQHIKHTFYSVACQAQVTSRGTRPLN
LLKVQGALYLLVTGLLVSTLCYLAERLCCHRFNSSSTTVSTPPPHTPQL
>TRINITY_DN21310_c0_g1_i5.p1 TRINITY_DN21310_c0_g1~~TRINITY_DN21310_c0_g1_i5.p1 ORF type:complete len:274 (+),score=81.81 TRINITY_DN21310_c0_g1_i5:79-900(+)
MAALDFTPSWRRAQVVDFSRAIGEDAVVIISRAPAPVVKPFLLMQIFTPLVWACLVGVAL
SMGVVLGLVWWTETHLFDHLAARGQVKGHIIQQMVNVLRIHVNQGSVVWPRGGAGRMGAT
GAILVALVVASVYSGSITAFLAIPFRSAPLDSVEDLVRSEVRPALRSRTLVLQTLTGVGG
ALAGVRQRVGVFTGDHTSSKHFFSQVADGTYALVDVYSSAVGRANRFERRRDNCKFYLGR
TPVKVDLDVMAFVKNSPILQQVDHVYREPCTCW
>TRINITY_DN21596_c0_g1_i11.p1 TRINITY_DN21596_c0_g1~~TRINITY_DN21596_c0_g1_i11.p1 ORF type:5prime_partial len:198 (+),score=28.64 TRINITY_DN21596_c0_g1_i11:3-596(+)
VLWTYSSLLSQSVPWWPESWSVRVVAGMWLLVSLIVGGVYRSNLKAMLILPTVSLPFDNI
RQLLHTDIPTYVILGSIFDHAMLKGFCYLYVTSETMLSAPLGIFFPKNSTLKPRIDNIIR
GLKEFGIINHLYISQMPNASECENPTGDILVNDLRPLEMGDFYGVFALYAGGGAQELATW
AVEEANHGAWQHQGSHR
>TRINITY_DN21762_c0_g2_i1.p2 TRINITY_DN21762_c0_g2~~TRINITY_DN21762_c0_g2_i1.p2 ORF type:internal len:128 (+),score=31.22 TRINITY_DN21762_c0_g2_i1:3-383(+)
LPDNITAQVVVGMWWVFCVVVVAMYRCSLIAHLTAPVSPPPIDTLDQLWAIDGATWGLEG
YGVGWNWFKYNTNPKVQQMFSTMRVTGREEQVTRVLSGPHALFTWKHHMKTYLALHHTDA
RGYTPVH
>TRINITY_DN2262_c0_g2_i1.p1 TRINITY_DN2262_c0_g2~~TRINITY_DN2262_c0_g2_i1.p1 ORF type:5prime_partial len:147 (+),score=23.32 TRINITY_DN2262_c0_g2_i1:3-443(+)
NTFVFIRVLLQQEIPELPYLHWERIMLALWLLTTVVLTKSYAGNLMSLLAVRHIPQPYQT
LRDVVDDPSVTLILSADSAELQYMRSVESGIFREVADLEKEARMIFRKQSEFPDAMDTLV
KQGDHVLIVVTIDLKMYMSRHFTQTG
>TRINITY_DN2262_c0_g2_i2.p1 TRINITY_DN2262_c0_g2~~TRINITY_DN2262_c0_g2_i2.p1 ORF type:5prime_partial len:255 (+),score=28.96 TRINITY_DN2262_c0_g2_i2:3-767(+)
NTFVFIRVLLQQEIPELPYLHWERIMLALWLLTTVVLTKSYAGNLMSLLAVRHIPQPYQT
LRDVVDDPSVTLILSADSAELQYMRSVESGIFREVADLEKEARMIFRKQSEFPDAMDTLV
KQGDHVLIVVTIDLKMYMSRHFTQTGECYFYGSKEEFLPLIGSMITPKDSPLLPALNERI
MTVMEAGLFYYWMRRDEPNSTICYNSPTKIAVKTPLALSNIWGMFVVLMVGYALGLFVLC
LEWLRRKIAGLFNI
>TRINITY_DN2262_c0_g2_i3.p1 TRINITY_DN2262_c0_g2~~TRINITY_DN2262_c0_g2_i3.p1 ORF type:5prime_partial len:255 (+),score=30.98 TRINITY_DN2262_c0_g2_i3:3-767(+)
NTFVFIRVLLQQEIPELPYLHWERIMLALWLLTTVVLTKSYAGNLMSLLAVRHIPQPYQT
LRDVVDDPSVTLILSADSAELQYMRSVESGIFREVADLEKEARMIFRKQSEFPDAMDTLV
KQGDHVLIVVTIDLKMYMSRHFTQTGECYFYGSKEEFLPLIGSMITPKDSPLLPALNERI
MTVMEAGLFYYWMRRDEPNSTICYNSPTKIAVKTPLALSNIWGMFVVLMVGYALGLFVLC
LERLRRIIVRPSNL
>TRINITY_DN2262_c0_g2_i4.p1 TRINITY_DN2262_c0_g2~~TRINITY_DN2262_c0_g2_i4.p1 ORF type:5prime_partial len:147 (+),score=23.32 TRINITY_DN2262_c0_g2_i4:3-443(+)
NTFVFIRVLLQQEIPELPYLHWERIMLALWLLTTVVLTKSYAGNLMSLLAVRHIPQPYQT
LRDVVDDPSVTLILSADSAELQYMRSVESGIFREVADLEKEARMIFRKQSEFPDAMDTLV
KQGDHVLIVVTIDLKMYMSRHFTQTG
>TRINITY_DN2262_c1_g2_i3.p1 TRINITY_DN2262_c1_g2~~TRINITY_DN2262_c1_g2_i3.p1 ORF type:complete len:550 (+),score=89.94 TRINITY_DN2262_c1_g2_i3:174-1652(+)
MNALLLIVDDTSEPTKCGVFMHLPYSRRDTQELRIAWWTPHLGLVFTTHLPLFHDKFSRF
PHRPSLRLTTEVFPTQRAVMVDDSEAPGGKRLSFIGPMANVADFFARRMNFTYTYVRSPD
REWGIKKEDGSWSGMVGLVSREEAAIGLGPIVATAARAEVVDFTSPLSIISCRILGRQGR
PEVDPWGFLLPLDPLVWLSILMALLAAMVLVFFASSCVLAQVVDGSTMPQEAFGFIRVLL
QQDVEVPSHWWWERMMMAVWMMMTQILIRSYAGTLMSLLAVRYIAQPFQSFQSILEHPSV
IMVWQENSASVQGIRSVDSALFRDVIGLESAGRLIYKLYPEFPTVLDTLVRSGDHVLVEL
EMVVRNLLARDFSRTGRCDFYLSRERYLSEPLAIALRKHSPLTPIINNWVMTLVEAGLFE
RWMSKSVPNTTTCLQTPKKTSMNTYLSLKNLWGMFVVLAVGHMIAFLTLILETLSRILVY
PRVSSHRDSKGH
>TRINITY_DN2276_c0_g1_i9.p1 TRINITY_DN2276_c0_g1~~TRINITY_DN2276_c0_g1_i9.p1 ORF type:5prime_partial len:404 (+),score=106.96 TRINITY_DN2276_c0_g1_i9:1-1212(+)
SSPSSPTNYNLLSLLSHQVQPPALLSFNRAVVNVTALPYKPYWMTVGNGGPTSGEATVTY
SGSDRLLLEAIASALNFTIHVLPVKSWEEVVTLVEERVSFVASVVHMMLPQRSERYGFTR
SYEHGVNLAFGMSKPSLKPRWQSLYYPLANDVWLSILLVLILLPPVLYLVTGGSPKGAVV
GVGSAVEVVVGTLLGQGFPRHVPRTTSTRVLLGTWLVFALVFGTAYRGNLIASLALPKYP
PRPENLGQLVKVVYRITMPSYGAEFRDFLRQSESPSFRAMGRLMHVGVSVLDGLQQATRD
KQAHVDGLRYLEQMIAEHFTRADGSTQLYVGREGVLPGLNAWPIPHDAPYKHAFDRVINV
VQEVIKDWPVQQVDGRHAGEGTAGGSQEAAAAAAGGFAGRSWR
>TRINITY_DN22935_c0_g1_i1.p1 TRINITY_DN22935_c0_g1~~TRINITY_DN22935_c0_g1_i1.p1 ORF type:5prime_partial len:269 (+),score=42.65 TRINITY_DN22935_c0_g1_i1:2-808(+)
LIYFPFIVYERSNTDDGLLSPGDSLDIRMLNTFSTHLNFTYEVREPWDGTWGVPLGGGNF
SGIVGTLQHEQADFSLNLTPSPSRMKVISHSRIYSYDPLLIVSRKPGTLPRRFALLRPFT
GNLWITVIVFTSAAGVILWLLQRTWSWLSGQAGIRLDPALIYTWGVLMEEPVTYSTASVS
EQVFIGWWLLCCVIISTAYRSSLVAHLSVQSKSLPINSFEDLLNHDGWSWGGFRLQGTAF
LYFSQTTDPVIQEVYENLQEGSSIHWAV
>TRINITY_DN22935_c0_g1_i3.p1 TRINITY_DN22935_c0_g1~~TRINITY_DN22935_c0_g1_i3.p1 ORF type:5prime_partial len:421 (+),score=56.21 TRINITY_DN22935_c0_g1_i3:2-1264(+)
LIYFPFIVYERSNTDDGLLSPGDSLDIRMLNTFSTHLNFTYEVREPWDGTWGVPLGGGNF
SGIVGTLQHEQADFSLNLTPSPSRMKVISHSRIYSYDPLLIVSRKPGTLPRRFALLRPFT
GNLWITVIVFTSAAGVILWLLQRTWSWLSGQAGIRLDPALIYTWGVLMEEPVTYSTASVS
EQVFIGWWLLCCVIISTAYRSSLVAHLSVQSKSLPINSFEDLLNHDGWSWGGFRLQGTAF
LYFSQTTDPVIQEVYENLQIYDLDEGMRRVMAERFSYIAHKKKISIDIAPHYQDRYGNTL
LHLSTTEYPVLGGNSWGMRKGAPFTGQFRRMKQRLVEAGLIDLWTNDVIQDRDDDFRLKK
RKPFEIVKSKDEDGQVVLGLDHLHSAFFLLLLCYIVAFIAFLWENPTLRHTFVHQPHIIL
>TRINITY_DN22935_c0_g3_i1.p1 TRINITY_DN22935_c0_g3~~TRINITY_DN22935_c0_g3_i1.p1 ORF type:internal len:124 (+),score=29.00 TRINITY_DN22935_c0_g3_i1:3-371(+)
IRFAPAIFHSWGLLLEEPSTYNPSNVSGQVFVGSWLLSCVVIGTGYRSSLVSHLSVQGKT
LPINTFQDLLSRDGWSWGGKNFSGTTLLYFTQSPDPDIKEIQRHMPIYAVEEGVERVLDG
GFS
>TRINITY_DN22935_c0_g6_i2.p1 TRINITY_DN22935_c0_g6~~TRINITY_DN22935_c0_g6_i2.p1 ORF type:complete len:386 (+),score=54.98 TRINITY_DN22935_c0_g6_i2:105-1160(+)
MKVISHSRIYSHDPLLIVSLKPGALPRHLALLMPFEGKVWMMIIVCTAAFGVILWLLQRT
WSWASGRRSIGLESACFFIWAVLLAEPSADSPTNSSSQVFVGSWLLSCVVIGIGYRSSLV
SHLSVQGKTLPINTFQDLLSRDGWSWGGIQFGGTTFLYFNQSTDSDVQEINRDMQIYDLE
QGMERVLEGGFSYIAYKTDIKVKISSLYYDRYGNTPLHLSTTEYPIFGGNSWGFRQGAPF
LSQFRRMKQRLLEAGLIDYWLDDVIETKVRVIRGNRGVAGETVYSEVDGGQVVLALDHLQ
GVFYLLVVGYIVALLTYIGENIDHYHYPSSEDPPAGLGLHQLPPCVKEITH
>TRINITY_DN23145_c0_g1_i3.p1 TRINITY_DN23145_c0_g1~~TRINITY_DN23145_c0_g1_i3.p1 ORF type:internal len:141 (+),score=20.90 TRINITY_DN23145_c0_g1_i3:1-420(+)
RTRASRDSCGGRGIVVMIQEAFGTLLGQNISQWLPRASSSRVLLAAWLVFAFIIGTVYRG
NLTAALTMPKYPPRPETVEEIVNYVDRVTKPPYGKEWQKQFRESNSSTLQKLADIMHMGP
SVLEGLQQATVKRTIVMQRT
>TRINITY_DN23145_c0_g1_i4.p1 TRINITY_DN23145_c0_g1~~TRINITY_DN23145_c0_g1_i4.p1 ORF type:5prime_partial len:283 (+),score=57.72 TRINITY_DN23145_c0_g1_i4:1-849(+)
RTRASRDSCGGRGIVVMIQEAFGTLLGQNISQWLPRASSSRVLLAAWLVFAFIIGTVYRG
NLTAALTMPKYPPRPETLEELVNYVDRVTMPPFGKDFKRQFKESGSRTMEKLADLMHTGP
SLLEGLKQALEKKQAHLAARHAINHWIAERFTGADGRSLMYFGKERIDPGASAWPIPHDA
PYKRQLDQIMTAVNEAGLYDKWTDDTVEEARRHGQMKRRERRQDEEEEKAGQAKRESPTG
SSKSSKALTIIHTQGPLMLLLLGHILAGLTFITEILSIRYCY
>TRINITY_DN23145_c0_g2_i1.p1 TRINITY_DN23145_c0_g2~~TRINITY_DN23145_c0_g2_i1.p1 ORF type:5prime_partial len:271 (-),score=55.84 TRINITY_DN23145_c0_g2_i1:70-882(-)
GIVVMIQEAFGTLLGQNISQWLPRASSSRVLLAAWLVFAFIIGTVYRGNLTAALTMPKYP
PRPETLEELVNYVDRVTMPPFGKDFKRQFKESGSRTMEKLADLMLTGPSLLEGLKQALVK
KQAHLASRLAINHWIAERFTGADGRSLMYFGKERIDPGASAWPIPHDAPYKRQLDQIMTA
VNEAGLYDKWTDDTVEEARRHGQMKRRERRQDEEEEKAGQAKRESPTGSSKSSKALTIIH
TQGPFMLLLLGHILAGLTFITEILSIRYRH
>TRINITY_DN23145_c0_g2_i2.p1 TRINITY_DN23145_c0_g2~~TRINITY_DN23145_c0_g2_i2.p1 ORF type:5prime_partial len:271 (-),score=53.55 TRINITY_DN23145_c0_g2_i2:101-913(-)
GIVVMIQEAFGTLLGQNISQWLPRASSSRVLLAAWLVFAFIIGTVYRGNLTAALTMPKYP
PRPETLEELVNYVDRVTMPPFGKDFKRQFKESGSRTMEKLADLMHTGPSVLEGLKQALEE
EQAHLAARLAINHWIAERFTGADGRSLMYFGKERIDPGASAWPIPHDAPYKRQLDQIMTA
VNEAGLYDKWTEDTVDEARRDGQMKRRERSQDEEEEKSGHARNESPTGSSKSSKALTIIH
TQGPFMLLLLGHILAGLTFITEILSIRYCY
>TRINITY_DN233264_c0_g1_i1.p1 TRINITY_DN233264_c0_g1~~TRINITY_DN233264_c0_g1_i1.p1 ORF type:internal len:145 (+),score=31.01 TRINITY_DN233264_c0_g1_i1:3-434(+)
QENTWVPSERWWERLVLGGWMLVMLIMTQSYSGNLMSLLAVRYIPQPHQTLRDLLDDAST
TMVWEFNTAYVNHFRTSESGIYSEVRESENLGRIMYLLATEYPRMQDELVRQGRHVFVGE
DLTIKVLMAQDFSSRGRCDFYTSR
>TRINITY_DN23651_c0_g1_i15.p1 TRINITY_DN23651_c0_g1~~TRINITY_DN23651_c0_g1_i15.p1 ORF type:5prime_partial len:413 (-),score=94.37 TRINITY_DN23651_c0_g1_i15:46-1284(-)
LKVVTFAWEPNVFYHRDSKGLLLHRYGVDIDVTNSLARFFNFTVQFQEPARGELWGEQQE
NGSWTGMMGFLARGEAHLGAASVYVSAARAPAADFTAPYDSRMSCFMARTEQQLPRWHAL
AYPFHVTTWLALLLAFLVMAPLLLLMARASRYIGEEPTCLQLPGFTWLYSFGLHVREPQA
TLPRTTPMQVLLAFLLLYTMILTLAYSTNLTAYLIVTKTPASMETIRELRDSALEVAGLG
NFYRNALASASDPDLQNLTRQYKGHKSVESIFPRVLEGRAVFLQNRAYIEFISLARFTKR
GVSSMRIMKECFAPYSIALALQRHSPLKKFDRVIGLLQQSGLIRQFFLNSLRLATSTEEY
SDFAKRGAAQDTAEGGDGITALTLDHLQGIFFIAFLGWFLSALAFVVELKIR
>TRINITY_DN23651_c0_g1_i8.p1 TRINITY_DN23651_c0_g1~~TRINITY_DN23651_c0_g1_i8.p1 ORF type:complete len:347 (-),score=81.15 TRINITY_DN23651_c0_g1_i8:46-1086(-)
MMGFLARGEAHLGAASVYVSAARAPAADFTAPYDSRMSCFMARTEQQLPRWHALAYPFHV
TTWLALLLAFLVMAPLLLLMARASRYIGEEPTCLQLPGFTWLYSFGLHVREPQATLPRTT
PMQVLLAFLLLYTMILTLAYSTNLTAYLIVTKTPASMETIRELRDSALEVAGLGNFYRNA
LASASDPDLQNLTRQYKGHKSVESIFPRVLEGRAVFLQNRAYIEFISLARFTKRGVSSMR
IMKECFAPYSIALALQRHSPLKKFDRVIGLLQQSGLIRQFFLNSLRLATSTEEYSDFAKR
GAAQDTAEGGDGITALTLDHLQGIFFIAFLGWFLSALAFVVELKIR
>TRINITY_DN23666_c0_g5_i1.p1 TRINITY_DN23666_c0_g5~~TRINITY_DN23666_c0_g5_i1.p1 ORF type:5prime_partial len:333 (+),score=63.08 TRINITY_DN23666_c0_g5_i1:2-1000(+)
FTLPYFLESTILVSRAPAPKSRAFAIFYPFSPLIWGLLAASTGLMGPIVWVVAAVLRSIS
EHRDKLDLYSLKTKVAHISLQESAFNMYGSLLRQENMIQVNRWSLRILFFLWYIFCNIIY
AIYSGTLTAYLAIPSFEQPIDSLNDLLEATQDGYVPLFLVGSSNEFLFKAASSGIFHQVW
KAHDPSSSFSHTIDDAMDMVLEGKRVFVNARLGSLIRATIRGRHKFYLARQTMYPQGYAI
VCRSGAPYKRNFEKMLIRMTELGLVDKWTQDQVTKVPRASGSEGHKTRLRAPEAITLHHL
QGAFYIMSLGFLLATMVLLGEICGYNCLTCEP
>TRINITY_DN23760_c0_g2_i1.p1 TRINITY_DN23760_c0_g2~~TRINITY_DN23760_c0_g2_i1.p1 ORF type:5prime_partial len:434 (-),score=32.30 TRINITY_DN23760_c0_g2_i1:164-1465(-)
EKHENFMGHTLRIVTLTYFPFIDFEERNTDGDSPIYLSDCLDARILNTFSAHLNFTYKIH
EPWDGAWGVPLVGGNWSGIVGMLQHHKADFSLNLTPTPSRMKVISHSRIYTRDPFLIMSL
KPKLLPRHSALLRPFTGDLWIMVIVFTSVAGVVLWLLQRTWFWVSGDRGIRLYPALLYSW
GVLLQEPVTYSSTNISDQVFVGWWLLFSLVIDTAYRSALIAHLSVQSKELPINTFDDLLN
RQGWSWGSRPLQGTDFLYFNQTTDPIVREIYKNMPAYEIPEGMRLLTTGGFSYIMKKTRT
RTKIAPLYQDRYGNSPFHISTTKYPVFGGNSWGIRQGAPFLTQFRRMKQRLIEAGLIDLW
MDDVIEIPVREARANKSEEYATVRPEDDDGQVVLGLDHVQGAFYLLLLGYTAAIFILLCE
NIARYCNHLQLLI
[truncated: 3,149 more rows]
