# Supplementary material for: Tropical rock lobster (Panulirus ornatus) uses chemoreception via the antennular lateral flagellum to identify conspecific ecdysis
Source: Sci Rep. 2023 Jul 31;13:12409. doi: 10.1038/s41598-023-39567-8 (PMC10390513; doi:10.1038/s41598-023-39567-8)
Supplement: Supplementary file 5 — Supplementary Information 3. [file 41598_2023_39567_MOESM5_ESM.csv]

>TRINITY_DN10096_c0_g1_i18.p1 TRINITY_DN10096_c0_g1~~TRINITY_DN10096_c0_g1_i18.p1 ORF type:complete len:673 (-),score=140.91 TRINITY_DN10096_c0_g1_i18:497-2515(-)
MAWYASMGSSASSCLPRVLLLPTVLFLLTAGELLLTLPAASALPPVIRVGAMFTAEQREG
PTELAFKYAVYRINKDSTLLPNTTLVYDIQYVPRDDSFHASKKACEQINFGVQAVFGPSD
PLLGSHIQSICDALDIPHLESRLDLEPEFKEFSINLHPSHEVLNRAFQDVMTFLNWTEVA
IIYEEDLGLIKLQELVKSPPAEHMEFLIRQGTPVNYRELLKEIKHKEIFNIIVDTKPENM
NHFLRGILQLQMNDFKYHYLFTTFDIETFDLEDFKYNFVNMTAFRLVDSEHYRVRRVLKD
MEKFQPIGHNILNQSRVIQVEPALIYDSVHVFALGLQALERSTSLKVANLSCDSELPWPD
GSSLFNYINSVEFRGITGPIQFKEGRRTNFKLDILKLKQHSLVKVGEWGPGNGVNITDRA
AFYDPGTMNVTLLVTTNLETPYVMLKKATNLTGNSRYEGFCVDMLERIAAIMGFRYKIRV
SPSRTYGIQDPDTGEWNGIVRELQDNKADLAIGSMTINYARENVIDFTKPFMNVGISILF
KVPTNQQTRLFSFMNPLAIEIWLYVLAAYVLVSITMFIVARFSPYEWYNPHPCAQENDIV
ENQFSLSNSFWFTIGTLMQQVSDLNPKVVVWACWWSCRRARRGSWAGSGGSSRSSSSPRT
PLTWPPSSPSSV
>TRINITY_DN10096_c0_g1_i2.p1 TRINITY_DN10096_c0_g1~~TRINITY_DN10096_c0_g1_i2.p1 ORF type:3prime_partial len:828 (-),score=194.64 TRINITY_DN10096_c0_g1_i2:3-2483(-)
MAWYASMGSSASSCLPRVLLLPTVLFLLTAGELLLTLPAASALPPVIRVGAMFTAEQREG
PTELAFKYAVYRINKDSTLLPNTTLVYDIQYVPRDDSFHASKKACEQINFGVQAVFGPSD
PLLGSHIQSICDALDIPHLESRLDLEPEFKEFSINLHPSHEVLNRAFQDVMTFLNWTEVA
IIYEEDLGLIKLQELVKSPPAEHMEFLIRQGTPVNYRELLKEIKHKEIFNIIVDTKPENM
NHFLRGILQLQMNDFKYHYLFTTFDIETFDLEDFKYNFVNMTAFRLVDSEHYRVRRVLKD
MEKFQPIGHNILNQSRVIQVEPALIYDSVHVFALGLQALERSTSLKVANLSCDSELPWPD
GSSLFNYINSVEFRGITGPIQFKEGRRTNFKLDILKLKQHSLVKVGEWGPGNGVNITDRA
AFYDPGTMNVTLLVTTNLETPYVMLKKATNLTGNSRYEGFCVDMLERIAAIMGFRYKIRV
SPSRTYGIQDPDTGEWNGIVRELQDNKADLAIGSMTINYARENVIDFTKPFMNVGISILF
KVPTNQQTRLFSFMNPLAIEIWLYVLAAYVLVSITMFIVARFSPYEWYNPHPCAQENDIV
ENQFSLSNSFWFTIGTLMQQGSDLNPKACSTRIVGGIWWFFTLIIISSYTANLAAFLTVE
RMITPIDDVEDLASQTEIAYGTQASGSTMTFFRDSKIETYQKMWRFMENKKPSVFVQSYD
EGVRRVLEGNYAFLMESSMLDYYVQRNCNLTQIGGLLDSKSYGIATPMGSPWRDKISLAI
LELQEKGVIQVLYNRWWKNTGNTCNREDSNKESKASALGVDNIAFLL
>TRINITY_DN10096_c0_g1_i20.p1 TRINITY_DN10096_c0_g1~~TRINITY_DN10096_c0_g1_i20.p1 ORF type:3prime_partial len:626 (-),score=128.89 TRINITY_DN10096_c0_g1_i20:1-1875(-)
MAWYASMGSSASSCLPRVLLLPTVLFLLTAGELLLTLPAASALPPVIRVGAMFTAEQREG
PTELAFKYAVYRINKDSTLLPNTTLVYDIQYVPRDDSFHASKKACEQINFGVQAVFGPSD
PLLGSHIQSICDALDIPHLESRLDLEPEFKEFSINLHPSHEVLNRAFQDVMTFLNWTEVA
IIYEEDLGLIKLQELVKSPPAEHMEFLIRQGTPVNYRELLKEIKHKEIFNIIVDTKPENM
NHFLRGILQLQMNDFKYHYLFTTFDIETFDLEDFKYNFVNMTAFRLVDSEHYRVRRVLKD
MEKFQPIGHNILNQSRVIQVEPALIYDSVHVFALGLQALERSTSLKVANLSCDSELPWPD
GSSLFNYINSVEFRGITGPIQFKEGRRTNFKLDILKLKQHSLVKVGEWGPGNGVNITDRA
AFYDPGTMNVTLLVTTNLKADLAIGSMTINYARENVIDFTKPFMNVGISILFKVPTNQQT
RLFSFMNPLAIEIWLYVLAAYVLVSITMFIVARFSPYEWYNPHPCAQENDIVENQFSLSN
SFWFTIGTLMQQGSDLNPKACSTRIVGGIWWFFTLIIISSYTANLAAFLTVERMITPIGM
LPAGSPPPTLPPQGLPTLRPPGPPH
>TRINITY_DN10096_c0_g1_i21.p1 TRINITY_DN10096_c0_g1~~TRINITY_DN10096_c0_g1_i21.p1 ORF type:complete len:848 (-),score=200.34 TRINITY_DN10096_c0_g1_i21:444-2987(-)
MAWYASMGSSASSCLPRVLLLPTVLFLLTAGELLLTLPAASALPPVIRVGAMFTAEQREG
PTELAFKYAVYRINKDSTLLPNTTLVYDIQYVPRDDSFHASKKACEQINFGVQAVFGPSD
PLLGSHIQSICDALDIPHLESRLDLEPEFKEFSINLHPSHEVLNRAFQDVMTFLNWTEVA
IIYEEDLGLIKLQELVKSPPAEHMEFLIRQGTPVNYRELLKEIKHKEIFNIIVDTKPENM
NHFLRGILQLQMNDFKYHYLFTTFDIETFDLEDFKYNFVNMTAFRLVDSEHYRVRRVLKD
MEKFQPIGHNILNQSRVIQVEPALIYDSVHVFALGLQALERSTSLKVANLSCDSELPWPD
GSSLFNYINSVEFRGITGPIQFKEGRRTNFKLDILKLKQHSLVKVGEWGPGNGVNITDRA
AFYDPGTMNVTLLVTTNLETPYVMLKKATNLTGNSRYEGFCVDMLERIAAIMGFRYKIRV
SPSRTYGIQDPDTGEWNGIVRELQDNKADLAIGSMTINYARENVIDFTKPFMNVGISILF
KVPTNQQTRLFSFMNPLAIEIWLYVLAAYVLVSITMFIVARFSPYEWYNPHPCAQENDIV
ENQFSLSNSFWFTIGTLMQQGSDLNPKACSTRIVGGIWWFFTLIIISSYTANLAAFLTVE
RMITPIEGAEDLASQTEITYGSLVGGTTTTFFRDSKIETYQKMWRFMENKKPSVFVQSYD
EGVRRVLEGNYAFLMESSMLDYYVQRNCNLTQIGGLLDSKSYGIATPMGSPWRDKISLAI
LELQEKGVIQVLYNRWWKNTGNTCNREDSNKESKASALGVDNIAFLLQEECSWCCCVAWP
SPSSSPS
>TRINITY_DN10096_c0_g1_i24.p1 TRINITY_DN10096_c0_g1~~TRINITY_DN10096_c0_g1_i24.p1 ORF type:3prime_partial len:676 (-),score=169.48 TRINITY_DN10096_c0_g1_i24:3-2027(-)
MAWYASMGSSASSCLPRVLLLPTVLFLLTAGELLLTLPAASALPPVIRVGAMFTAEQREG
PTELAFKYAVYRINKDSTLLPNTTLVYDIQYVPRDDSFHASKKACEQINFGVQAVFGPSD
PLLGSHIQSICDALDIPHLESRLDLEPEFKEFSINLHPSHEVLNRAFQDVMTFLNWTEVA
IIYEEDLGLIKLQELVKSPPAEHMEFLIRQGTPVNYRELLKEIKHKEIFNIIVDTKPENM
NHFLRGILQLQMNDFKYHYLFTTFDIETFDLEDFKYNFVNMTAFRLVDSEHYRVRRVLKD
MEKFQPIGHNILNQSRVIQVEPALIYDSVHVFALGLQALERSTSLKVANLSCDSELPWPD
GSSLFNYINSVEFRGITGPIQFKEGRRTNFKLDILKLKQHSLVKVGEWGPGNGVNITDRA
AFYDPGTMNVTLLVTTNLETPYVMLKKATNLTGNSRYEGFCVDMLERIAAIMGFRYKIRV
SPSRTYGIQDPDTGEWNGIVRELQDNKADLAIGSMTINYARENVIDFTKPFMNVGISILF
KDSKIETYQKMWRFMENKKPSVFVQSYDEGVRRVLEGNYAFLMESSMLDYYVQRNCNLTQ
IGGLLDSKSYGIATPMGSPWRDKISLAILELQEKGVIQVLYNRWWKNTGNTCNREDSNKE
SKASALGVDNIAFLL
>TRINITY_DN10096_c0_g1_i25.p1 TRINITY_DN10096_c0_g1~~TRINITY_DN10096_c0_g1_i25.p1 ORF type:3prime_partial len:694 (-),score=151.18 TRINITY_DN10096_c0_g1_i25:1-2079(-)
MAWYASMGSSASSCLPRVLLLPTVLFLLTAGELLLTLPAASALPPVIRVGAMFTAEQREG
PTELAFKYAVYRINKDSTLLPNTTLVYDIQYVPRDDSFHASKKACEQINFGVQAVFGPSD
PLLGSHIQSICDALDIPHLESRLDLEPEFKEFSINLHPSHEVLNRAFQDVMTFLNWTEVA
IIYEEDLGLIKLQELVKSPPAEHMEFLIRQGTPVNYRELLKEIKHKEIFNIIVDTKPENM
NHFLRGILQLQMNDFKYHYLFTTFDIETFDLEDFKYNFVNMTAFRLVDSEHYRVRRVLKD
MEKFQPIGHNILNQSRVIQVEPALIYDSVHVFALGLQALERSTSLKVANLSCDSELPWPD
GSSLFNYINSVEFRGITGPIQFKEGRRTNFKLDILKLKQHSLVKVGEWGPGNGVNITDRA
AFYDPGTMNVTLLVTTNLETPYVMLKKATNLTGNSRYEGFCVDMLERIAAIMGFRYKIRV
SPSRTYGIQDPDTGEWNGIVRELQDNKADLAIGSMTINYARENVIDFTKPFMNVGISILF
KVPTNQQTRLFSFMNPLAIEIWLYVLAAYVLVSITMFIVARFSPYEWYNPHPCAQENDIV
ENQFSLSNSFWFTIGTLMQQGSDLNPKACSTRIVGGIWWFFTLIIISSYTANLAAFLTVE
RMITPIGMLPAGSPPPTLPPQGLPTLRPPGPPH
>TRINITY_DN10096_c0_g1_i26.p1 TRINITY_DN10096_c0_g1~~TRINITY_DN10096_c0_g1_i26.p1 ORF type:complete len:654 (-),score=132.64 TRINITY_DN10096_c0_g1_i26:238-2199(-)
MAWYASMGSSASSCLPRVLLLPTVLFLLTAGELLLTLPAASALPPVIRVGAMFTAEQREG
PTELAFKYAVYRINKDSTLLPNTTLVYDIQYVPRDDSFHASKKACEQINFGVQAVFGPSD
PLLGSHIQSICDALDIPHLESRLDLEPEFKEFSINLHPSHEVLNRAFQDVMTFLNWTEVA
IIYEEDLGLIKLQELVKSPPAEHMEFLIRQGTPVNYRELLKEIKHKEIFNIIVDTKPENM
NHFLRGILQLQMNDFKYHYLFTTFDIETFDLEDFKYNFVNMTAFRLVDSEHYRVRRVLKD
MEKFQPIGHNILNQSRVIQVEPALIYDSVHVFALGLQALERSTSLKVANLSCDSELPWPD
GSSLFNYINSVEFRGITGPIQFKEGRRTNFKLDILKLKQHSLVKVGEWGPGNGVNITDRA
AFYDPGTMNVTLLVTTNLKADLAIGSMTINYARENVIDFTKPFMNVGISILFKVPTNQQT
RLFSFMNPLAIEIWLYVLAAYVLVSITMFIVARFSPYEWYNPHPCAQENDIVENQFSLSN
SFWFTIGTLMQQGSDLNPKACSTRIVGGIWWFFTLIIISSYTANLAAFLTVERMITPIGL
QDRDLPEDVALHGEQEAECVRAVLRRGRQAGPGGQLRLPHGVVHVGLLRPEEL
>TRINITY_DN10096_c0_g1_i27.p1 TRINITY_DN10096_c0_g1~~TRINITY_DN10096_c0_g1_i27.p1 ORF type:3prime_partial len:762 (-),score=178.50 TRINITY_DN10096_c0_g1_i27:3-2285(-)
MAWYASMGSSASSCLPRVLLLPTVLFLLTAGELLLTLPAASALPPVIRVGAMFTAEQREG
PTELAFKYAVYRINKDSTLLPNTTLVYDIQYVPRDDSFHASKKACEQINFGVQAVFGPSD
PLLGSHIQSICDALDIPHLESRLDLEPEFKEFSINLHPSHEVLNRAFQDVMTFLNWTEVA
IIYEEDLGLIKLQELVKSPPAEHMEFLIRQGTPVNYRELLKEIKHKEIFNIIVDTKPENM
NHFLRGILQLQMNDFKYHYLFTTFDIETFDLEDFKYNFVNMTAFRLVDSEHYRVRRVLKD
MEKFQPIGHNILNQSRVIQVEPALIYDSVHVFALGLQALERSTSLKVANLSCDSELPWPD
GSSLFNYINSVEFRGITGPIQFKEGRRTNFKLDILKLKQHSLVKVGEWGPGNGVNITDRA
AFYDPGTMNVTLLVTTNLETPYVMLKKATNLTGNSRYEGFCVDMLERIAAIMGFRYKIRV
SPSRTYGIQDPDTGEWNGIVRELQDNKADLAIGSMTINYARENVIDFTKPFMNVGISILF
KVPTNQQTRLFSFMNPLAIEIWLYVLAAYVLVSITMFIVARFSPYEWYNPHPCAQENDIV
ENQFSLSNSFWFTIGTLMQQGSDLNPKDSKIETYQKMWRFMENKKPSVFVQSYDEGVRRV
LEGNYAFLMESSMLDYYVQRNCNLTQIGGLLDSKSYGIATPMGSPWRDKISLAILELQEK
GVIQVLYNRWWKNTGNTCNREDSNKESKASALGVDNIAFLL
>TRINITY_DN10096_c0_g1_i32.p1 TRINITY_DN10096_c0_g1~~TRINITY_DN10096_c0_g1_i32.p1 ORF type:5prime_partial len:447 (-),score=111.52 TRINITY_DN10096_c0_g1_i32:444-1784(-)
PVLVTTSPHAPLPSPPDVCVCVCVCYLTRGLGHPRRQETPYVMLKKATNLTGNSRYEGFC
VDMLERIAAIMGFRYKIRVSPSRTYGIQDPDTGEWNGIVRELQDNKADLAIGSMTINYAR
ENVIDFTKPFMNVGISILFKVPTNQQTRLFSFMNPLAIEIWLYVLAAYVLVSITMFIVAR
FSPYEWYNPHPCAQENDIVENQFSLSNSFWFTIGTLMQQGSDLNPKACSTRIVGGIWWFF
TLIIISSYTANLAAFLTVERMITPIEGAEDLASQTEITYGSLVGGTTTTFFRDSKIETYQ
KMWRFMENKKPSVFVQSYDEGVRRVLEGNYAFLMESSMLDYYVQRNCNLTQIGGLLDSKS
YGIATPMGSPWRDKISLAILELQEKGVIQVLYNRWWKNTGNTCNREDSNKESKASALGVD
NIAFLLQEECSWCCCVAWPSPSSSPS
>TRINITY_DN10096_c0_g1_i6.p1 TRINITY_DN10096_c0_g1~~TRINITY_DN10096_c0_g1_i6.p1 ORF type:internal len:293 (-),score=62.36 TRINITY_DN10096_c0_g1_i6:1-876(-)
PVLVTTSPHAPLPSPPDVCVCVCVCYLTRGLGHPRRQETPYVMLKKATNLTGNSRYEGFC
VDMLERIAAIMGFRYKIRVSPSRTYGIQDPDTGEWNGIVRELQDNKADLAIGSMTINYAR
ENVIDFTKPFMNVGISILFKVPTNQQTRLFSFMNPLAIEIWLYVLAAYVLVSITMFIVAR
FSPYEWYNPHPCAQENDIVENQFSLSNSFWFTIGTLMQQGSDLNPKACSTRIVGGIWWFF
TLIIISSYTANLAAFLTVERMITPIGMLPAGSPPPTLPPQGLPTLRPPGPPH
>TRINITY_DN101797_c0_g1_i1.p1 TRINITY_DN101797_c0_g1~~TRINITY_DN101797_c0_g1_i1.p1 ORF type:internal len:167 (-),score=42.47 TRINITY_DN101797_c0_g1_i1:3-500(-)
LVLTTVHKPRVFEVRGQEGQVRSSLREVDGYVAEVVRVLERRLNFTAVVTATNTFGSQLL
NGSWNGMLGFLTRGEADMSPLDFSPSWARAQAIDFSEWFSTDGVIIISKTPDLVQLPFLL
LQIFSGWVWLSIVAVGVVTGNLLWAFDYILHYDRSDSLLSGRGAGG
>TRINITY_DN10340_c0_g1_i39.p1 TRINITY_DN10340_c0_g1~~TRINITY_DN10340_c0_g1_i39.p1 ORF type:5prime_partial len:402 (-),score=41.13 TRINITY_DN10340_c0_g1_i39:138-1343(-)
EDPEAPGGRRLSFTGFMPNLLHYLSQAINFTYIYKQPRDGTWGAQQEDGSWSGMLGMVIR
EEADIGLGPFGISSSRAEFVEFMWPIFIAYSWILAGRGRPEVDPWSFLLSLSPLVWTFIL
TALLAMATAVFLLTSYFTQGSDSPRNKNIETFSLVRILFQQDYLVVGGVWRWWERLVLGV
WMMMTLVLTRSYAGNLMSLLAVRHIPQPYQSLRDVLDDSSASFIWMTNSTPLFYYRSPES
NISKDVVEAETMGRILLQTLNEMAISINTLVKQGRYVMVEVEAFLQLLMAQVFIKTGSCD
FYMSRKGFFPVMQSLIGHKYSPLVPALSKRIIALTEFGLGDLWIRQGTSKSTTCLRPPTK
AKVTKSLAMTNLWGMFVSLVAGYGASLLIFGTEHLTARMIN
>TRINITY_DN103501_c0_g2_i2.p1 TRINITY_DN103501_c0_g2~~TRINITY_DN103501_c0_g2_i2.p1 ORF type:5prime_partial len:407 (+),score=74.13 TRINITY_DN103501_c0_g2_i2:1-1221(+)
IDSVDIRMLNTFAAHANFTYEVREPSDGQWGVEKTDGNWTGIVGTLQYHLADFSLIIAVT
PGRLQVMHFSCIYHQAYVAIFSLKPETLPQNLAIIRPFTGMIWLVLFASILVWSVTLWLL
QKVWSGMSGGRGLELSSAFLYIWSVLLEKWTFDPPPTLTSRMLVGPWLLVCTILTIAYRS
SLVAHLVMQDKLPEINTFQDLLVRRGWQWGMSYKNSSLNTVLETHPNSDVQKIERNMQYA
QEEDQFQRVLKGGYSYITYQEGGIAAVATRYTNSRGYTPIHVSRTGYREFAGDAWGFRRG
APFLPRISRMIQNLLEAGFVDYWQKEMRAGYMRKRKLMRKGKAEEEDARGIVAYEYSEVD
DGQVVLGLNHLQGAFYLLLLGGGLSILLLLWENLTCHHGRFLHPQA
>TRINITY_DN103501_c0_g3_i1.p1 TRINITY_DN103501_c0_g3~~TRINITY_DN103501_c0_g3_i1.p1 ORF type:internal len:208 (-),score=30.58 TRINITY_DN103501_c0_g3_i1:1-621(-)
SDAPGTTLTPIDSVDIRMLNTFAAHANFTYEVREPSDGQWGVEKTDGNWTGIVGTLQYHL
ADFSLIIAVTPGRLQVMHFSCIYHQAYVAIFSLKPETLPQNLAIIRPFTGMIWLVLFASI
LVWSVTLWLLQKVWSGMSGGRGLELSSAFLYIWSVLLEKWTFDPPPTLTSRMLVGPWLLV
CTILTIAYRSSLVAHLVMQDKLPEINT
>TRINITY_DN103501_c0_g3_i2.p1 TRINITY_DN103501_c0_g3~~TRINITY_DN103501_c0_g3_i2.p1 ORF type:5prime_partial len:142 (-),score=20.66 TRINITY_DN103501_c0_g3_i2:11-436(-)
SDAPGTTLTPIDSVDIRMLNTFAAHANFTYEVREPSDGQWGVEKTDGNWTGIVGTLQYHL
ADFSLIIAVTPGRLQVMHFSCIYHQAYVAIFSLKPETLPQNLAIIRPFTDAGRTVAISVH
NSDHRLPLLPCGALSHARQVA
>TRINITY_DN104660_c0_g1_i2.p1 TRINITY_DN104660_c0_g1~~TRINITY_DN104660_c0_g1_i2.p1 ORF type:internal len:190 (+),score=33.67 TRINITY_DN104660_c0_g1_i2:3-569(+)
RSNFKLDILKLRNEELYKVGQWTPDGQINITDTQAFFEGGRPNITLKIITIEENPYVMIH
RSKNITGNARFYGFCIDLLDHLANMVGFKYEFYLEPHQRYGSYNETTGEWDGLVLAVMQK
KADLAVGSMTINYARESVIDFTKPFMNLGVSILFKIPTSQPTRLFSFMNPLAVEIWLYVL
AAYVLVSFT
>TRINITY_DN10600_c0_g1_i6.p1 TRINITY_DN10600_c0_g1~~TRINITY_DN10600_c0_g1_i6.p1 ORF type:complete len:345 (+),score=78.61 TRINITY_DN10600_c0_g1_i6:142-1035(+)
MANLLQALAKALNFRYTLVRPADGAWGIPDTSGEWNGMIGMVKRNEADLALGPFGLTYSR
SRVVDFSSPILIDYYRILVRRPRSKPDPLGFLRPFRWPVWTGLVLGVGVVGLVLYHVRRA
ALDLSQWQEDVVMDVGQVLHHWWSVYGALLNQPYTWMAQGWSVRVAVATWWLVALIVARS
YSSALTSLLAVRTVPVKYNFLAQVIADSHMHLIFEKATALVEHMSTVKHGVYKDLADTRP
DGRAHFLASSKLYEAAYREVRDQHYALLVEDTTCRKVYSDDFTKYGGWEEVIATAPA
>TRINITY_DN10600_c0_g2_i4.p1 TRINITY_DN10600_c0_g2~~TRINITY_DN10600_c0_g2_i4.p1 ORF type:complete len:404 (-),score=85.74 TRINITY_DN10600_c0_g2_i4:974-2029(-)
MANLLQALAKALNFRYTLVRPADGAWGIPDTSGEWNGMIGMVKRNEADLALGPFGLTYSR
SRVVDFSSPILIDYYRILVRRPRSKPDPLGFLRPFRWPVWTGLVLGVGVVGLVLYHVRRA
ALDLSQWQEDVVMDVGQVLHHWWSVYGALLNQPYTWMAQGWSVRVAVATWWLVALIVARS
YSSALTSLLAVRTVPVKYNFLAQVIADSHMHLIFEKATALVEHMSTVKHGVYKDLADTRP
DGRAHFLASSKLYEAAYREVRDQHYALLVEDTTCRKVYSDDFTKYGRCDFYIGKEQYWPL
IFSMIGRKGSPLIQAINSRRGSLRVSFFITPLVKLLLASSIRAQISLLNQL
>TRINITY_DN10600_c0_g2_i9.p1 TRINITY_DN10600_c0_g2~~TRINITY_DN10600_c0_g2_i9.p1 ORF type:5prime_partial len:304 (-),score=73.38 TRINITY_DN10600_c0_g2_i9:159-1070(-)
SGEVQQQQQLPMTDPTSFRWEEPVRVRVAAEEWVPHIAVSQDASGNITIRGPMANLLQAL
AKALNFRYTLVRPADGAWGIPDTSGEWNGMIGMVKRNEADLALGPFGLTYSRSRVVDFSS
PILIDYYRILVRRPRSKPDPLGFLRPFRWPVWTGLVLGVGVVGLVLYHVRRAALDLSQWQ
EDVVMDVGQVLHHWWSVYGALLNQPYTWMAQGWSVRVAVATWWLVALIVARSYSSALTSL
LAVRTVPVKYNFLAQVIADSHMHLIFEKATALVEHMSGVFVVFGGGLLVAATVLLCELAA
AAA
>TRINITY_DN1095_c0_g1_i14.p1 TRINITY_DN1095_c0_g1~~TRINITY_DN1095_c0_g1_i14.p1 ORF type:complete len:672 (+),score=158.05 TRINITY_DN1095_c0_g1_i14:176-2017(+)
MVADVRHNHQLLFRYLEVVEVYKWPETYVVLVGPKSQASVALHDHSLRNSPKLLYLAYLQ
QQSLGQPRTTTASHVVTTTTELAGPNDPPGYGSDNNHGHNPRLNEVVSVVASNTVSGLQE
MSTEWRWFYLYSRCMYCTAARDSVQLLHTWTASGGLHNQADLFPDQFQDFHGHTFRLVTM
NWFPFIQFQRHTHERGSLVTPLDSLDVRMLTTIANKLNFTYEMRVPWDDQWGTSTPSGNW
SGIVGTLQHHQADFSMMLSWLETRLPVLDYSTIYASEPLVMITSKPLPLSQAFALVRPFS
VQLWLVTVVSTMVATVVLWALQKAWAWAWAGYALSLDQAMMLTWAILLEDPPPRLPRNIT
AQMLLGWWWLYCMLLAITYRSSLIAHLTVPGRSVSLDSLEQLLEASKRQHWTWGYEPTYG
SGWEWLKTNESPTVKQIFNNIKLSELQEQLELVLAGHHAFITWKYYIRSIIAAHYTDARG
YTPIHTAREDFFKYGGYGWGYRKGAPFRHKIDKLKSWLKEGGFINLWLDQLIDDSGRAAR
MRKKEEEGRGDDDEKNRKQGNTNEVGSQVVLGLGHLQGVFYLLMMGYGLSLVAFLAERVA
HTLHTTKPRLPPI
>TRINITY_DN1095_c0_g1_i17.p1 TRINITY_DN1095_c0_g1~~TRINITY_DN1095_c0_g1_i17.p1 ORF type:complete len:670 (+),score=157.92 TRINITY_DN1095_c0_g1_i17:170-2011(+)
MVADVRHNHQLLFRYLEVVEVYKWPETYVVLVGPKSQASVALHDHSLRNSPKLLYLAYLQ
QQSLGQPRTTTASHVVTTTTELAGPNDPPGYGSDNNHGHNPRLNEVVSVVASNTVSGLQE
MSTEWRWFYLYSRCMYCTAARDSVQLLHTWTASGGLHNQADLFPDQFQDFHGHTFRLVTM
NWFPFIQFQRHTHERGSLVTPLDSLDVRMLTTIANKLNFTYEMRVPWDDQWGTSTPSGNW
SGIVGTLQHHQADFSMMLSWLETRLPVLDYSTIYASEPLVMITSKPLPLSQAFALVRPFS
VQLWLVTVVSTMVATVVLWALQKAWAWAWAGYALSLDQAMMLTWAILLEDPPPRLPRNIT
AQMLLGWWWLYCMLLAITYRSSLIAHLTVPGRSVSLDSLEQLLEASKRQHWTWGYEPTYG
SGWEWLKTNESPTVKQIFNNIKLSELQEQLELVLAGHHAFITWKYYIRSIIAAHYTDARG
YTPIHTAREDFFKYGGYGWGYRKGAPFRHKIDKLKSWLKEGGFINLWLDQLIDDSGRAAR
MRKKEEEGRGDDDEKNRKQGNTNEVGSQVVLGLGHLQGVFYLLMMGYGLSLVAFLAERVA
HTLHTTKPRLPPI
>TRINITY_DN1095_c0_g1_i59.p1 TRINITY_DN1095_c0_g1~~TRINITY_DN1095_c0_g1_i59.p1 ORF type:complete len:674 (+),score=160.74 TRINITY_DN1095_c0_g1_i59:176-2023(+)
MVADVRHNHQLLFRYLEVVEVYKWPETYVVLVGPKSQASVALHDHSLRNSPKLLYLAYLQ
QQSLGQPRTTTASHVVTTTTELAGPNDPPGYGSDNNHGHNPRLNEVVSVVASNTVSGLQE
MSTEWRWFYLYSRCMYCTAARDSVQLLHTWTASGGLHNQADLFPDQFQDFHGHTFRLVTM
NWFPFIQFQRHTHERGSLVTPLDSLDVRMLTTIANKLNFTYEMRVPWDDQWGTSTPSGNW
SGIVGTLQHHQADFSMMLSWLETRLPVLDYSTIYASEPLVMITSKPLPLSQAFALVRPFS
VQLWLVTVVSTMVATVVLWALQKAWAWAWAGYALSLDQAMMLTWAILLEDPPPRLPRNIT
AQMLLGWWWLYCMLLAITYRSSLIAHLTVPGRSVSLDSLEQLLEASKRQHWTWGYEPTYG
SGWEWLKTNESPTVKQIFNNIKLSELQEQLELVLAGHHAFITWKYYIRSIIAAHYTDARG
YTPIHTAREDFFKYGGYGWGYRKGAPFRHKIDKLKSWLKEGGFINLWLDQLIDDSGRAAR
MRKKEEEEEGRGDDDEKNRKQGNTNEVGSQVVLGLGHLQGVFYLLMMGYGLSLVAFLAER
VAHTLHTTKPRLPPI
>TRINITY_DN1095_c0_g1_i63.p1 TRINITY_DN1095_c0_g1~~TRINITY_DN1095_c0_g1_i63.p1 ORF type:complete len:681 (+),score=157.97 TRINITY_DN1095_c0_g1_i63:203-2044(+)
MVADVRHNHQLLFRYLEVVEVYKWPETYVVLVGPKSQASVALHDHSLRNSPKLLYLAYLQ
QQSLGQPRTTTASHVVTTTTELAGPNDPPGYGSDNNHGHNPRLNEVVSVVASNTVSGLQE
MSTEWRWFYLYSRCMYCTAARDSVQLLHTWTASGGLHNQADLFPDQFQDFHGHTFRLVTM
NWFPFIQFQRHTHERGSLVTPLDSLDVRMLTTIANKLNFTYEMRVPWDDQWGTSTPSGNW
SGIVGTLQHHQADFSMMLSWLETRLPVLDYSTIYASEPLVMITSKPLPLSQAFALVRPFS
VQLWLVTVVSTMVATVVLWALQKAWAWAWAGYALSLDQAMMLTWAILLEDPPPRLPRNIT
AQMLLGWWWLYCMLLAITYRSSLIAHLTVPGRSVSLDSLEQLLEASKRQHWTWGYEPTYG
SGWEWLKTNESPTVKQIFNNIKLSELQEQLELVLAGHHAFITWKYYIRSIIAAHYTDARG
YTPIHTAREDFFKYGGYGWGYRKGAPFRHKIDKLKSWLKEGGFINLWLDQLIDDSGRAAR
MRKKEEEGRGDDDEKNRKQGNTNEVGSQVVLGLGHLQGVFYLLMMGYGLSLVAFLAERVA
HTLHTTKPRLPPI
>TRINITY_DN11166_c0_g2_i22.p1 TRINITY_DN11166_c0_g2~~TRINITY_DN11166_c0_g2_i22.p1 ORF type:5prime_partial len:222 (-),score=18.82 TRINITY_DN11166_c0_g2_i22:1693-2358(-)
TFASMLPPRVWAPDYLLLINANSTPASPLLAHPGINRGTFVSLFQPQSGAGTSTGYYYIM
FYESFRNGSKTRSRGSYKTGVAHSIQEVFPDRFPQFEGHRFHLASWLDDFPYLKTFPGEE
EASGMCLRMLQEISTRLNFSYHLYDFPPDKKWGDFFNGSWRGLIGEVYRNEKDFGINQMA
MIEDRNQAIDFSVQYWMDSYAFLLPRPKPPPRWWSVSFPFR
>TRINITY_DN11166_c0_g2_i25.p1 TRINITY_DN11166_c0_g2~~TRINITY_DN11166_c0_g2_i25.p1 ORF type:5prime_partial len:306 (-),score=40.22 TRINITY_DN11166_c0_g2_i25:1120-2037(-)
TFASMLPPRVWAPDYLLLINANSTPASPLLAHPGINRGTFVSLFQPQSGAGTSTGYYYIM
FYESFRNGSKTRSRGSYKTGVAHSIQEVFPDRFPQFEGHRFHLASWLDDFPYLKTFPGEE
EASGMCLRMLQEISTRLNFSYHLYDFPPDKKWGDFFNGSWRGLIGEVYRNEKDFGINQMA
MIEDRNQAIDFSVQYWMDSYAFLLPRPKPPPRWWSVSFPFRPMMADYGSYVPGAMRTSLD
PVMRELGRAIELIPYDYSLGLSKVKPRHGKEVAEGGRRERYSLGLSKVRPRHGKEVVEGG
RERRG
>TRINITY_DN11166_c0_g2_i35.p1 TRINITY_DN11166_c0_g2~~TRINITY_DN11166_c0_g2_i35.p1 ORF type:5prime_partial len:410 (-),score=64.37 TRINITY_DN11166_c0_g2_i35:1120-2349(-)
TFASMLPPRVWAPDYLLLINANSTPASPLLAHPGINRGTFVSLFQPQSGAGTSTGYYYIM
FYESFRNGSKTRSRGSYKTGVAHSIQEVFPDRFPQFEGHRFHLASWLDDFPYLKTFPGEE
EASGMCLRMLQEISTRLNFSYHLYDFPPDKKWGDFFNGSWRGLIGEVYRNEKDFGINQMA
MIEDRNQAIDFSVQYWMDSYAFLLPRPKPPPRWWSVSFPFSWTTWAAVVLNLLLIAVVHL
GFIKVKALPWDGLSHTLLEVARTVLRQDTAGLSDDNSVRVFQGAWFLVAMVISISYTGNL
VAYVTAPTQPTYIRTFHQLSSSTHRPMMADYGSYVPGAMRTSLDPVMRELGRAIELIPYD
YSLGLSKVKPRHGKEVAEGGRRERYSLGLSKVRPRHGKEVVEGGRERRG
>TRINITY_DN11186_c1_g2_i4.p1 TRINITY_DN11186_c1_g2~~TRINITY_DN11186_c1_g2_i4.p1 ORF type:5prime_partial len:671 (+),score=151.30 TRINITY_DN11186_c1_g2_i4:3-2015(+)
TTLGAQGTVMRLRVCVAGTVMLSVPLLVLAAAAGVPRGAATTPTVGLALEKTTQEATAVV
QEQVRATLATLSKTLNFQTRQLYVSPPLSHQHQPTQGLVGVVVAAERCGGYDGLAGVDIP
VLSLMLDVCDDQTPEPTAIPLYTLTARVSSSAESRREDCLPMVLRLWVERVLSGVEDSGR
RSSSGSDPLPPPPVRSNTTFLPLLLRQRLAHAFPINYLEEMRKCLKESPSAGLVLGGGSS
YREMLRTRTKALLQGHVVSIVLKHRTPYVFLQLEGRTVLGSDGILIQLLRSLAHIYNFTY
TMKLPDDGQWGSILADGSWNGMVGEVYRNEVEMALGPTSITEEREKAIDFTVPFDFEPWD
IMIPASQENIDLAAFMIPFSGEVWVGLLTSWVVVGVLLYFLARATAALPNTTDSSLSMVK
VLLDTFGSLISQCAWQPKTAAMRVLAGWWWLFCVIAITSYSSKLIASITVRLTAPAVTSL
LQMVEEESIIWTYQANSAMEELFKYSEPNSLFGKVAQLHRRREGLLVYSFNEGVDAVRDK
EYAYIEDASLLEYAIADDLAVHGSCRMSLVRDHFFSTRFGMILQRGSPYREAFSMEILYF
IQTGLMDAWKKEFWPAASRCVGAATKRPVRALNFLDIAGTLLLLQAGLTISALIFLLEFA
CVRRLPKCCY
>TRINITY_DN11319_c0_g1_i1.p1 TRINITY_DN11319_c0_g1~~TRINITY_DN11319_c0_g1_i1.p1 ORF type:5prime_partial len:389 (+),score=64.02 TRINITY_DN11319_c0_g1_i1:3-1169(+)
GTDVETVKAVARALNIALEFVGTPNGETWGEQYENGSWYGLMGQLERHEVDIGLANLFVS
KHWLQVIDLTAPYRTERTGFLIRVEPPLPQWQSLSFPFNQWTWLAVLVGLIVTGPLLFLF
ARGSGQCGGEIRNLQDLSFAWYYAFGLHFCEAHRSLPRNPCTQVFVQFLWLYTLILTTSY
SASLKAFLLVKKQPATINTFKELYESQLEVAGPGELLEDELAKSSDPYAQGLAKYFKYYE
TIEDMYPMVLQGKSVYLGNKRTIDYIMDKFTIRGVSPLRVMKETYGSYSVVQAFQRHSPL
KRKFDVYLGMIQDSGLVRKFVIDSLQLDATLRKRANGDKESYSGQEEVGADSVIPLNLDH
MQGLFLITCFGLISSSLSFILEKTVFSR
>TRINITY_DN1143_c2_g1_i12.p1 TRINITY_DN1143_c2_g1~~TRINITY_DN1143_c2_g1_i12.p1 ORF type:3prime_partial len:924 (+),score=192.71 TRINITY_DN1143_c2_g1_i12:450-3218(+)
MGWVAGAAVVVAATLGCVLSSPPQGKPSIESFRIGGILSDKASDAHFKETIEQHINNRSY
VDPDTKFSDVTMLMDSNPIRTALEVCKQLISRSVYAVVVSHPLNGDLSPAAVSYTSGFYH
IPVIGISSRDSAFSDKNIHVSFLRTVPPYSHQADVWVELLKTFQYTQVVFVHSSDTDGRA
LLTRFQNQAQSHEDDKDIKMENVIEFEPGLNSFVDKLKEMREASARVILLYANKEDAGTI
FHDANYMNMTGRGYVWVVTEQALSAEYVPAGAIGLKLVNASDEDAHITDSLYILAMALKK
LREEQNTTEPPPKDCNNTGASWETGKKLFQYILDQVLKNGLTGKVAFDENGDRINAEYDV
INIQEFNETGVMRKDHVPVGQYKYNKTKESMTLEINENAIVWPGNTTIKPQGYMIPTRLK
VLTIEEKPFVTTQRIESKAECLGGGRVLCPWYNTSGESADLFCCSGYCIDLLNTLANKIN
FTFELALSPDGQFGSLQMNEKTGKKEWTGLIGQLVNQTHGADMIVAPLTINPERAQVIEF
SKPFKYQGITILERKQPRYSTLVSFLQPFRNTLWILVMVSVHVVALVLYLLDRFSPFGRY
KLANMDGTEEDALNLSSAIWFAWGVLLNSGIGEGTPRSFSARVLGMVWAGFAMIIVASYT
ANLAAFLVLDRPQTSLTGINDARLRNPMENFTYATVRGSSVDMYFRRQVELSNMYRTMEG
NNYPTAEEAILAVKSGKLKAFIWDSSRLEYEAAKDCELVTAGELFGRSGYGIGLKKNSPW
ADRVTLAILEFHESGYMEELDNKWILQNQEDHCNTDEKAPATLGLKNMAGVFILVAAGIV
GGIGLIIIEIIYKKHQIRKQKRLEIARHAYDKWRGAIEKRKTLRASMMMQRRLKANGVNE
PSVICVNVEGGSGAGAGAGAGAG
>TRINITY_DN1143_c2_g1_i13.p1 TRINITY_DN1143_c2_g1~~TRINITY_DN1143_c2_g1_i13.p1 ORF type:3prime_partial len:534 (+),score=112.05 TRINITY_DN1143_c2_g1_i13:1864-3462(+)
MTLEINENAIVWPGNTTIKPQGYMIPTRLKVLTIEEKPFVTTQRIESKAECLGGGRVLCP
WYNTSGESADLFCCSGYCIDLLNTLANKINFTFELALSPDGQFGSLQMNEKTGKKEWTGL
IGQLVNQTHGADMIVAPLTINPERAQVIEFSKPFKYQGITILERKQPRYSTLVSFLQPFR
NTLWILVMVSVHVVALVLYLLDRFSPFGRYKLANMDGTEEDALNLSSAIWFAWGVLLNSG
IGEGTPRSFSARVLGMVWAGFAMIIVASYTANLAAFLVLDRPQTSLTGINDARLRNPMEN
FTYATVRGSSVDMYFRRQVELSNMYRTMEGNNYPTAEEAILAVKSGKLKAFIWDSSRLEY
EAAKDCELVTAGELFGRSGYGIGLKKNSPWADRVTLAILEFHESGYMEELDNKWILQNQE
DHCNTDEKAPATLGLKNMAGVFILVAAGIVGGIGLIIIEIIYKKHQIRKQKRLEIARHAY
DKWRGAIEKRKTLRASMMMQRRLKANGVNEPSVICVNVEGGSGAGAGAGAGAG
>TRINITY_DN1143_c2_g1_i15.p1 TRINITY_DN1143_c2_g1~~TRINITY_DN1143_c2_g1_i15.p1 ORF type:3prime_partial len:923 (+),score=191.00 TRINITY_DN1143_c2_g1_i15:414-3179(+)
MGWVAGAAVVVAATLGCVLSSPPQGKPSIESFRIGGILSDKASDAHFKETIEHINNRSYV
DPDTKFSDVTMLMDSNPIRTALEVCKQLISRSVYAVVVSHPLNGDLSPAAVSYTSGFYHI
PVIGISSRDSAFSDKNIHVSFLRTVPPYSHQADVWVELLKTFQYTQVVFVHSSDTDGRAL
LTRFQNQAQSHEDDKDIKMENVIEFEPGLNSFVDKLKEMREASARVILLYANKEDAGTIF
HDANYMNMTGRGYVWVVTEQALSAEYVPAGAIGLKLVNASDEDAHITDSLYILAMALKKL
REEQNTTEPPPKDCNNTGASWETGKKLFQYILDQVLKNGLTGKVAFDENGDRINAEYDVI
NIQEFNETGVMRKDHVPVGQYKYNKTKESMTLEINENAIVWPGNTTIKPQGYMIPTRLKV
LTIEEKPFVTTQRIESKAECLGGGRVLCPWYNTSGESADLFCCSGYCIDLLNTLANKINF
TFELALSPDGQFGSLQMNEKTGKKEWTGLIGQLVNQTHGADMIVAPLTINPERAQVIEFS
KPFKYQGITILERKQPRYSTLVSFLQPFRNTLWILVMVSVHVVALVLYLLDRFSPFGRYK
LANMDGTEEDALNLSSAIWFAWGVLLNSGIGEGTPRSFSARVLGMVWAGFAMIIVASYTA
NLAAFLVLDRPQTSLTGINDARLRNPMENFTYATVRGSSVDMYFRRQVELSNMYRTMEGN
NYPTAEEAILAVKSGKLKAFIWDSSRLEYEAAKDCELVTAGELFGRSGYGIGLKKNSPWA
DRVTLAILEFHESGYMEELDNKWILQNQEDHCNTDEKAPATLGLKNMAGVFILVAAGIVG
GIGLIIIEIIYKKHQIRKQKRLEIARHAYDKWRGAIEKRKTLRASMMMQRRLKANGVNEP
SVICVNVEGGSGAGAGAGAGAG
>TRINITY_DN1143_c2_g1_i16.p1 TRINITY_DN1143_c2_g1~~TRINITY_DN1143_c2_g1_i16.p1 ORF type:3prime_partial len:946 (+),score=201.54 TRINITY_DN1143_c2_g1_i16:415-3249(+)
MGWVAGAAVVVAATLGCVLSSPPQGKPSIESFRIGGILSDKASDAHFKETIEQHINNRSY
VDPDTKFSDVTMLMDSNPIRTALEVCKQLISRSVYAVVVSHPLNGDLSPAAVSYTSGFYH
IPVIGISSRDSAFSDKNIHVSFLRTVPPYSHQADVWVELLKTFQYTQVVFVHSSDTDGRA
LLTRFQNQAQSHEDDKDIKMENVIEFEPGLNSFVDKLKEMREASARVILLYANKEDAGTI
FHDANYMNMTGRGYVWVVTEQALSAEYVPAGAIGLKLVNASDEDAHITDSLYILAMALKK
LREEQNTTEPPPKDCNNTGASWETGKKLFQYILDQVLKNGLTGKVAFDENGDRINAEYDV
INIQEFNETGVMRKDHVPVGQYKYNKRPRGAGKEEGGKTLGTTTQQPKTKESMTLEINEN
AIVWPGNTTIKPQGYMIPTRLKVLTIEEKPFVTTQRIESKAECLGGGRVLCPWYNTSGES
ADLFCCSGYCIDLLNTLANKINFTFELALSPDGQFGSLQMNEKTGKKEWTGLIGQLVNQT
HGADMIVAPLTINPERAQVIEFSKPFKYQGITILERKQPRYSTLVSFLQPFRNTLWILVM
VSVHVVALVLYLLDRFSPFGRYKLANMDGTEEDALNLSSAIWFAWGVLLNSGIGEGTPRS
FSARVLGMVWAGFAMIIVASYTANLAAFLVLDRPQTSLTGINDARLRNPMENFTYATVRG
SSVDMYFRRQVELSNMYRTMEGNNYPTAEEAILAVKSGKLKAFIWDSSRLEYEAAKDCEL
VTAGELFGRSGYGIGLKKNSPWADRVTLAILEFHESGYMEELDNKWILQNQEDHCNTDEK
APATLGLKNMAGVFILVAAGIVGGIGLIIIEIIYKKHQIRKQKRLEIARHAYDKWRGAIE
KRKTLRASMMMQRRLKANGVNEPSVICVNVEGGSGAGAGAGAGAG
>TRINITY_DN1143_c2_g1_i18.p1 TRINITY_DN1143_c2_g1~~TRINITY_DN1143_c2_g1_i18.p1 ORF type:3prime_partial len:945 (+),score=199.83 TRINITY_DN1143_c2_g1_i18:414-3245(+)
MGWVAGAAVVVAATLGCVLSSPPQGKPSIESFRIGGILSDKASDAHFKETIEHINNRSYV
DPDTKFSDVTMLMDSNPIRTALEVCKQLISRSVYAVVVSHPLNGDLSPAAVSYTSGFYHI
PVIGISSRDSAFSDKNIHVSFLRTVPPYSHQADVWVELLKTFQYTQVVFVHSSDTDGRAL
LTRFQNQAQSHEDDKDIKMENVIEFEPGLNSFVDKLKEMREASARVILLYANKEDAGTIF
HDANYMNMTGRGYVWVVTEQALSAEYVPAGAIGLKLVNASDEDAHITDSLYILAMALKKL
REEQNTTEPPPKDCNNTGASWETGKKLFQYILDQVLKNGLTGKVAFDENGDRINAEYDVI
NIQEFNETGVMRKDHVPVGQYKYNKRPRGAGKEEGGKTLGTTTQQPKTKESMTLEINENA
IVWPGNTTIKPQGYMIPTRLKVLTIEEKPFVTTQRIESKAECLGGGRVLCPWYNTSGESA
DLFCCSGYCIDLLNTLANKINFTFELALSPDGQFGSLQMNEKTGKKEWTGLIGQLVNQTH
GADMIVAPLTINPERAQVIEFSKPFKYQGITILERKQPRYSTLVSFLQPFRNTLWILVMV
SVHVVALVLYLLDRFSPFGRYKLANMDGTEEDALNLSSAIWFAWGVLLNSGIGEGTPRSF
SARVLGMVWAGFAMIIVASYTANLAAFLVLDRPQTSLTGINDARLRNPMENFTYATVRGS
SVDMYFRRQVELSNMYRTMEGNNYPTAEEAILAVKSGKLKAFIWDSSRLEYEAAKDCELV
TAGELFGRSGYGIGLKKNSPWADRVTLAILEFHESGYMEELDNKWILQNQEDHCNTDEKA
PATLGLKNMAGVFILVAAGIVGGIGLIIIEIIYKKHQIRKQKRLEIARHAYDKWRGAIEK
RKTLRASMMMQRRLKANGVNEPSVICVNVEGGSGAGAGAGAGAG
>TRINITY_DN1143_c2_g1_i2.p1 TRINITY_DN1143_c2_g1~~TRINITY_DN1143_c2_g1_i2.p1 ORF type:3prime_partial len:534 (+),score=112.05 TRINITY_DN1143_c2_g1_i2:463-2061(+)
MTLEINENAIVWPGNTTIKPQGYMIPTRLKVLTIEEKPFVTTQRIESKAECLGGGRVLCP
WYNTSGESADLFCCSGYCIDLLNTLANKINFTFELALSPDGQFGSLQMNEKTGKKEWTGL
IGQLVNQTHGADMIVAPLTINPERAQVIEFSKPFKYQGITILERKQPRYSTLVSFLQPFR
NTLWILVMVSVHVVALVLYLLDRFSPFGRYKLANMDGTEEDALNLSSAIWFAWGVLLNSG
IGEGTPRSFSARVLGMVWAGFAMIIVASYTANLAAFLVLDRPQTSLTGINDARLRNPMEN
FTYATVRGSSVDMYFRRQVELSNMYRTMEGNNYPTAEEAILAVKSGKLKAFIWDSSRLEY
EAAKDCELVTAGELFGRSGYGIGLKKNSPWADRVTLAILEFHESGYMEELDNKWILQNQE
DHCNTDEKAPATLGLKNMAGVFILVAAGIVGGIGLIIIEIIYKKHQIRKQKRLEIARHAY
DKWRGAIEKRKTLRASMMMQRRLKANGVNEPSVICVNVEGGSGAGAGAGAGAG
>TRINITY_DN1143_c2_g1_i5.p1 TRINITY_DN1143_c2_g1~~TRINITY_DN1143_c2_g1_i5.p1 ORF type:complete len:681 (+),score=135.12 TRINITY_DN1143_c2_g1_i5:414-2456(+)
MGWVAGAAVVVAATLGCVLSSPPQGKPSIESFRIGGILSDKASDAHFKETIEHINNRSYV
DPDTKFSDVTMLMDSNPIRTALEVCKQLISRSVYAVVVSHPLNGDLSPAAVSYTSGFYHI
PVIGISSRDSAFSDKNIHVSFLRTVPPYSHQADVWVELLKTFQYTQVVFVHSSDTDGRAL
LTRFQNQAQSHEDDKDIKMENVIEFEPGLNSFVDKLKEMREASARVILLYANKEDAGTIF
HDANYMNMTGRGYVWVVTEQALSAEYVPAGAIGLKLVNASDEDAHITDSLYILAMALKKL
REEQNTTEPPPKDCNNTGASWETGKKLFQYILDQVLKNGLTGKVAFDENGDRINAEYDVI
NIQEFNETGVMRKDHVPVGQYKYNKRPRGAGKEEGGKTLGTTTQQPKTKESMTLEINENA
IVWPGNTTIKPQGYMIPTRLKVLTIEEKPFVTTQRIESKAECLGGGRVLCPWYNTSGESA
DLFCCSGYCIDLLNTLANKINFTFELALSPDGQFGSLQMNEKTGKKEWTGLIGQLVNQTH
GADMIVAPLTINPERAQVIEFSKPFKYQGITILERKQPRYSTLVSFLQPFRNTLWILVMV
SVHVVALVLYLLDRFSPFGRYKLANMDGTEEDALNLSSAIWFAWGVLLNSGIGEGMYVVN
LAYTRKHHWSIVKPSELLMD
>TRINITY_DN1143_c2_g1_i9.p1 TRINITY_DN1143_c2_g1~~TRINITY_DN1143_c2_g1_i9.p1 ORF type:complete len:659 (+),score=126.29 TRINITY_DN1143_c2_g1_i9:414-2390(+)
MGWVAGAAVVVAATLGCVLSSPPQGKPSIESFRIGGILSDKASDAHFKETIEHINNRSYV
DPDTKFSDVTMLMDSNPIRTALEVCKQLISRSVYAVVVSHPLNGDLSPAAVSYTSGFYHI
PVIGISSRDSAFSDKNIHVSFLRTVPPYSHQADVWVELLKTFQYTQVVFVHSSDTDGRAL
LTRFQNQAQSHEDDKDIKMENVIEFEPGLNSFVDKLKEMREASARVILLYANKEDAGTIF
HDANYMNMTGRGYVWVVTEQALSAEYVPAGAIGLKLVNASDEDAHITDSLYILAMALKKL
REEQNTTEPPPKDCNNTGASWETGKKLFQYILDQVLKNGLTGKVAFDENGDRINAEYDVI
NIQEFNETGVMRKDHVPVGQYKYNKTKESMTLEINENAIVWPGNTTIKPQGYMIPTRLKV
LTIEEKPFVTTQRIESKAECLGGGRVLCPWYNTSGESADLFCCSGYCIDLLNTLANKINF
TFELALSPDGQFGSLQMNEKTGKKEWTGLIGQLVNQTHGADMIVAPLTINPERAQVIEFS
KPFKYQGITILERKQPRYSTLVSFLQPFRNTLWILVMVSVHVVALVLYLLDRFSPFGRYK
LANMDGTEEDALNLSSAIWFAWGVLLNSGIGEGMYVVNLAYTRKHHWSIVKPSELLMD
>TRINITY_DN117679_c0_g1_i2.p1 TRINITY_DN117679_c0_g1~~TRINITY_DN117679_c0_g1_i2.p1 ORF type:internal len:104 (-),score=12.37 TRINITY_DN117679_c0_g1_i2:2-310(-)
YGTVTILTSALHTNDNFFSNQLQNVMGHKFRIVTVPYFPYMDYDRKSRLENNRVTTRDSL
DMRLINTFSETLNFTFEIYAEPDRSFGDEQDGVFTGMIGQLQR
>TRINITY_DN117811_c2_g2_i1.p1 TRINITY_DN117811_c2_g2~~TRINITY_DN117811_c2_g2_i1.p1 ORF type:internal len:228 (+),score=26.44 TRINITY_DN117811_c2_g2_i1:1-681(+)
ALLVASWTPYQGLVTHLPLFPDKFSKLSYGPTLKVMIVEFPLHKVVMRDDPESPDGKHLE
FTGPLAELLNVIADNMNFTYWLTKPPDGTWGVKQDDGSWSGMMGMLNRKEVDMSVIPIGI
SASRAEVVDFTWPIFTLYGAVIAARGQPVIDPWSFLLPLTPMVWVSILTTLLALQGTMFL
LSSNLSFRMFSKDKWLTDTLMFSRILLQQDTSVLTAWWWWERLVLGV
>TRINITY_DN118237_c0_g1_i1.p1 TRINITY_DN118237_c0_g1~~TRINITY_DN118237_c0_g1_i1.p1 ORF type:3prime_partial len:732 (+),score=158.98 TRINITY_DN118237_c0_g1_i1:171-2195(+)
MLAPLCCLCLLLLLPAAVAQLTIVSALDESLQEGVAWLEEAVSRAQRATNVTLRQEVVKV
SIDNEEDGKQQLFAALNKGVALVVDVTAGGWTYARETAATQDTPYLRVQVSNYQWMAATD
QLLQSRNATDAALIFALEAELDQALYYLVEGSVVRVIVISGIDRNTTHTLKKMRPSPSYY
VILGNTDHLNTLFSKAMKNTLVTRDSRWTLVATDHKSDEFDRDMLTESTGVTLMTPAEEV
CCTVRNRINNCDCDTLMIPRELTVNAMLMLAKVLKANDQQSGGGTGDQPPTTSFYSTLRT
ELSSWQNMKWEQDTLQMVPQFKFEITAINSTDTSAVGSWTTADRLRLNPEYEHSPIRRFF
KIGTILARPWVSPISGSSVRKKHTSSNPDDYIGYCVELASRLAEKMKFDFEFKFPSDGQY
GARQKNGSWNGLVGDLSNGVTDLIVAPLTMTSEREEVIDFVAPYFDQSGISIVMRKRQRE
ESLFKFMTVLKAEVWVSIVAALVVTGIMIWLLDRYSPYSAQNNADLYPPHCRKFTLKESF
WFALTSFTPQGGGEAPKALSGRTLVAAYWLFVVLMLATFTANLAAFLTVERMQVCTFPTL
SLARLNTAYENCSLLPQIFKIYGHTLTLSTAILEATFHKSVIIATSGTSIRVISPRPILH
RKILYMIYSYCRKTT
>TRINITY_DN118237_c0_g1_i2.p1 TRINITY_DN118237_c0_g1~~TRINITY_DN118237_c0_g1_i2.p1 ORF type:internal len:107 (+),score=28.44 TRINITY_DN118237_c0_g1_i2:3-320(+)
SSVRKKQTSSNPDDYIGYCVELASRLAEKMKFDFEFKFPSDGQYGARQKNGSWNGLVGDL
SNGVTDLIVAPLTMTSEREEVIDFVAPYFDQSGISIGESTCLLLHP
>TRINITY_DN118237_c0_g1_i6.p1 TRINITY_DN118237_c0_g1~~TRINITY_DN118237_c0_g1_i6.p1 ORF type:3prime_partial len:694 (+),score=184.34 TRINITY_DN118237_c0_g1_i6:171-2081(+)
MLAPLCCLCLLLLLPAAVAQLTIVSALDESLQEGVAWLEEAVSRAQRATNVTLRQEVVKV
SIDNEEDGKQQLFAALNKGVALVVDVTAGGWTYARETAATQDTPYLRVQVSNYQWMAATD
QLLQSRNATDAALIFALEAELDQALYYLVEGSVVRVIVISGIDRNTTHTLKKMRPSPSYY
VILGNTDHLNTLFSKAMKNTLVTRDSRWTLVATDHKSDEFDRDMLTESTGVTLMTPAEEV
CCTVRNRINNCDCDTLMIPRELTVNAMLMLAKVLKANDQQSGGGTGDQPPTTSFYSTLRT
ELSSWQNMKWEQDTLQMVPQFKFEITAINSTDTSAVGSWTTADRLRLNPEYEHSPIRRFF
KIGTILARPWVSPISGSSVRKKHTSSNPDDYIGYCVELASRLAEKMKFDFEFKFPSDGQY
GARQKNGSWNGLVGDLSNGVTDLIVAPLTMTSEREEVIDFVAPYFDQSGISIVMRKRQRE
ESLFKFMTVLKAEVWVSIVAALVVTGIMIWLLDRYSPYSAQNNADLYPPHCRKFTLKESF
WFALTSFTPQGGGEAPKALSGRTLVAAYWLFVVLMLATFTANLAAFLTVERMQSSVQSLE
ALARQAKINFTTTKNSAIYEYFSNMAKAEDELFRVWK
>TRINITY_DN12070_c0_g1_i13.p1 TRINITY_DN12070_c0_g1~~TRINITY_DN12070_c0_g1_i13.p1 ORF type:complete len:1039 (-),score=307.24 TRINITY_DN12070_c0_g1_i13:251-3367(-)
MNGRVLLVYLVFLAVSLTDSGSRYPPKRYPGNLQPGLRHRQREEENDLSEKKKLSIGVVL
PYSTFRRRKYESAIKTSIASLNRTPQLQDVFQQYHFTFREVVLRTLHASSSPTKILETLC
DDFLPSNVSAILYLFNSETYGRSTASVQYFFQLAGYLGIPVIAWNADNSGLERRTSSPQL
QLAPSIEQQAAAMLSILQRYSWPKFAVVTSHIAGHNDFIQALRDLILELPDKGSDQEFTI
TNTVQVSDVETDLMELVSSEARILFLYSTRSEAAAIMARATQLGLTGTNYLWIVTQSVLQ
SRAEAPVEFPVGMLGVHFNTTDSAMIEEIGTAMTVFGWGLAAHVRDEGSRDLVPDLTPSL
SCDTGDARWKGGEKFYRFLKNVSIDHEGEVPTPNLQFNSDGTRRAIRLKIMNLRPDISRK
LTWEEIGVWHSGKDGGLEVKDIVWPGYSHVPPNGIPEKFHLKITFMEEPPFINMDPPHPV
TGKCTANKGVPCRIASDTMMQGVNITWAMRNSSYFRCCSGFCIDLLVKFSQDLGFSYDFF
RVEDGIWGAIVNGKWTGLPGAIINGKADMIMTSIKINSQREEVLDFTVPFLDTGIAIVVA
KRTGIISPTAFLEPFDTASWMLVALVAIQVAAVSIFLFEWLSPSGYNMKMQPANNQRFSL
FRTLWMVWAILFQAAVNVDCPRGYTARFMGNVWAMFALIFLAIYTANLAAFMITREEYYD
LSGIEDKRLQNPASMKPPFKFATTLHGNTDVLMKKSFPIVHAYMRQFNQSSPIEGIKSVK
KGKLDAFLYDATVMEYLVGQDDECKLLTVGSWFALTGYGVAFARKSKYLEMFNEQIMKYR
ENGDLERIARFWFTGACKPKKQEKSSSKPLALEQFMSTFILLGCGILLALLLLGLEHIYF
KYFRQYIAKSEKGSCCSLLSMSMGKSLSFRGAVLEAQDVLKTHRCQDPLCDTHLWKVKHE
LDMARLRIQHLEKQLVTHGLRPQRRNSSTASAPADYTKPRDMTRNHVTTNEPIRGPLLAA
SSGWRHRKREVAELETVL
>TRINITY_DN12070_c0_g1_i16.p1 TRINITY_DN12070_c0_g1~~TRINITY_DN12070_c0_g1_i16.p1 ORF type:complete len:1039 (-),score=307.24 TRINITY_DN12070_c0_g1_i16:281-3397(-)
MNGRVLLVYLVFLAVSLTDSGSRYPPKRYPGNLQPGLRHRQREEENDLSEKKKLSIGVVL
PYSTFRRRKYESAIKTSIASLNRTPQLQDVFQQYHFTFREVVLRTLHASSSPTKILETLC
DDFLPSNVSAILYLFNSETYGRSTASVQYFFQLAGYLGIPVIAWNADNSGLERRTSSPQL
QLAPSIEQQAAAMLSILQRYSWPKFAVVTSHIAGHNDFIQALRDLILELPDKGSDQEFTI
TNTVQVSDVETDLMELVSSEARILFLYSTRSEAAAIMARATQLGLTGTNYLWIVTQSVLQ
SRAEAPVEFPVGMLGVHFNTTDSAMIEEIGTAMTVFGWGLAAHVRDEGSRDLVPDLTPSL
SCDTGDARWKGGEKFYRFLKNVSIDHEGEVPTPNLQFNSDGTRRAIRLKIMNLRPDISRK
LTWEEIGVWHSGKDGGLEVKDIVWPGYSHVPPNGIPEKFHLKITFMEEPPFINMDPPHPV
TGKCTANKGVPCRIASDTMMQGVNITWAMRNSSYFRCCSGFCIDLLVKFSQDLGFSYDFF
RVEDGIWGAIVNGKWTGLPGAIINGKADMIMTSIKINSQREEVLDFTVPFLDTGIAIVVA
KRTGIISPTAFLEPFDTASWMLVALVAIQVAAVSIFLFEWLSPSGYNMKMQPANNQRFSL
FRTLWMVWAILFQAAVNVDCPRGYTARFMGNVWAMFALIFLAIYTANLAAFMITREEYYD
LSGIEDKRLQNPASMKPPFKFATTLHGNTDVLMKKSFPIVHAYMRQFNQSSPIEGIKSVK
KGKLDAFLYDATVMEYLVGQDDECKLLTVGSWFALTGYGVAFARKSKYLEMFNEQIMKYR
ENGDLERIARFWFTGACKPKKQEKSSSKPLALEQFMSTFILLGCGILLALLLLGLEHIYF
KYFRQYIAKSEKGSCCSLLSMSMGKSLSFRGAVLEAQDVLKTHRCQDPLCDTHLWKVKHE
LDMARLRIQHLEKQLVTHGLRPQRRNSSTASAPADYTKPRDMTRNHVTTNEPIRGPLLAA
SSGWRHRKREVAELETVL
>TRINITY_DN12070_c0_g1_i21.p1 TRINITY_DN12070_c0_g1~~TRINITY_DN12070_c0_g1_i21.p1 ORF type:complete len:1039 (-),score=307.24 TRINITY_DN12070_c0_g1_i21:281-3397(-)
MNGRVLLVYLVFLAVSLTDSGSRYPPKRYPGNLQPGLRHRQREEENDLSEKKKLSIGVVL
PYSTFRRRKYESAIKTSIASLNRTPQLQDVFQQYHFTFREVVLRTLHASSSPTKILETLC
DDFLPSNVSAILYLFNSETYGRSTASVQYFFQLAGYLGIPVIAWNADNSGLERRTSSPQL
QLAPSIEQQAAAMLSILQRYSWPKFAVVTSHIAGHNDFIQALRDLILELPDKGSDQEFTI
TNTVQVSDVETDLMELVSSEARILFLYSTRSEAAAIMARATQLGLTGTNYLWIVTQSVLQ
SRAEAPVEFPVGMLGVHFNTTDSAMIEEIGTAMTVFGWGLAAHVRDEGSRDLVPDLTPSL
SCDTGDARWKGGEKFYRFLKNVSIDHEGEVPTPNLQFNSDGTRRAIRLKIMNLRPDISRK
LTWEEIGVWHSGKDGGLEVKDIVWPGYSHVPPNGIPEKFHLKITFMEEPPFINMDPPHPV
TGKCTANKGVPCRIASDTMMQGVNITWAMRNSSYFRCCSGFCIDLLVKFSQDLGFSYDFF
RVEDGIWGAIVNGKWTGLPGAIINGKADMIMTSIKINSQREEVLDFTVPFLDTGIAIVVA
KRTGIISPTAFLEPFDTASWMLVALVAIQVAAVSIFLFEWLSPSGYNMKMQPANNQRFSL
FRTLWMVWAILFQAAVNVDCPRGYTARFMGNVWAMFALIFLAIYTANLAAFMITREEYYD
LSGIEDKRLQNPASMKPPFKFATTLHGNTDVLMKKSFPIVHAYMRQFNQSSPIEGIKSVK
KGKLDAFLYDATVMEYLVGQDDECKLLTVGSWFALTGYGVAFARKSKYLEMFNEQIMKYR
ENGDLERIARFWFTGACKPKKQEKSSSKPLALEQFMSTFILLGCGILLALLLLGLEHIYF
KYFRQYIAKSEKGSCCSLLSMSMGKSLSFRGAVLEAQDVLKTHRCQDPLCDTHLWKVKHE
LDMARLRIQHLEKQLVTHGLRPQRRNSSTASAPADYTKPRDMTRNHVTTNEPIRGPLLAA
SSGWRHRKREVAELETVL
>TRINITY_DN12070_c0_g1_i27.p1 TRINITY_DN12070_c0_g1~~TRINITY_DN12070_c0_g1_i27.p1 ORF type:complete len:1039 (-),score=307.24 TRINITY_DN12070_c0_g1_i27:252-3368(-)
MNGRVLLVYLVFLAVSLTDSGSRYPPKRYPGNLQPGLRHRQREEENDLSEKKKLSIGVVL
PYSTFRRRKYESAIKTSIASLNRTPQLQDVFQQYHFTFREVVLRTLHASSSPTKILETLC
DDFLPSNVSAILYLFNSETYGRSTASVQYFFQLAGYLGIPVIAWNADNSGLERRTSSPQL
QLAPSIEQQAAAMLSILQRYSWPKFAVVTSHIAGHNDFIQALRDLILELPDKGSDQEFTI
TNTVQVSDVETDLMELVSSEARILFLYSTRSEAAAIMARATQLGLTGTNYLWIVTQSVLQ
SRAEAPVEFPVGMLGVHFNTTDSAMIEEIGTAMTVFGWGLAAHVRDEGSRDLVPDLTPSL
SCDTGDARWKGGEKFYRFLKNVSIDHEGEVPTPNLQFNSDGTRRAIRLKIMNLRPDISRK
LTWEEIGVWHSGKDGGLEVKDIVWPGYSHVPPNGIPEKFHLKITFMEEPPFINMDPPHPV
TGKCTANKGVPCRIASDTMMQGVNITWAMRNSSYFRCCSGFCIDLLVKFSQDLGFSYDFF
RVEDGIWGAIVNGKWTGLPGAIINGKADMIMTSIKINSQREEVLDFTVPFLDTGIAIVVA
KRTGIISPTAFLEPFDTASWMLVALVAIQVAAVSIFLFEWLSPSGYNMKMQPANNQRFSL
FRTLWMVWAILFQAAVNVDCPRGYTARFMGNVWAMFALIFLAIYTANLAAFMITREEYYD
LSGIEDKRLQNPASMKPPFKFATTLHGNTDVLMKKSFPIVHAYMRQFNQSSPIEGIKSVK
KGKLDAFLYDATVMEYLVGQDDECKLLTVGSWFALTGYGVAFARKSKYLEMFNEQIMKYR
ENGDLERIARFWFTGACKPKKQEKSSSKPLALEQFMSTFILLGCGILLALLLLGLEHIYF
KYFRQYIAKSEKGSCCSLLSMSMGKSLSFRGAVLEAQDVLKTHRCQDPLCDTHLWKVKHE
LDMARLRIQHLEKQLVTHGLRPQRRNSSTASAPADYTKPRDMTRNHVTTNEPIRGPLLAA
SSGWRHRKREVAELETVL
>TRINITY_DN12070_c0_g1_i3.p1 TRINITY_DN12070_c0_g1~~TRINITY_DN12070_c0_g1_i3.p1 ORF type:complete len:1041 (-),score=308.44 TRINITY_DN12070_c0_g1_i3:318-3440(-)
MNGRVLLVYLVFLAVSLTDSGSRYPPKRYPGNLQPGLRHRQREEENDLSEKKKLSIGVVL
PYSTFRRRKYESAIKTSIASLNRTPQLQDVFQQYHFTFREVVLRTLHASSSPTKILETLC
DDFLPSNVSAILYLFNSETYGRSTASVQYFFQLAGYLGIPVIAWNADNSGLERDQRTSSP
QLQLAPSIEQQAAAMLSILQRYSWPKFAVVTSHIAGHNDFIQALRDLILELPDKGSDQEF
TITNTVQVSDVETDLMELVSSEARILFLYSTRSEAAAIMARATQLGLTGTNYLWIVTQSV
LQSRAEAPVEFPVGMLGVHFNTTDSAMIEEIGTAMTVFGWGLAAHVRDEGSRDLVPDLTP
SLSCDTGDARWKGGEKFYRFLKNVSIDHEGEVPTPNLQFNSDGTRRAIRLKIMNLRPDIS
RKLTWEEIGVWHSGKDGGLEVKDIVWPGYSHVPPNGIPEKFHLKITFMEEPPFINMDPPH
PVTGKCTANKGVPCRIASDTMMQGVNITWAMRNSSYFRCCSGFCIDLLVKFSQDLGFSYD
FFRVEDGIWGAIVNGKWTGLPGAIINGKADMIMTSIKINSQREEVLDFTVPFLDTGIAIV
VAKRTGIISPTAFLEPFDTASWMLVALVAIQVAAVSIFLFEWLSPSGYNMKMQPANNQRF
SLFRTLWMVWAILFQAAVNVDCPRGYTARFMGNVWAMFALIFLAIYTANLAAFMITREEY
YDLSGIEDKRLQNPASMKPPFKFATTLHGNTDVLMKKSFPIVHAYMRQFNQSSPIEGIKS
VKKGKLDAFLYDATVMEYLVGQDDECKLLTVGSWFALTGYGVAFARKSKYLEMFNEQIMK
YRENGDLERIARFWFTGACKPKKQEKSSSKPLALEQFMSTFILLGCGILLALLLLGLEHI
YFKYFRQYIAKSEKGSCCSLLSMSMGKSLSFRGAVLEAQDVLKTHRCQDPLCDTHLWKVK
HELDMARLRIQHLEKQLVTHGLRPQRRNSSTASAPADYTKPRDMTRNHVTTNEPIRGPLL
AASSGWRHRKREVAELETVL
>TRINITY_DN12070_c0_g1_i4.p1 TRINITY_DN12070_c0_g1~~TRINITY_DN12070_c0_g1_i4.p1 ORF type:complete len:1039 (-),score=307.24 TRINITY_DN12070_c0_g1_i4:251-3367(-)
MNGRVLLVYLVFLAVSLTDSGSRYPPKRYPGNLQPGLRHRQREEENDLSEKKKLSIGVVL
PYSTFRRRKYESAIKTSIASLNRTPQLQDVFQQYHFTFREVVLRTLHASSSPTKILETLC
DDFLPSNVSAILYLFNSETYGRSTASVQYFFQLAGYLGIPVIAWNADNSGLERRTSSPQL
QLAPSIEQQAAAMLSILQRYSWPKFAVVTSHIAGHNDFIQALRDLILELPDKGSDQEFTI
TNTVQVSDVETDLMELVSSEARILFLYSTRSEAAAIMARATQLGLTGTNYLWIVTQSVLQ
SRAEAPVEFPVGMLGVHFNTTDSAMIEEIGTAMTVFGWGLAAHVRDEGSRDLVPDLTPSL
SCDTGDARWKGGEKFYRFLKNVSIDHEGEVPTPNLQFNSDGTRRAIRLKIMNLRPDISRK
LTWEEIGVWHSGKDGGLEVKDIVWPGYSHVPPNGIPEKFHLKITFMEEPPFINMDPPHPV
TGKCTANKGVPCRIASDTMMQGVNITWAMRNSSYFRCCSGFCIDLLVKFSQDLGFSYDFF
RVEDGIWGAIVNGKWTGLPGAIINGKADMIMTSIKINSQREEVLDFTVPFLDTGIAIVVA
KRTGIISPTAFLEPFDTASWMLVALVAIQVAAVSIFLFEWLSPSGYNMKMQPANNQRFSL
FRTLWMVWAILFQAAVNVDCPRGYTARFMGNVWAMFALIFLAIYTANLAAFMITREEYYD
LSGIEDKRLQNPASMKPPFKFATTLHGNTDVLMKKSFPIVHAYMRQFNQSSPIEGIKSVK
KGKLDAFLYDATVMEYLVGQDDECKLLTVGSWFALTGYGVAFARKSKYLEMFNEQIMKYR
ENGDLERIARFWFTGACKPKKQEKSSSKPLALEQFMSTFILLGCGILLALLLLGLEHIYF
KYFRQYIAKSEKGSCCSLLSMSMGKSLSFRGAVLEAQDVLKTHRCQDPLCDTHLWKVKHE
LDMARLRIQHLEKQLVTHGLRPQRRNSSTASAPADYTKPRDMTRNHVTTNEPIRGPLLAA
SSGWRHRKREVAELETVL
>TRINITY_DN12070_c0_g1_i6.p1 TRINITY_DN12070_c0_g1~~TRINITY_DN12070_c0_g1_i6.p1 ORF type:complete len:1039 (-),score=307.24 TRINITY_DN12070_c0_g1_i6:318-3434(-)
MNGRVLLVYLVFLAVSLTDSGSRYPPKRYPGNLQPGLRHRQREEENDLSEKKKLSIGVVL
PYSTFRRRKYESAIKTSIASLNRTPQLQDVFQQYHFTFREVVLRTLHASSSPTKILETLC
DDFLPSNVSAILYLFNSETYGRSTASVQYFFQLAGYLGIPVIAWNADNSGLERRTSSPQL
QLAPSIEQQAAAMLSILQRYSWPKFAVVTSHIAGHNDFIQALRDLILELPDKGSDQEFTI
TNTVQVSDVETDLMELVSSEARILFLYSTRSEAAAIMARATQLGLTGTNYLWIVTQSVLQ
SRAEAPVEFPVGMLGVHFNTTDSAMIEEIGTAMTVFGWGLAAHVRDEGSRDLVPDLTPSL
SCDTGDARWKGGEKFYRFLKNVSIDHEGEVPTPNLQFNSDGTRRAIRLKIMNLRPDISRK
LTWEEIGVWHSGKDGGLEVKDIVWPGYSHVPPNGIPEKFHLKITFMEEPPFINMDPPHPV
TGKCTANKGVPCRIASDTMMQGVNITWAMRNSSYFRCCSGFCIDLLVKFSQDLGFSYDFF
RVEDGIWGAIVNGKWTGLPGAIINGKADMIMTSIKINSQREEVLDFTVPFLDTGIAIVVA
KRTGIISPTAFLEPFDTASWMLVALVAIQVAAVSIFLFEWLSPSGYNMKMQPANNQRFSL
FRTLWMVWAILFQAAVNVDCPRGYTARFMGNVWAMFALIFLAIYTANLAAFMITREEYYD
LSGIEDKRLQNPASMKPPFKFATTLHGNTDVLMKKSFPIVHAYMRQFNQSSPIEGIKSVK
KGKLDAFLYDATVMEYLVGQDDECKLLTVGSWFALTGYGVAFARKSKYLEMFNEQIMKYR
ENGDLERIARFWFTGACKPKKQEKSSSKPLALEQFMSTFILLGCGILLALLLLGLEHIYF
KYFRQYIAKSEKGSCCSLLSMSMGKSLSFRGAVLEAQDVLKTHRCQDPLCDTHLWKVKHE
LDMARLRIQHLEKQLVTHGLRPQRRNSSTASAPADYTKPRDMTRNHVTTNEPIRGPLLAA
SSGWRHRKREVAELETVL
>TRINITY_DN12070_c0_g1_i7.p1 TRINITY_DN12070_c0_g1~~TRINITY_DN12070_c0_g1_i7.p1 ORF type:complete len:1039 (-),score=307.24 TRINITY_DN12070_c0_g1_i7:251-3367(-)
MNGRVLLVYLVFLAVSLTDSGSRYPPKRYPGNLQPGLRHRQREEENDLSEKKKLSIGVVL
PYSTFRRRKYESAIKTSIASLNRTPQLQDVFQQYHFTFREVVLRTLHASSSPTKILETLC
DDFLPSNVSAILYLFNSETYGRSTASVQYFFQLAGYLGIPVIAWNADNSGLERRTSSPQL
QLAPSIEQQAAAMLSILQRYSWPKFAVVTSHIAGHNDFIQALRDLILELPDKGSDQEFTI
TNTVQVSDVETDLMELVSSEARILFLYSTRSEAAAIMARATQLGLTGTNYLWIVTQSVLQ
SRAEAPVEFPVGMLGVHFNTTDSAMIEEIGTAMTVFGWGLAAHVRDEGSRDLVPDLTPSL
SCDTGDARWKGGEKFYRFLKNVSIDHEGEVPTPNLQFNSDGTRRAIRLKIMNLRPDISRK
LTWEEIGVWHSGKDGGLEVKDIVWPGYSHVPPNGIPEKFHLKITFMEEPPFINMDPPHPV
TGKCTANKGVPCRIASDTMMQGVNITWAMRNSSYFRCCSGFCIDLLVKFSQDLGFSYDFF
RVEDGIWGAIVNGKWTGLPGAIINGKADMIMTSIKINSQREEVLDFTVPFLDTGIAIVVA
KRTGIISPTAFLEPFDTASWMLVALVAIQVAAVSIFLFEWLSPSGYNMKMQPANNQRFSL
FRTLWMVWAILFQAAVNVDCPRGYTARFMGNVWAMFALIFLAIYTANLAAFMITREEYYD
LSGIEDKRLQNPASMKPPFKFATTLHGNTDVLMKKSFPIVHAYMRQFNQSSPIEGIKSVK
KGKLDAFLYDATVMEYLVGQDDECKLLTVGSWFALTGYGVAFARKSKYLEMFNEQIMKYR
ENGDLERIARFWFTGACKPKKQEKSSSKPLALEQFMSTFILLGCGILLALLLLGLEHIYF
KYFRQYIAKSEKGSCCSLLSMSMGKSLSFRGAVLEAQDVLKTHRCQDPLCDTHLWKVKHE
LDMARLRIQHLEKQLVTHGLRPQRRNSSTASAPADYTKPRDMTRNHVTTNEPIRGPLLAA
SSGWRHRKREVAELETVL
>TRINITY_DN12134_c0_g2_i1.p1 TRINITY_DN12134_c0_g2~~TRINITY_DN12134_c0_g2_i1.p1 ORF type:internal len:127 (-),score=20.41 TRINITY_DN12134_c0_g2_i1:2-379(-)
RIKLIHMSELSASRRSVCDGWEVSFDRYRIVRPPDGKWGGPQPDNTITGLVGQVARREAH
ASLCELTITSSRETVVDFTMPYYFESTTLVSRAPKQKNRSFAVFSPFTVEVWLCICLVTL
LVGPIL
>TRINITY_DN12134_c0_g2_i3.p1 TRINITY_DN12134_c0_g2~~TRINITY_DN12134_c0_g2_i3.p1 ORF type:5prime_partial len:123 (-),score=23.65 TRINITY_DN12134_c0_g2_i3:95-463(-)
RIKLIHMSELSASRRSVCDGWEVSFDRYRIVRPPDGKWGGPQPDNTISGMVGQVARHEVH
AIFSELTITALRETVVDFTVPYYLGTTTLVSPAPKIRNRSFAILSPFTLGGALQLTMSTK
SI
>TRINITY_DN122482_c0_g1_i1.p2 TRINITY_DN122482_c0_g1~~TRINITY_DN122482_c0_g1_i1.p2 ORF type:internal len:167 (+),score=50.46 TRINITY_DN122482_c0_g1_i1:3-500(+)
PLTRGQVFLERYHHFHGRELQVASWLDDFPFLFYDTDGQVQGMAKVMLDEVASRLHFTYH
LQEEPPDGYWGELVNGTWMGMAGQVVRHEKDLIIDGFAILLDRYHSLDLSVPYFTDSYSA
ALKMPPPAPRWVAVVYPFQGVVWASVAATLLLLGLTLRAFIHAHPH
>TRINITY_DN12329_c0_g1_i22.p1 TRINITY_DN12329_c0_g1~~TRINITY_DN12329_c0_g1_i22.p1 ORF type:5prime_partial len:389 (-),score=62.81 TRINITY_DN12329_c0_g1_i22:296-1462(-)
LTGPLRILLETLSQHVKFEYELITPPDMLWGVMLPNGSWNGMLGQIQKEEVEIALGPFGI
SRERATVCDFSIPIVHERWTIMTPRPRIESDVSGFLKPFTVQVWLLILASLLSVGTAMAC
VVWAEGKIFRVITRNIVSKASTWVLLTLSQEGSEWLPKEDGGRVIVTTWLLASLVFMTSY
SGILTAMLTLPRVVITIDSLPDLVSQSALPWYIEEGASLLNFLQGSKNELHQIAYKERYQ
GNFSNRLQVLKQIIDRKLTAFVAGTTVLKAMDLDFSASGECHLYITQGDVMTNIEMSLAF
RKNSKYLAKANHVIRIVLESGLWNKWLADELTNSTHCLHHPKKDRMGDGIQPLDIESFTG
PLFVILGGLSLACVVFLCEFLHSPRATA
>TRINITY_DN12329_c0_g1_i30.p1 TRINITY_DN12329_c0_g1~~TRINITY_DN12329_c0_g1_i30.p1 ORF type:5prime_partial len:389 (-),score=62.81 TRINITY_DN12329_c0_g1_i30:848-2014(-)
LTGPLRILLETLSQHVKFEYELITPPDMLWGVMLPNGSWNGMLGQIQKEEVEIALGPFGI
SRERATVCDFSIPIVHERWTIMTPRPRIESDVSGFLKPFTVQVWLLILASLLSVGTAMAC
VVWAEGKIFRVITRNIVSKASTWVLLTLSQEGSEWLPKEDGGRVIVTTWLLASLVFMTSY
SGILTAMLTLPRVVITIDSLPDLVSQSALPWYIEEGASLLNFLQGSKNELHQIAYKERYQ
GNFSNRLQVLKQIIDRKLTAFVAGTTVLKAMDLDFSASGECHLYITQGDVMTNIEMSLAF
RKNSKYLAKANHVIRIVLESGLWNKWLADELTNSTHCLHHPKKDRMGDGIQPLDIESFTG
PLFVILGGLSLACVVFLCEFLHSPRATA
>TRINITY_DN12329_c0_g1_i4.p1 TRINITY_DN12329_c0_g1~~TRINITY_DN12329_c0_g1_i4.p1 ORF type:5prime_partial len:360 (-),score=59.76 TRINITY_DN12329_c0_g1_i4:954-2033(-)
LTGPLRILLETLSQHVKFEYELITPPDMLWGVMLPNGSWNGMLGQIQKEEVEIALGPFGI
SRERATVCDFSIPIVHERWTIMTPRPRIESDVSGFLKPFTVQVWLLILASLLSVGTAMAC
VVWAEGKIFRVITRNIVSKASTWVLLTLSQEGSEWLPKEDGGRVIVTTWLLASLVFMTSY
SGILTAMLTLPRVVITIDSLPDLVSQSALPWYIEEGASLLNFLQGSKNELHQIAYKERYQ
GNFSNRLQVLKQIIDRKLTAFVAGTTVLKAMDLDFSASGECHLYITQGDVMTNIEMSLAF
RKNSKYLAKANHVMSLPMEDSDSAGVRTVEQVVGGRADQFHTLSPSPQEGPHGRWHPAT
>TRINITY_DN125916_c0_g1_i2.p1 TRINITY_DN125916_c0_g1~~TRINITY_DN125916_c0_g1_i2.p1 ORF type:internal len:202 (-),score=53.73 TRINITY_DN125916_c0_g1_i2:1-603(-)
GDTTTSGYTSCSSWFEWGSKENGRWIGMLGDVYRGEKQLAINYFTVTSERALDFDFSVSY
FNEGFGLSLLVPPPLPRWSSVVRPFTGPVWAAMGGLLLLGAVVLYAIAKRRLPALDAFFL
VLMGVTNEPVWHVPREWSQRLFLASWWVGGFVLVVCYTGNLIAVLTVPTFPSRLCMHDYG
EFVPEALATSTERALAALGDK
>TRINITY_DN125916_c0_g3_i1.p1 TRINITY_DN125916_c0_g3~~TRINITY_DN125916_c0_g3_i1.p1 ORF type:5prime_partial len:146 (+),score=36.10 TRINITY_DN125916_c0_g3_i1:1-438(+)
GDTTTSGYTSCSSWFEWGSKENGRWIGMLGDVYRGEKQLAINYFTVTSERALDFDFSVSY
FNEGFGLSLLVPPPLPRWSSVVRPFTGPVWAAMGGLLLLGAVVLYAIAKRRLPALDAFFL
VLMVNLDVFSYSHDDDAMTSHQTKK
>TRINITY_DN12776_c0_g1_i4.p1 TRINITY_DN12776_c0_g1~~TRINITY_DN12776_c0_g1_i4.p1 ORF type:complete len:550 (+),score=89.94 TRINITY_DN12776_c0_g1_i4:174-1652(+)
MNALLLIVDDTSEPTKCGVFMHLPYSRRDTQELRIAWWTPHLGLVFTTHLPLFHDKFSRF
PHRPSLRLTTEVFPTQRAVMVDDSEAPGGKRLSFIGPMANVADFFARRMNFTYTYVRSPD
REWGIKKEDGSWSGMVGLVSREEAAIGLGPIVATAARAEVVDFTSPLSIISCRILGRQGR
PEVDPWGFLLPLDPLVWLSILMALLAAMVLVFFASSCVLAQVVDGSTMPQEAFGFIRVLL
QQDVEVPSHWWWERMMMAVWMMMTQILIRSYAGTLMSLLAVRYIAQPFQSFQSILEHPSV
IMVWQENSASVQGIRSVDSALFRDVIGLESAGRLIYKLYPEFPTVLDTLVRSGDHVLVEL
EMVVRNLLARDFSRTGRCDFYLSRERYLSEPLAIALRKHSPLTPIINNWVMTLVEAGLFE
RWMSKSVPNTTTCLQTPKKTSMNTYLSLKNLWGMFVVLAVGHMIAFLTLILETLSRILVY
PRVSSHRDSKGH
>TRINITY_DN12776_c0_g2_i1.p1 TRINITY_DN12776_c0_g2~~TRINITY_DN12776_c0_g2_i1.p1 ORF type:3prime_partial len:228 (-),score=48.58 TRINITY_DN12776_c0_g2_i1:1-681(-)
MVRLAKLLAITHLPLRDLQDLRATFSMMNALLLIVDDTSEPTKCGVFMHLPYSRRDTQEL
RIAWWTPHLGLVFTTHLPLFHDKFSRFPHRPSLRLTTEVFPTQRAVMVDDSEAPGGKRLS
FIGPMANVADFFARRMNFTYTYVRSPDREWGIKKEDGSWSGMVGLVSREEAAIGLGPIVA
TAARAEVVDFTSPLSIISCRILGRQGRPEVDPWGFLLPLDPLVWLSI
>TRINITY_DN13043_c0_g1_i8.p1 TRINITY_DN13043_c0_g1~~TRINITY_DN13043_c0_g1_i8.p1 ORF type:3prime_partial len:349 (+),score=34.04 TRINITY_DN13043_c0_g1_i8:154-1197(+)
MIGRLYLWTHASLRSTNMFLQRVVAHLKNGVGFSSSLGRVRFIYRERPFPVKQGVTNFHP
GLLNTFGPRQREGCFFLQDKKISHTNDIRGRYDDVIYLFPAGATVERLTCAANHSVLNFV
GELTINSAQKLSVKDFEEVLRNITRKIQSLRVCLRYFNNELWVCELRKPKLDFKSDAREE
WLLYMNQLFLGQAVRHINTWYRHGFIDQLHLFPDKLADLQGAVLKVSTYHFEPYNYLYRA
ENGTVVLRYGMETEVVKAFAHVFNMTLEFKEPPNGEKRGEQMENGSWYGLMGQLQRHEVD
IGLANIFVSSHYLKVIDMTASYRSEAVGFMTRVEPPLPHWQALAFPFH
>TRINITY_DN131674_c0_g1_i10.p1 TRINITY_DN131674_c0_g1~~TRINITY_DN131674_c0_g1_i10.p1 ORF type:internal len:191 (+),score=61.72 TRINITY_DN131674_c0_g1_i10:2-571(+)
WKANVEAILLYPCFRNTLYGLYLALDHLTDLHTSGLQGSNNPLLRKNVVQGGVESEGLQV
FRRCEYCHSGEAGVELLSHWNLTSGLPDTRDLFQDQLENFMGHQFHIVGMPFFPYLDYQR
DTQEPGTTVTPNDSLAVRVLNTLASALNFTYEISEQRDRAWGLQQPNGSFNGVVGDLESE
VADFCILMAP
>TRINITY_DN131674_c0_g1_i6.p1 TRINITY_DN131674_c0_g1~~TRINITY_DN131674_c0_g1_i6.p1 ORF type:internal len:343 (+),score=102.12 TRINITY_DN131674_c0_g1_i6:1-1026(+)
LPFGRGSGQTEVESEGLQVYRRCEYCHSGEAGVELLFYWNLTSALPDTREIFQDQLENFM
GHEFQIRSLPFFPYMDYQRDKEEIGTTVTPRDSLDVRMLNTLASTLNFTYEIREQRERVW
GLEQENGSFNGIVGDLEREEADFCTLLAPTPGRIRVMGYSRLYPSDVITVTSLKPTLLPQ
HLALIRPFAGELWVILLVSVVLWGATLWLLHGAWRRLAGGPGLGIIPAVLFGWGVLLETP
PPAPALRISGKVLVGWWLVYCLVICTAFRSSLVAHLTVQGRTRPIETFQDLVEQDSWGWG
TEPWVMSGVPHEYLSSHTDPVVKKVYEKMEVLPADEGLQRVL
>TRINITY_DN13419_c0_g1_i2.p1 TRINITY_DN13419_c0_g1~~TRINITY_DN13419_c0_g1_i2.p1 ORF type:internal len:244 (+),score=28.21 TRINITY_DN13419_c0_g1_i2:3-731(+)
HLPLFPDKFSKFLQSPNLVVASVGFVSHRAVMTKDPKAPGGMRLTFVGLMEKFINYLSKG
VNFTYTYVRPSDGTWGTKKDDGSWSGMMGMVSREEADIAVGPLTVTVLRAEVVDFTYPLR
IQYLKLLAGLGNPEVDPWGFLMPLRPVVWAAILTTLGIVLTAMILLSSFILAKSAFPTIL
VSNALIIVRVILQQDIGEAGRWWWYRLVLGAWMIMTLVLTRSYAGNLMSLLAVRHIPQPY
QSI
>TRINITY_DN13419_c0_g1_i3.p1 TRINITY_DN13419_c0_g1~~TRINITY_DN13419_c0_g1_i3.p1 ORF type:internal len:223 (+),score=21.26 TRINITY_DN13419_c0_g1_i3:2-667(+)
SEAFASHVPVMVKDPKAPGGKRLTFVGSMEKLMNYISEGVNFTYTYVRPTDGAWGTKKDD
GSWSGMVGMVSREEADIAVGPLTVTVLRAEVVDFTYPLRIQYLKLLAGLGNPEVDPWGFL
MPLRPVVWAAILTTLGIVLTAMILLSSFILPKSAFPNIPESHVLIIVRVILQQDIGEAGR
WWWYRLVLGAWMIMTLVLTRSYAGNLMSLLAVRHIPQPYQSI
>TRINITY_DN13419_c0_g1_i4.p1 TRINITY_DN13419_c0_g1~~TRINITY_DN13419_c0_g1_i4.p1 ORF type:5prime_partial len:179 (+),score=20.45 TRINITY_DN13419_c0_g1_i4:2-538(+)
SEAFASHVPVMVKDPKAPGGKRLTFVGSMEKLMNYISEGVNFTYTYVRPTDGAWGTKKDD
GSWSGMVGMVSREEADIAVGPLTVTVLRAEVVDFTYPLRIQYLKLLAGLGNPEVDPWGFL
MPLRPVVWAAILTTLGIVLTAMILLSSFILPKSAFPNIPESHVLIIVRVILQQGSIID
>TRINITY_DN13419_c0_g1_i5.p1 TRINITY_DN13419_c0_g1~~TRINITY_DN13419_c0_g1_i5.p1 ORF type:internal len:223 (+),score=32.46 TRINITY_DN13419_c0_g1_i5:2-667(+)
SEAFASHVPVMVKDPKAPGGKRLTFVGSMEKLMNYISEGVNFTYTYVRPTDGAWGTKKDD
GSWSGMVGMVSREEADIAVGPLTVTVLRAEVVDFTYPLRIQYLKLLAGLGNPEVDPWGFL
MPLRLLVWVAILTTLVVVFTSMLLLSSFISGKSDFPTTPASNVLITVRVMLQQDISEAGR
WWWYRLVLGAWMIMTLVLTRSYAGNLMSLLAVRHIPQPYQSI
>TRINITY_DN13419_c0_g1_i6.p1 TRINITY_DN13419_c0_g1~~TRINITY_DN13419_c0_g1_i6.p1 ORF type:internal len:244 (+),score=26.24 TRINITY_DN13419_c0_g1_i6:3-731(+)
HLPLFPDKFSKFLQSPNLVVASVGFVSHRAVMTKDPKAPGGMRLTFVGLMEKFINYLSKG
VNFTYTYVRPSDGTWGTKKDDGSWSGMMGMVSREEVDVSVGPLTVSLLRAEVVDFTYPLT
IQNMKLLAGLGNPEVDPWGFLMPLRPLVWAAILSTLVVVFTAMLLLSSFISGKIVFPTIP
QSNVLITIRVILQQDISEAGRWWWYRLVLGAWMIMTLVLTRSYAGNLMSLLAVRHIPQPY
QSI
>TRINITY_DN134746_c0_g1_i2.p1 TRINITY_DN134746_c0_g1~~TRINITY_DN134746_c0_g1_i2.p1 ORF type:internal len:209 (-),score=36.90 TRINITY_DN134746_c0_g1_i2:2-625(-)
SLRNTLHAIYLAVPILTSDTPPEPRGSSRFTRLATQEGVGDRVWVYKKCLYCNHGEADVQ
FINTWSLTSALHTNDNFFSNQLQNVMGHKFRIVTVPYFPYMDYDRKSRLENNRVTTRDSL
DMRLINTFSETLNFTFEIYAEPDRSFGDEQDGVFTGMIGQLQREESDFSTIVAPTPGRLK
VVDYLRGYPADMMVVTSLKPALLPAHLA
>TRINITY_DN135489_c0_g1_i1.p1 TRINITY_DN135489_c0_g1~~TRINITY_DN135489_c0_g1_i1.p1 ORF type:internal len:118 (-),score=12.43 TRINITY_DN135489_c0_g1_i1:2-352(-)
TIVRMLKAFAAHANFTYQVWEPRDRQWGLQIENGSWTGTVSVLQDQQADFSLLLTLTSSR
MQAVQFSAIYLRTTIVILSLKPKLLPQHMAIIRPFPGILWLVLTVTILLWAIALWLI
>TRINITY_DN14194_c2_g1_i2.p1 TRINITY_DN14194_c2_g1~~TRINITY_DN14194_c2_g1_i2.p1 ORF type:complete len:436 (+),score=53.18 TRINITY_DN14194_c2_g1_i2:59-1366(+)
MMRTLCRLVLVVSTSLAWALRVSSSSSSLPHSSGGVRVDQQATAVHHHRQDPLPTPCSRP
RTEESDILWRHDAVPCSGDRANLPCVIDQFLERDLIMYSTFTLGHEKTVHLRKRRSFGEF
LPQQEYDLIDNTALFLTSLILNTLAEKSVVLYHDAQPVTLAILHHLMASSGIQQPIMVLL
DITRPSFVEEDWMGEYNDGIYVHIVLFQRTEWVETFASMLPPRVWAPDYLLLINANSTPA
SPLLAHPGINRGTFVSLFQPQSGAGTSTGYYYIMFYESFRNGSKTRSRGSYKTGVAHSIQ
EVFPDRFPQFEGHRFHLASWLDDFPYLKTFPGEEEASGMCLRMLQEISTRLNFSYHLYDF
PPDKKWGDFFNGSWRGLIGEVYRNEKDFGINQMAMIEDRNQAIDFSVQYWMDSYAFLLPR
PKPPPRWWSVSFPFR
>TRINITY_DN145186_c0_g1_i2.p1 TRINITY_DN145186_c0_g1~~TRINITY_DN145186_c0_g1_i2.p1 ORF type:internal len:523 (+),score=105.32 TRINITY_DN145186_c0_g1_i2:1-1566(+)
LPLNSQVTLVNFTREGTRATLWQSYQVAFNLKHNIVLHGHWYAITPHHLPDSAGDSADDG
EPQSSSSDSEEEEEEKTTGWVKRTMRFGVLVAAMGDPVLRRRDLTGLHLRCTTVHEEPFN
ILTRRSDGSVSVSGIFGLIFNTVQEATNFTYTCYPVRDNAWGALVGGQWTGIVGEIHRGV
ADMAVAALDVTQQRSTVVDFLHGLASLRYVVSMRRPSAGDHMWSAFTKGFELHVWVVVIA
SMLVLMVALYVVSRCSVHETRISFSDAAFVVFGYICGQGMELQFVSTAGRMVVLSTLLLQ
TLLLAHYTSNLVSTMATRAPAPSLSTLYDVYKDPSLTFGFIRDTSSNEFFKESSVPFHRE
LLERIKRNNYEALAGSTVEGMERVLSDPSYLFLSSEIAAFHNYGQDCRLYHLPNTYFPSQ
VSFPVRKNSTFMPIMNKVLMEIWSSGLFSKWWNDHLHNDVSCDESGGMSLDAKVFLIPFL
ILSSSVLMSSLVYFAELCHIRKDSSSPQCQMSRHARVSTMVN
>TRINITY_DN15126_c0_g1_i12.p1 TRINITY_DN15126_c0_g1~~TRINITY_DN15126_c0_g1_i12.p1 ORF type:complete len:371 (+),score=72.02 TRINITY_DN15126_c0_g1_i12:500-1612(+)
MWTLTSVVQQSSLMLNDRVDNMMGHRFQLATRPYFPYMDYRTDTDEPESRVTPIDSLDFR
ILDVFAATLNFTYEINEAPNRAFGDYKNGSFTGIIGKLEREEADLSTIVAPTPGRLQVVQ
FCRVYESDKMVITSLKPALLPASLSLIRPFEGELWLGLLVSVVAWGVILWLLQRAWRWMS
GRRGVRLNTALLYGWRTLLEQPPTTPPSNMTGRVLVGWWLVFCLIITTGFRSSLIAHLTV
QGRSKTLDNFQDLLDQGDWRWGTEPWQFSGATLVYFSTNTDPVVKQINDKMEVLLVKEAL
QKVLEGGFSFISVKNYVRVIVDSWYTDAYGETPFYISHHGIHTLACFGWGFRRDGHFPSN
PRMTILLPRW
>TRINITY_DN15126_c0_g1_i13.p1 TRINITY_DN15126_c0_g1~~TRINITY_DN15126_c0_g1_i13.p1 ORF type:complete len:450 (+),score=87.93 TRINITY_DN15126_c0_g1_i13:500-1849(+)
MWTLTSVVQQSSLMLNDRVDNMMGHRFQLATRPYFPYMDYRTDTDEPESRVTPIDSLDFR
ILDVFAATLNFTYEINEAPNRAFGDYKNGSFTGIIGKLEREEADLSTIVAPTPGRLQVVQ
FCRVYESDKMVITSLKPALLPASLSLIRPFEGELWLGLLVSVVAWGVILWLLQRAWRWMS
GRRGVRLNTALLYGWRTLLEQPPTTPPSNMTGRVLVGWWLVFCLIITTGFRSSLIAHLTV
QGRSKTLDNFQDLLDQGDWRWGTEPWQFSGATLVYFSTNTDPVVKQINDKMEVLLVKEAL
QKVLEGGFSFISVKNYVRVIVDSWYTDAYGETPFYISHHGIHTLACFGWGFRRGAPFYDR
FVQLMSRVEDAGIISYWTDEVIARRVRENRRAEALDHDVVLTDKLQEESSREALGLQHLQ
GAFYLLLLGSCLAFLTLLGENLAYSSSLP
>TRINITY_DN15126_c0_g1_i3.p1 TRINITY_DN15126_c0_g1~~TRINITY_DN15126_c0_g1_i3.p1 ORF type:complete len:419 (+),score=78.19 TRINITY_DN15126_c0_g1_i3:500-1756(+)
MWTLTSVVQQSSLMLNDRVDNMMGHRFQLATRPYFPYMDYRTDTDEPESRVTPIDSLDFR
ILDVFAATLNFTYEINEAPNRAFGDYKNGSFTGIIGKLEREEADLSTIVAPTPGRLQVVQ
FCRVYESDKMVITSLKPALLPASLSLIRPFEGELWLGLLVSVVAWGVILWLLQRAWRWMS
GRRGVRLNTALLYGWRTLLEQPPTTPPSNMTGRVLVGWWLVFCLIITTGFRSSLIAHLTV
QGRSKTLDNFQDLLDQGDWRWGTEPWQFSGATLVYFSTNTDPVVKQINDKMEVLLVKEAL
QKVLEGGFSFISVKNYVRVIVDSWYTDAYGETPFYISHHGIHTLACFGWGFRRGAPFYDR
FVQLMSRVEDAGIISYWTDEVIARRVRENRRAEALDHDVVLTDKLQVMIVWRRAVGKH
>TRINITY_DN15126_c0_g2_i1.p1 TRINITY_DN15126_c0_g2~~TRINITY_DN15126_c0_g2_i1.p1 ORF type:5prime_partial len:503 (-),score=104.83 TRINITY_DN15126_c0_g2_i1:554-2062(-)
VQDYLLQGLWGDTRTTCRALILDLTSFTTENNSTHLALRLLESSGLWQRPETRVVVVGGR
AGVATVLLHPSLRNTVHGLYLAVRALTLPNTTHRGNSRLNTRGVRRVYSEKVWVYQRCLY
CNNGEADVQLLRMWTLTSVVQQSSLMLNDRVDNMMGHRFQLATRPYFPYMDYRTDTDEPE
SRVTPIDSLDFRILDVFAATLNFTYEINEAPNRAFGDYKNGSFTGIIGKLEREEADLSTI
VAPTPGRLQVVQFCRVYESDKMVITSLKPALLPASLSLIRPFEGELWLGLLVSVVAWGVI
LWLLQRAWRWMSGRRGVRLNTALLYGWRTLLEQPPTTPPSNMTGRVLVGWWLVFCLIITT
GFRSSLIAHLTVQGRSKTLDNFQDLLDQGDWRWGTEPWQFSGATLVYFSTNTDPVVKQIN
DKMEVLLVKEALQKVLEGGFSFISVKNYVRVIVDSWYTDAYGETPFYISHHGIHTLACFG
WGFRRDGHFPSNPRMTILLPRW
>TRINITY_DN15126_c0_g2_i2.p1 TRINITY_DN15126_c0_g2~~TRINITY_DN15126_c0_g2_i2.p1 ORF type:5prime_partial len:582 (-),score=119.76 TRINITY_DN15126_c0_g2_i2:210-1955(-)
VQDYLLQGLWGDTRTTCRALILDLTSFTTENNSTHLALRLLESSGLWQRPETRVVVVGGR
AGVATVLLHPSLRNTVHGLYLAVRALTLPNTTHRGNSRLNTRGVRRVYSEKVWVYQRCLY
CNNGEADVQLLRMWTLTSVVQQSSLMLNDRVDNMMGHRFQLATRPYFPYMDYRTDTDEPE
SRVTPIDSLDFRILDVFAATLNFTYEINEAPNRAFGDYKNGSFTGIIGKLEREEADLSTI
VAPTPGRLQVVQFCRVYESDKMVITSLKPALLPASLSLIRPFEGELWLGLLVSVVAWGVI
LWLLQRAWRWMSGRRGVRLNTALLYGWRTLLEQPPTTPPSNMTGRVLVGWWLVFCLIITT
GFRSSLIAHLTVQGRSKTLDNFQDLLDQGDWRWGTEPWQFSGATLVYFSTNTDPVVKQIN
DKMEVLLVKEALQKVLEGGFSFISVKNYVRVIVDSWYTDAYGETPFYISHHGIHTLACFG
WGFRRGAPFYDRFVQLMSRVEDAGIISYWTDEVIARRVRENRRAEALDHDVVLTDKLQEE
SSREALGLQHLQGAFYLLLLGSCLAFLTLLGENLAYSSSLP
>TRINITY_DN15126_c0_g2_i4.p1 TRINITY_DN15126_c0_g2~~TRINITY_DN15126_c0_g2_i4.p1 ORF type:5prime_partial len:551 (-),score=111.01 TRINITY_DN15126_c0_g2_i4:317-1969(-)
VQDYLLQGLWGDTRTTCRALILDLTSFTTENNSTHLALRLLESSGLWQRPETRVVVVGGR
AGVATVLLHPSLRNTVHGLYLAVRALTLPNTTHRGNSRLNTRGVRRVYSEKVWVYQRCLY
CNNGEADVQLLRMWTLTSVVQQSSLMLNDRVDNMMGHRFQLATRPYFPYMDYRTDTDEPE
SRVTPIDSLDFRILDVFAATLNFTYEINEAPNRAFGDYKNGSFTGIIGKLEREEADLSTI
VAPTPGRLQVVQFCRVYESDKMVITSLKPALLPASLSLIRPFEGELWLGLLVSVVAWGVI
LWLLQRAWRWMSGRRGVRLNTALLYGWRTLLEQPPTTPPSNMTGRVLVGWWLVFCLIITT
GFRSSLIAHLTVQGRSKTLDNFQDLLDQGDWRWGTEPWQFSGATLVYFSTNTDPVVKQIN
DKMEVLLVKEALQKVLEGGFSFISVKNYVRVIVDSWYTDAYGETPFYISHHGIHTLACFG
WGFRRGAPFYDRFVQLMSRVEDAGIISYWTDEVIARRVRENRRAEALDHDVVLTDKLQVM
IVWRRAVGKH
>TRINITY_DN15126_c0_g2_i5.p1 TRINITY_DN15126_c0_g2~~TRINITY_DN15126_c0_g2_i5.p1 ORF type:5prime_partial len:503 (-),score=104.83 TRINITY_DN15126_c0_g2_i5:391-1899(-)
VQDYLLQGLWGDTRTTCRALILDLTSFTTENNSTHLALRLLESSGLWQRPETRVVVVGGR
AGVATVLLHPSLRNTVHGLYLAVRALTLPNTTHRGNSRLNTRGVRRVYSEKVWVYQRCLY
CNNGEADVQLLRMWTLTSVVQQSSLMLNDRVDNMMGHRFQLATRPYFPYMDYRTDTDEPE
SRVTPIDSLDFRILDVFAATLNFTYEINEAPNRAFGDYKNGSFTGIIGKLEREEADLSTI
VAPTPGRLQVVQFCRVYESDKMVITSLKPALLPASLSLIRPFEGELWLGLLVSVVAWGVI
LWLLQRAWRWMSGRRGVRLNTALLYGWRTLLEQPPTTPPSNMTGRVLVGWWLVFCLIITT
GFRSSLIAHLTVQGRSKTLDNFQDLLDQGDWRWGTEPWQFSGATLVYFSTNTDPVVKQIN
DKMEVLLVKEALQKVLEGGFSFISVKNYVRVIVDSWYTDAYGETPFYISHHGIHTLACFG
WGFRRDGHFPSNPRMTILLPRW
>TRINITY_DN15237_c0_g1_i1.p1 TRINITY_DN15237_c0_g1~~TRINITY_DN15237_c0_g1_i1.p1 ORF type:complete len:936 (-),score=252.16 TRINITY_DN15237_c0_g1_i1:367-3174(-)
MASYTRMVVGARLLQFLYLTATLLAGTFAQKVNIFVLHDEGNVQAQQGIMAAIKFLENSG
DGVTVGRQDMMTMKKGDDIEATVNATCDMVDAAIDAGEAPHIVLDATNTGMISETVKSFT
KALALPTFAASYGQEGDIREWRDLTEEEEKFLVQLMPPGDIIVQAIRDIVRTQNITNAGI
IYDDTFVMEHKYKSLLQNLPCRHILTMVEAREMDLRKQMKRLKDADIVNYFAVGSQETIS
RILDAATANDLFGRKYAWYALSKDNEDIQCGCENASVVFLRPQPNADTRGRLNMLQRDFQ
LTATPEIDSAFYFDYTIRGIKAAAKMATEGKYDNFKYVRCEEFDEQDPPVRENFDLRSAL
KSVSVVDTWAPISWDGNGNTFLDIPLTMDKFMVLQGRTAERKALGEWDAGMPGTLMFKSG
MNLVDFQAVTVYRITTVQQSPFIYKRTNEEGEVEYSGYCIDLINEIKAIVDFEYELFEAP
DGKFGTMNDDMEWNGMIKQLIDKQADIALAPLSVMAERENVVDFTVPYYDLVGITILMKK
PKVPTSLFKFLTVLEPEVWICILFAYAFTSVLLWIFDRFSPYSYQNNKERYKDDDEKREF
TFKECLWFCMTSLTPQGGGEAPKNLSGRLVAATWWLFGFIIIASYTANLAAFLTVSRLDT
PIESLDDLSNQYKVQYAPMNGSSTMTYFERMAYIEKKFYEIWKDMSLNDSMSDVERAKLA
VWDYPVSDKYTKMWQSMQEAGLPQTFESALERVRKSTSSSEGFAYLGDATDIRYQVLTNC
DLQIVGEEFSRKPYAIAVQQGSPLKDQFNDAILKLLNQRKLETLKERWWNQNPEKKVCEK
DDDQSDGISIENIGGVFIVIFVGIGLACVTLAFEYWWYKHRKGPRVTDSAKVLAVREYPD
NNVDKSNFTTDKSNFNTEYNTGGDGYDIAPVANPW
>TRINITY_DN15390_c0_g1_i1.p1 TRINITY_DN15390_c0_g1~~TRINITY_DN15390_c0_g1_i1.p1 ORF type:internal len:146 (-),score=35.67 TRINITY_DN15390_c0_g1_i1:1-435(-)
LVAAAEDFPIIKSSMVDDPEAPGEQRLMFIGPIANMVDFIAKAMNFSYRYVRSPDRAWGS
RKSDGSWSGMVGLVTRESADIGVGPFSTSSSRAEVVDFTWPVSQDQWKILAGRGRPEVDP
WGFLLPLTPLVWVAILTTLLVVVAV
>TRINITY_DN153910_c0_g1_i1.p1 TRINITY_DN153910_c0_g1~~TRINITY_DN153910_c0_g1_i1.p1 ORF type:internal len:102 (+),score=15.03 TRINITY_DN153910_c0_g1_i1:3-305(+)
GGPVAQLLALLASNSNFTYTFVRSLDGQWGTKKADGSWTGMVGMVLRKEVDLGVGPFSLN
GVRAEVVDYMDLVVHDTLEIIGGLGRPEVDPWGFLLPLGPL
>TRINITY_DN155200_c0_g1_i1.p1 TRINITY_DN155200_c0_g1~~TRINITY_DN155200_c0_g1_i1.p1 ORF type:3prime_partial len:130 (+),score=15.84 TRINITY_DN155200_c0_g1_i1:41-388(+)
MEDCLDKRIVDAVAKVHNFSYQVFEPEDGLWGYQLENGSFTGVLGEIQHHKADFSLDLSI
TAEREEVIDYTIGYHWEPLTFVTSKPQPLPQWLALVRPYQAYVWLCFLLLLTVAGP
>TRINITY_DN159663_c1_g1_i2.p2 TRINITY_DN159663_c1_g1~~TRINITY_DN159663_c1_g1_i2.p2 ORF type:internal len:208 (-),score=51.43 TRINITY_DN159663_c1_g1_i2:1-621(-)
VTMVVVSDDPAFLAASAEWSFNGRLLTWSNKLLAVTRRPLQDLPHLYTSFSMINSMLIIV
DTFASFSRCNIYIHPPYRPPEAQVVRIASWSTVSGLTLATHLTLFPEKFSKFAYRPTLMA
ATEEYPSYAERSPAWTPDHLDYTGPVIQLLKLLADNHNFTYTFVRPPDGQWGNKNADGTW
SGMVGMVGRKEVDMGASTFTLNAARAE
>TRINITY_DN159663_c1_g1_i3.p1 TRINITY_DN159663_c1_g1~~TRINITY_DN159663_c1_g1_i3.p1 ORF type:internal len:209 (-),score=54.29 TRINITY_DN159663_c1_g1_i3:1-624(-)
VTMVVVSDDPAFLAASAEWSFNGRLLTWSNKLLAVTRRPLQDLPHLYTSFSMMNAMLIIT
DTLAGFSRCDIYVHPPYSPADAQVIQVASWSTVSGLTLVTHLPLFPEKFSRFAYGPSFVA
VAEDYPFYVERNPVWTPGQPLSYEGPVVQLLDLLAQNTNFTYTFVRPPDGQWGNKNADGT
WSGMVGMVGRKEVDMGASTFTLNAARAE
>TRINITY_DN159663_c1_g2_i1.p1 TRINITY_DN159663_c1_g2~~TRINITY_DN159663_c1_g2_i1.p1 ORF type:internal len:183 (-),score=29.15 TRINITY_DN159663_c1_g2_i1:1-546(-)
EWSLKVRLLTWPNKLLAVTRRPLQDLPHLYTSFSMMNAMLITLDATGTSTSPRELQVERV
ALWSTQRGLKLTTPHLPLFPNKFSKFPYGPIFTVASEEFPPHVVKNLSQKAGEPLSFGGP
LAQLLQLLAHNFNFSYTFVRPPDGKWGTKEADGSWSGMVGMVGRKEVDMGASTFTLNAAR
AE
>TRINITY_DN17264_c0_g1_i22.p1 TRINITY_DN17264_c0_g1~~TRINITY_DN17264_c0_g1_i22.p1 ORF type:complete len:297 (+),score=54.19 TRINITY_DN17264_c0_g1_i22:371-1261(+)
MVFYLSCDLPRMWESIKALDEAITVPEGGVMQSQFQPAALHVTSRRGLAATLASLWKQEQ
RDYVTATHIVLGVDLPQCRSQFNATARWFQASYSMSSREVVMEEVYLFGDGMESLNIPVT
RWNSRGEKAAMTVLHLPGLGPEDFKGHVVKATAIIYSPHIMKLPVCNKSTSLNSVARFEN
HCTAKRLEGVMVGKSGEVKEKGEYGGYLVDIILTLAAALNFRVKLSIIPPEEAEFGIDQG
DGTYSGLVGALQSLRADVALAGLSMTHERFMVMDFSEPVGECSGFTIFSCTLIILI
>TRINITY_DN174100_c0_g1_i1.p1 TRINITY_DN174100_c0_g1~~TRINITY_DN174100_c0_g1_i1.p1 ORF type:internal len:103 (+),score=18.82 TRINITY_DN174100_c0_g1_i1:2-307(+)
WGTVDADHRWNGLIGELLKREGGAEMALTSLKINKERESVVDFTVPFLESGIAIVVAKRT
GIISPTAFLEPFDTASWMLVAFVAIQVAALTIFLFEWLSPGG
>TRINITY_DN174100_c0_g2_i1.p1 TRINITY_DN174100_c0_g2~~TRINITY_DN174100_c0_g2_i1.p1 ORF type:3prime_partial len:120 (+),score=30.62 TRINITY_DN174100_c0_g2_i1:49-357(+)
MALSSFKINSERESVIDFTVPFLESGIAIVVAKRTGIISPTAFLEPFDTASWMLVAFVAI
QVAALTVFLFEWLSPGGYNMKVAPPRDHKFSLLRTYWLVWAVL
>TRINITY_DN185131_c0_g1_i1.p1 TRINITY_DN185131_c0_g1~~TRINITY_DN185131_c0_g1_i1.p1 ORF type:3prime_partial len:164 (-),score=33.66 TRINITY_DN185131_c0_g1_i1:2-454(-)
MESLNIPVTRWNSRGEKSAMTVLHLPGLGPEDFMGHVVKATAIIYSPHIMKLPVCNKSTS
LNSVARFENHCTAKRLEGVMVGKSGEVKEKGEYGGYLVDIILTLAAALNFRVKLSIIPPE
EAEFGIDQGDGTYSGLVGALQSLRADVALAG
>TRINITY_DN188_c0_g1_i12.p1 TRINITY_DN188_c0_g1~~TRINITY_DN188_c0_g1_i12.p1 ORF type:complete len:575 (-),score=113.52 TRINITY_DN188_c0_g1_i12:1770-3494(-)
MAVMATTLWLLLVGVVAASSGSGLRDPQVVGWNPGSSVFLAPGLGASLGAATGSTLANLP
ESVRLEANHFYLCFSGPPDEAFIRRLWAVSQAPVSVWAAPSWRAALGRFLYRDGATHVLV
GGTLWLSSSLRFIRDSVVNRSVNIKKTQWLFVSTEPEDGVFKAQLESHIPEKLNVFLLQS
YTPRADPSPSRKRRRNVPWEETEEDIHENTEARKRERKSHKDQKASYMTNIVTTSVVHQP
GAQRTPPCSATYDPDCFPVPEEKEKEEDSNENLRKQLFIDDVAENNQQSEGESSSKQKIM
RNKDGRREIKEKGEDIDQNVNNARGWVNMAHEQDPGKIHKSSGASRFRRQTRGWYPSISR
TKRQENIVDVMSSSPVEPGVSLHVAMYPGDGSVTLKRAGVWRRSSGMVLRQQIQPRSSGF
HGRDLVLTTVHKPRVFEVRGQEGQVRSSLREVDGYVAEVVRVLERRLNFTAVVTATNTFG
SQLLNGSWNGMLGFLTRGEADMSPLDFSPSWARAQAIDFSEWFSTDGVIIISKTPDLVQL
PFLLLQIFSGWVSKPPLSVARRHYHFPTLCCMTL
>TRINITY_DN188_c0_g1_i8.p1 TRINITY_DN188_c0_g1~~TRINITY_DN188_c0_g1_i8.p1 ORF type:5prime_partial len:442 (-),score=89.81 TRINITY_DN188_c0_g1_i8:668-1993(-)
LVFRVCFHHVDLDSSSLHLQQTSSTLLPRCQKPRVFEVRGQEGQVRSSLREVDGYVAEVV
RVLERRLNFTAVVTATNTFGSQLLNGSWNGMLGFLTRGEADMSPLDFSPSWARAQAIDFS
EWFSTDGVIIISKTPDLVQLPFLLLQIFSGWVWLSIVAVGVVTGNLLWAFDYILHYDRSD
SLLSGRGAGGVYRQRLSYGGAVAATLKLFLNQSSRTWCTSWSGRMLCSCLFLVVVSVVAL
YQGYIIAFLAVPRTARPIDSATHLMDRLPDVTPIVRKNTVYYRFVVNFESYSPIAANLKF
HQDSFLNTWDFFQLIHQGKYALIDTYSSGVGRAARFESSSDCRFHISRQVLKADLDLMAH
PQNSVFRENIDQALRRLRSFGIVEKIKNQYYSTSCSQELTQRDPIALTLTQVQSAFYLLA
AGFIISLMEFILEVTYSFCNR
>TRINITY_DN188_c0_g2_i11.p1 TRINITY_DN188_c0_g2~~TRINITY_DN188_c0_g2_i11.p1 ORF type:complete len:699 (+),score=144.51 TRINITY_DN188_c0_g2_i11:228-2324(+)
MAVMATTLWLLLVGVVAASSGSGLRDPQVVGWNPGSSVFLAPGLGASLGAATGSTLANLP
ESVRLEANHFYLCFSGPPDEAFIRRLWAVSQAPVSVWAAPSWRAALGRFLYRDGATHVLV
GGTLWLSSSLRFIRDSVVNRSVNIKKTQWLFVSTEPEDGVFKAQLESHIPEKLNVFLLQS
YTPRADPSPSRKRRRNVPWEETEEDIHENTEARKRERKSHKDQKASYMTNIVTTSVVHQP
GAQKTPPCSATYDPDCFPVPEEKEKEEDSNENLRKQLFIDDVAENNQQSEGESSSKQKIM
RNKDGRREIKEKGEDIDQNVNNARGWVNMAHEQDPGKIHKSSGASRFRRQTRGWYPSISR
TKRQENIVDVMSSSPVEPGVSLHVAMYPGDGSVTLKRAGVWRRSSGMVLRQQIQPRSSGF
HGRDLVLTTVHKPRVFEVRGQEGQVRSSLREVDGYVAEVVRVLERRLNFTAVVTATNTFG
SQLLNGSWNGMLGFLTRGEADMSPLDFSPSWARAQAIDFSEWFSTDGVIIISKTPDLVQL
PFLLLQIFSGWVWLSIVAVGVVTGNLLWAFDYILHYDRSDSLLSGRGAGGVYRQRLSYGG
AVAATLKLFLNQSSRTWCTSWSGRMLCSCLFLVVVSVVALYQGYIIAFLAVPRTARPIDS
ATHLMDRLPDVTPIVRKNTVYYRFVVVSLMFLVYYNYD
>TRINITY_DN188_c0_g2_i13.p1 TRINITY_DN188_c0_g2~~TRINITY_DN188_c0_g2_i13.p1 ORF type:complete len:699 (+),score=144.51 TRINITY_DN188_c0_g2_i13:228-2324(+)
MAVMATTLWLLLVGVVAASSGSGLRDPQVVGWNPGSSVFLAPGLGASLGAATGSTLANLP
ESVRLEANHFYLCFSGPPDEAFIRRLWAVSQAPVSVWAAPSWRAALGRFLYRDGATHVLV
GGTLWLSSSLRFIRDSVVNRSVNIKKTQWLFVSTEPEDGVFKAQLESHIPEKLNVFLLQS
YTPRADPSPSRKRRRNVPWEETEEDIHENTEARKRERKSHKDQKASYMTNIVTTSVVHQP
GAQKTPPCSATYDPDCFPVPEEKEKEEDSNENLRKQLFIDDVAENNQQSEGESSSKQKIM
RNKDGRREIKEKGEDIDQNVNNARGWVNMAHEQDPGKIHKSSGASRFRRQTRGWYPSISR
TKRQENIVDVMSSSPVEPGVSLHVAMYPGDGSVTLKRAGVWRRSSGMVLRQQIQPRSSGF
HGRDLVLTTVHKPRVFEVRGQEGQVRSSLREVDGYVAEVVRVLERRLNFTAVVTATNTFG
SQLLNGSWNGMLGFLTRGEADMSPLDFSPSWARAQAIDFSEWFSTDGVIIISKTPDLVQL
PFLLLQIFSGWVWLSIVAVGVVTGNLLWAFDYILHYDRSDSLLSGRGAGGVYRQRLSYGG
AVAATLKLFLNQSSRTWCTSWSGRMLCSCLFLVVVSVVALYQGYIIAFLAVPRTARPIDS
ATHLMDRLPDVTPIVRKNTVYYRFVVVSLMFLVYYNYD
>TRINITY_DN188_c0_g2_i14.p1 TRINITY_DN188_c0_g2~~TRINITY_DN188_c0_g2_i14.p1 ORF type:complete len:699 (+),score=144.51 TRINITY_DN188_c0_g2_i14:228-2324(+)
MAVMATTLWLLLVGVVAASSGSGLRDPQVVGWNPGSSVFLAPGLGASLGAATGSTLANLP
ESVRLEANHFYLCFSGPPDEAFIRRLWAVSQAPVSVWAAPSWRAALGRFLYRDGATHVLV
GGTLWLSSSLRFIRDSVVNRSVNIKKTQWLFVSTEPEDGVFKAQLESHIPEKLNVFLLQS
YTPRADPSPSRKRRRNVPWEETEEDIHENTEARKRERKSHKDQKASYMTNIVTTSVVHQP
GAQKTPPCSATYDPDCFPVPEEKEKEEDSNENLRKQLFIDDVAENNQQSEGESSSKQKIM
RNKDGRREIKEKGEDIDQNVNNARGWVNMAHEQDPGKIHKSSGASRFRRQTRGWYPSISR
TKRQENIVDVMSSSPVEPGVSLHVAMYPGDGSVTLKRAGVWRRSSGMVLRQQIQPRSSGF
HGRDLVLTTVHKPRVFEVRGQEGQVRSSLREVDGYVAEVVRVLERRLNFTAVVTATNTFG
SQLLNGSWNGMLGFLTRGEADMSPLDFSPSWARAQAIDFSEWFSTDGVIIISKTPDLVQL
PFLLLQIFSGWVWLSIVAVGVVTGNLLWAFDYILHYDRSDSLLSGRGAGGVYRQRLSYGG
AVAATLKLFLNQSSRTWCTSWSGRMLCSCLFLVVVSVVALYQGYIIAFLAVPRTARPIDS
ATHLMDRLPDVTPIVRKNTVYYRFVVVSLMFLVYYNYD
>TRINITY_DN188_c0_g2_i16.p1 TRINITY_DN188_c0_g2~~TRINITY_DN188_c0_g2_i16.p1 ORF type:complete len:699 (+),score=144.51 TRINITY_DN188_c0_g2_i16:228-2324(+)
MAVMATTLWLLLVGVVAASSGSGLRDPQVVGWNPGSSVFLAPGLGASLGAATGSTLANLP
ESVRLEANHFYLCFSGPPDEAFIRRLWAVSQAPVSVWAAPSWRAALGRFLYRDGATHVLV
GGTLWLSSSLRFIRDSVVNRSVNIKKTQWLFVSTEPEDGVFKAQLESHIPEKLNVFLLQS
YTPRADPSPSRKRRRNVPWEETEEDIHENTEARKRERKSHKDQKASYMTNIVTTSVVHQP
GAQKTPPCSATYDPDCFPVPEEKEKEEDSNENLRKQLFIDDVAENNQQSEGESSSKQKIM
RNKDGRREIKEKGEDIDQNVNNARGWVNMAHEQDPGKIHKSSGASRFRRQTRGWYPSISR
TKRQENIVDVMSSSPVEPGVSLHVAMYPGDGSVTLKRAGVWRRSSGMVLRQQIQPRSSGF
HGRDLVLTTVHKPRVFEVRGQEGQVRSSLREVDGYVAEVVRVLERRLNFTAVVTATNTFG
SQLLNGSWNGMLGFLTRGEADMSPLDFSPSWARAQAIDFSEWFSTDGVIIISKTPDLVQL
PFLLLQIFSGWVWLSIVAVGVVTGNLLWAFDYILHYDRSDSLLSGRGAGGVYRQRLSYGG
AVAATLKLFLNQSSRTWCTSWSGRMLCSCLFLVVVSVVALYQGYIIAFLAVPRTARPIDS
ATHLMDRLPDVTPIVRKNTVYYRFVVVSLMFLVYYNYD
>TRINITY_DN188_c0_g2_i17.p1 TRINITY_DN188_c0_g2~~TRINITY_DN188_c0_g2_i17.p1 ORF type:complete len:699 (+),score=144.51 TRINITY_DN188_c0_g2_i17:228-2324(+)
MAVMATTLWLLLVGVVAASSGSGLRDPQVVGWNPGSSVFLAPGLGASLGAATGSTLANLP
ESVRLEANHFYLCFSGPPDEAFIRRLWAVSQAPVSVWAAPSWRAALGRFLYRDGATHVLV
GGTLWLSSSLRFIRDSVVNRSVNIKKTQWLFVSTEPEDGVFKAQLESHIPEKLNVFLLQS
YTPRADPSPSRKRRRNVPWEETEEDIHENTEARKRERKSHKDQKASYMTNIVTTSVVHQP
GAQKTPPCSATYDPDCFPVPEEKEKEEDSNENLRKQLFIDDVAENNQQSEGESSSKQKIM
RNKDGRREIKEKGEDIDQNVNNARGWVNMAHEQDPGKIHKSSGASRFRRQTRGWYPSISR
TKRQENIVDVMSSSPVEPGVSLHVAMYPGDGSVTLKRAGVWRRSSGMVLRQQIQPRSSGF
HGRDLVLTTVHKPRVFEVRGQEGQVRSSLREVDGYVAEVVRVLERRLNFTAVVTATNTFG
SQLLNGSWNGMLGFLTRGEADMSPLDFSPSWARAQAIDFSEWFSTDGVIIISKTPDLVQL
PFLLLQIFSGWVWLSIVAVGVVTGNLLWAFDYILHYDRSDSLLSGRGAGGVYRQRLSYGG
AVAATLKLFLNQSSRTWCTSWSGRMLCSCLFLVVVSVVALYQGYIIAFLAVPRTARPIDS
ATHLMDRLPDVTPIVRKNTVYYRFVVVSLMFLVYYNYD
>TRINITY_DN19016_c0_g1_i1.p1 TRINITY_DN19016_c0_g1~~TRINITY_DN19016_c0_g1_i1.p1 ORF type:internal len:187 (-),score=21.83 TRINITY_DN19016_c0_g1_i1:2-559(-)
CNNGEMGIQQLLLQSNLSSSVHLYDTIFSETLQNFMGHTFQVVTLIYFPFIVYERSNTDD
GLLSPGDSLDIRMLNTFSTHLNFTYEVREPWDGTWGVPLGGGNFSGIVGTLQHEQADFSL
NLTPSPSRMKVISHSRIYSYDPLLIVSRKPGTLPRRFALLRPFTGNLWITVIVFTSAAGV
ILWLLQ
>TRINITY_DN19845_c0_g1_i2.p1 TRINITY_DN19845_c0_g1~~TRINITY_DN19845_c0_g1_i2.p1 ORF type:internal len:162 (+),score=35.57 TRINITY_DN19845_c0_g1_i2:2-484(+)
LLAVTRRPLQDLPHLYTSFSMINSMLIIVDTFASFSRCNIYIHPPYRPPEAQVVRIASWS
TVSGLTLATHLPLFPEKFSKFAYRPTLMAATEEYPSYAERSPAWTPDHLDYTGPVIQLLK
LLADNHNFTYTFVRPPDGQWGNKNADGTWSGMVGMVHRKEV
>TRINITY_DN19845_c0_g1_i3.p1 TRINITY_DN19845_c0_g1~~TRINITY_DN19845_c0_g1_i3.p1 ORF type:internal len:163 (+),score=22.22 TRINITY_DN19845_c0_g1_i3:2-487(+)
LLAVTRRPLQDLPHLYTSFSMINSMLIIVDTFASFSRCNIYIHPPYRPPEAQVVQVASWS
TIRGLTLATHLPLFPEKFSKFAYRPSLVAAAEGYSPYLERDPAWTPDQPIKYEGPVIQLL
DSLADSLNFTYTLIRPPDRKWGTREADGSWSGMVGMVHRKEV
>TRINITY_DN19845_c0_g3_i2.p1 TRINITY_DN19845_c0_g3~~TRINITY_DN19845_c0_g3_i2.p1 ORF type:complete len:490 (+),score=65.43 TRINITY_DN19845_c0_g3_i2:92-1471(+)
MYVYLPFSPSEDRVDWVASWSTSRGFTLSVQLPLFPEKFSKFVYRPTLLVAAEEFPPHVI
LDPKWIPGRPINFIGPIANVLELIAQDCNFSYVFEKPLDGSWGTKTESGSWSGMVGMVHR
KEVDIGLGPFGISATRAEVVDYVWAIISDSLRIMASRGIPEVDPWSFLVPLRPLVWGFVL
VALTVVLAILLLMAVYSPSEIRSRGQRAWEDLFLYIRVTLRQDMPLPVEQSWERLMLGGW
MIMTIVLTRSYAGALMSMLAIRNIAQPFQTLRDVLDDPSITMVWQANTVYLQFMWAAKSG
IFRDILDTEKDGRLMYVTTTEYLGVMETLLTKGRHVLMMEDLTRRVLMADYFTLTGQCDF
YMSRERFLYIYLSMIGQKDHPLVPAFSKRTKIVTEAGLYNYWVRHLSANSTRCVRAPSQI
TVRSALSFMNIWGMFAVFAGGHAFALLLLLLERLVSDFT
>TRINITY_DN19845_c0_g3_i3.p1 TRINITY_DN19845_c0_g3~~TRINITY_DN19845_c0_g3_i3.p1 ORF type:complete len:389 (+),score=45.97 TRINITY_DN19845_c0_g3_i3:92-1168(+)
MYVYLPFSPSEDRVDWVASWSTSRGFTLSVQLPLFPEKFSKFVYRPTLLVAAEEFPPHVI
LDPKWIPGRPINFIGPIANVLELIAQDCNFSYVFEKPLDGSWGTKTESGSWSGMVGMVHR
KEVDIGLGPFGISATRAEVVDYVWAIISDSLRIMASRGIPEVDPWSFLVPLRPLVWGIVL
VALMVVLTILLLMAAYSPGKIRSHSKRAWEDLFLYVRVTLRQDMPLPVEQSWERLMLGGW
MIMTIVLTRSYAGALMSMLAIKNVAQPFQYLRDVISNPAISMVWQANSVHLQYMWTVKSG
VFRDVLETEKDDRLMFVTSPSYMGIVRNLVSKDRHVLVVEELTSRDLMADYFSHTELR
>TRINITY_DN19845_c0_g3_i5.p1 TRINITY_DN19845_c0_g3~~TRINITY_DN19845_c0_g3_i5.p1 ORF type:complete len:490 (+),score=54.64 TRINITY_DN19845_c0_g3_i5:92-1471(+)
MYVYLPFSPSEDRVDWVASWSTSRGFTLSVQLPLFPEKFSKFVYRPTLLVAAEEFPPHVI
LDPKWIPGRPINFIGPIANVLELIAQDCNFSYVFEKPLDGSWGTKTESGSWSGMVGMVHR
KEVDIGLGPFGISATRAEVVDYVWAIISDSLRIMASRGIPEVDPWSFLVPLRPLVWGIVL
VALMVVLTILLLMAAYSPGKIRSHSKRAWEDLFLYVRVTLRQDMPLPVEQSWERLMLGGW
MIMTIVLTRSYAGALMSMLAIKNVAQPFQYLRDVISNPAISMVWQANSVHLQYMWTVKSG
VFRDVLETEKDDRLMFVTSPSYMGIVRNLVSKDRHVLVVEELTSRDLMADYFSHTGRCEF
YLSKEKFLHIYFSMIGQKDHPLVPAFSKRTKIVTEAGLYNYWVRHLSANSTRCVRAPSQI
TVRSALSFMNIWGMFAVFAGGHAFALLLLLLERLVSDFT
>TRINITY_DN19913_c0_g2_i1.p1 TRINITY_DN19913_c0_g2~~TRINITY_DN19913_c0_g2_i1.p1 ORF type:internal len:207 (-),score=22.14 TRINITY_DN19913_c0_g2_i1:2-619(-)
DKCIKVALSLWPPFVKSKPPAPMGSMVKIFSVIQRTLGLCYEFAEPSDGFWGAEYPNGSW
FGMMGMMQRKEVDLALGPFAISLDRSRVADFSVPILSIDHTIFYARQEVSPDLLGFIKPF
TASVWSLLALALVLVTFVTLLVQSLAPQRPNPTKTVARVHGRHDRVSSSPTHGASNSQPK
PVREFWLWGFMIILGQVLFLRRLGGG
>TRINITY_DN20103_c1_g1_i6.p1 TRINITY_DN20103_c1_g1~~TRINITY_DN20103_c1_g1_i6.p1 ORF type:internal len:195 (-),score=39.27 TRINITY_DN20103_c1_g1_i6:1-582(-)
PVTFLHRAENGTVLLRYGVVIEVVQAIARVLNISLKIIETPNDETWGEKMGNGSWYGVMG
QLQRQEVDIGLANLFITSHWLQVADLTAPYRSEAMLFMTRTEPPLPHWQALAFPFHQWTW
LAVLVGLIISGPLLFLLAWSSGRCVGEVPILQDLTFAWYYAFGMHFCEAHKSLPRSTSTQ
IFVLFLWLYTMLLT
>TRINITY_DN204232_c0_g1_i3.p1 TRINITY_DN204232_c0_g1~~TRINITY_DN204232_c0_g1_i3.p1 ORF type:3prime_partial len:483 (-),score=72.97 TRINITY_DN204232_c0_g1_i3:3-1400(-)
MRKAAAISRDSSTCRDTAKVDQITVYVKPPNYWALLTPPVVAVEKAAKPRLVPVYTWTPP
PAFASTNHWYTGRLRALSTHEQYQLHGSHLYVATLRGEPFIKPLNGTSNDSNWAVGKSTQ
TPPPPLPAHITCQQPRAFTGFLVDMLDVLKSYMNFTYTLYEVCDNSYGSLKDGRWTGVVG
EVMYAHAHIGLANLGANYARSSVVSFPKVSTIYGGAGIIMKRPQTTIKDLLAVYFYPFSV
NVWVCIIVSIPVAALAMYCATRPRRRLRQLLKRCKVLWRRRQTNTSAVRTRGRAPIRITI
TRPSAGSTSSQEPERKLPSSKSLLCSTPPQRHQRENSPGYGVKDKAPDGDNEAAVFDLNT
KEKEDVAQSFFSGVWFASTVLMQQGQEVVPETGPARLVFGTMWVAAVVLYAAYTSNLVSY
FTVTKMSLPFTDLEGLVRSDYKFGTRQGSVYLDNMMTSQTDVFKEA
>TRINITY_DN210747_c0_g1_i1.p1 TRINITY_DN210747_c0_g1~~TRINITY_DN210747_c0_g1_i1.p1 ORF type:internal len:155 (+),score=30.88 TRINITY_DN210747_c0_g1_i1:1-462(+)
YKQPRDGTWGAQQEDGSWSGMLGMVIREEADIGLGPFGISSSRAEFVEFMWPIFIAYSWI
LAGRGRPEVDPWSFLLPLSPLVWTFILTALLAMATAVFLLTSYFTQGSDSPRNKNIETFS
LVRILFQQDYLVVGGVWRWWERLVLGVWMMMTLV
>TRINITY_DN211712_c0_g1_i1.p1 TRINITY_DN211712_c0_g1~~TRINITY_DN211712_c0_g1_i1.p1 ORF type:internal len:103 (-),score=16.99 TRINITY_DN211712_c0_g1_i1:3-308(-)
FSPHLLLVQEKTTTSALSFIGPLINVLDILAKTMNFTYKYERPPDGSWGVKLENGSWTGM
VGMVVRKETDIGLGPFDITATRAADVDFTRPILTETGRILGG
>TRINITY_DN21212_c0_g1_i1.p1 TRINITY_DN21212_c0_g1~~TRINITY_DN21212_c0_g1_i1.p1 ORF type:complete len:253 (-),score=43.75 TRINITY_DN21212_c0_g1_i1:393-1151(-)
MEDCLDKRIVDAVAKVHNFSYQVFEPEDGLWGYQLENGSFTGVLGEIQHHKADFSLDLSI
TAEREEVIDYTIGYHWEPLTFVTSKPQPLPQWLALVRPYQAYVWLCFLLLLTVAGPIYWL
LQKLSGGSQSLGEAAFLMYASMFAQGRKWPSGTTVRLYSVFWLLFCLVVTVSYVSNLTAF
LTVPALSPTVDTLEELVDSNFVWGINDFGAADYQLFKTSKVNRLSPGRHSHALHRQERRH
AGLPRQGQLLPG
>TRINITY_DN21212_c0_g1_i5.p1 TRINITY_DN21212_c0_g1~~TRINITY_DN21212_c0_g1_i5.p1 ORF type:complete len:244 (-),score=42.09 TRINITY_DN21212_c0_g1_i5:29-760(-)
MEDCLDKRIVDAVAKVHNFSYQVFEPEDGLWGYQLENGSFTGVLGEIQHHKADFSLDLSI
TAEREEVIDYTIGYHWEPLTFVTSKPQPLPQWLALVRPYQAYVWLCFLLLLTVAGPIYWL
LQKLSGGSQSLGEAAFLMYASMFAQGRKWPSGTTVRLYSVFWLLFCLVVTVSYVSNLTAF
LTVPALSPTVDTLEELVDSNFVWGINDFGAADYQLFKTSKVNRLFGKENKNSGCLLGRCR
AII
>TRINITY_DN2123_c0_g1_i10.p1 TRINITY_DN2123_c0_g1~~TRINITY_DN2123_c0_g1_i10.p1 ORF type:internal len:241 (-),score=49.49 TRINITY_DN2123_c0_g1_i10:1-720(-)
LQQQLPMTDPTSFRWEEPVRVRVAAEEWVPHIAVSQDASGNITIRGPMANLLQALAKALN
FRYTLVRPADGAWGIPDTSGEWNGMIGMVKRNEADLALGPFGLTYSRSRVVDFSSPILID
YYRILVRRPRSKPDPLGFLRPFRWPVWTGLVLGVGVVGLVLYHVRRAALDLSQWQEDVVM
DVGQVLHHWWSVYGALLNQPYTWMAQGWRPRHLTCPGSIHRQHADPGTPHRSNSLHPPHA
>TRINITY_DN2123_c0_g1_i13.p1 TRINITY_DN2123_c0_g1~~TRINITY_DN2123_c0_g1_i13.p1 ORF type:5prime_partial len:299 (-),score=69.15 TRINITY_DN2123_c0_g1_i13:148-1044(-)
LQQQLPMTDPTSFRWEEPVRVRVAAEEWVPHIAVSQDASGNITIRGPMANLLQALAKALN
FRYTLVRPADGAWGIPDTSGEWNGMIGMVKRNEADLALGPFGLTYSRSRVVDFSSPILID
YYRILVRRPRSKPDPLGFLRPFRWPVWTGLVLGVGVVGLVLYHVRRAALDLSQWQEDVVM
DVGQVLHHWWSVYGALLNQPYTWMAQGWSVRVAVATWWLVALIVARSYSSALTSLLAVRT
VPVKYNFLAQVIADSHMHLIFEKATALVEHMSGVFVVFGGGLLVAATVLLCELAAAAA
>TRINITY_DN2123_c0_g1_i14.p1 TRINITY_DN2123_c0_g1~~TRINITY_DN2123_c0_g1_i14.p1 ORF type:5prime_partial len:303 (-),score=62.08 TRINITY_DN2123_c0_g1_i14:563-1471(-)
LQQQLPMTDPTSFRWEEPVRVRVAAEEWVPHIAVSQDASGNITIRGPMANLLQALAKALN
FRYTLVRPADGAWGIPDTSGEWNGMIGMVKRNEADLALGPFGLTYSRSRVVDFSSPILID
YYRILVRRPRSKPDPLGFLRPFRWPVWTGLVLGVGVVGLVLYHVRRAALDLSQWQEDVVM
DVGQVLHHWWSVYGALLNQREGQVALHVDGPGLERACGRGHVVACGPDRGQVLQLGPDLP
PGRQDRPRQVQLPRSGHRRLPHAPHLREGDCAGRTYVDGEARGVQRSGRHPTRWTSTLPG
FL
>TRINITY_DN2123_c0_g1_i5.p1 TRINITY_DN2123_c0_g1~~TRINITY_DN2123_c0_g1_i5.p1 ORF type:complete len:436 (-),score=102.55 TRINITY_DN2123_c0_g1_i5:148-1314(-)
MANLLQALAKALNFRYTLVRPADGAWGIPDTSGEWNGMIGMVKRNEADLALGPFGLTYSR
SRVVDFSSPILIDYYRILVRRPRSKPDPLGFLRPFRWPVWTGLVLGVGVVGLVLYHVRRA
ALDLSQWQEDVVMDVGQVLHHWWSVYGALLNQPYTWMAQGWSVRVAVATWWLVALIVARS
YSSALTSLLAVRTVPVKYNFLAQVIADSHMHLIFEKATALVEHMSTVKHGVYKDLADTRP
DGRAHFLASSKLYEAAYREVRDQHYALLVEDTTCRKVYSDDFTKYGRCDFYIGKEQYWPL
IFSMIGRKGSPLIQAINSRIEWLVSHDLYFKWLGDELPNATACLKANTRVTVTEAYTLTG
LWGVFVVFGGGLLVAATVLLCELAAAAA
>TRINITY_DN21244_c0_g1_i5.p1 TRINITY_DN21244_c0_g1~~TRINITY_DN21244_c0_g1_i5.p1 ORF type:complete len:214 (-),score=37.84 TRINITY_DN21244_c0_g1_i5:43-684(-)
MIGLVARHQANLAINEITITTGREEVVDFTAPYFLESTTLISRAPEKKNQSFAVFSPFTL
RVWLLVAAATLAMGPVLRVVAWLRQHYILEARPQHSLQDFAFNMFRSLVVQGNLLLACHW
EQRIVFFTWYFFCFTVYAMYAGTLTAFLAIPAYEKPIDSLWDLLNAVKHKNYKPVVVLGT
SNEFIFKVRNTDKRQRIFSLGICNRKCSQIFLE
>TRINITY_DN21244_c0_g1_i6.p1 TRINITY_DN21244_c0_g1~~TRINITY_DN21244_c0_g1_i6.p1 ORF type:complete len:640 (-),score=139.57 TRINITY_DN21244_c0_g1_i6:198-2117(-)
MEEREARLLDELLGFLMSTSTGRQLYLLHDHSSSVVSSAMVTSYQRWGQLIIVRYTSELE
EMEATVRSHLDVLTLRDVFVVCSAAHTIHVFTEVRRRSLESAFVRWFVVLQEDVTQEILS
TLREGTQVSAAVRGSEGLYHLLSSHVDNNNRVTLEDVGWWAWSPSDDHESFLSEPLHGEL
SLAYSDFGGRRLKAAVVDNEAFFEVTTTADGSIQPLSGIDFQVLNTLSQKLNFTYQLVLA
EDRQWGGVQKNGSVTGMIGLVARHQANLAINEITITTGREEVVDFTAPYFLESTTLISRA
PEKKNQSFAVFSPFTLRVWLLVAAATLAMGPVLRVVAWLRQHYILEARPQHSLQDFAFNM
FRSLVVQGNLLLACHWEQRIVFFTWYFFCFTVYAMYAGTLTAFLAIPAYEKPIDSLWDLL
NAVKHKNYKPVVVLGTSNEFIFKEAKRGIYRDLWQVFDHSEGYVDTYNDGMDKVLKGKYV
FLNAQLGAEIRAVTRGRHKYYFARNAFYPQGYGIACTSGSPLRRVFDKILTQMSAAGLVQ
KWTRDEIMKAAKRDNDIATGPGAITLRHLQAAFFLLVLGYLLGGLALLLERIRHRRHATT
LGHVGQTTIEMMKEKSKNREHMGKLSESEKYGDMNIEIN
>TRINITY_DN21244_c0_g2_i12.p1 TRINITY_DN21244_c0_g2~~TRINITY_DN21244_c0_g2_i12.p1 ORF type:internal len:419 (+),score=98.15 TRINITY_DN21244_c0_g2_i12:3-1256(+)
QPVMLPTVIFIWVTSCFVFPFRGETIAVTNNSSSSGGVTDLDPSSSLTRDRPADSDSGVG
LLVHSGATYLKTGLTSSVASRLTMEEREARLLDELLGFLMSTSTGRQLYLLHDHSSSVVS
SAMVTSYQRWGQLIIVRYTSELEEMEATVRSHLDVLTLRDVFVVCSAAHTIHVFTEVRRR
SLESAFVRWFVVLQEDVTQEILSTLREGTQVSAAVRGSEGLYHLLSSHVDNNNRVTLEDV
GWWAWSPSDDHESFLSEPLHGELSLAYSDFGGRRLKAAVVDNEAFFEVTTTADGSIQPLS
GIDFQVLNTLSQKLNFTYQLVLAEDRQWGGVQKNGSVTGMIGLVARHQANLAINEITITT
GREEVVDFTAPYFLESTTLISRAPEKKNQSFAVFSPFTLRVMFILASYTSMFEYLLVL
>TRINITY_DN21244_c0_g2_i4.p1 TRINITY_DN21244_c0_g2~~TRINITY_DN21244_c0_g2_i4.p1 ORF type:3prime_partial len:336 (+),score=79.07 TRINITY_DN21244_c0_g2_i4:404-1408(+)
MEEREARLLDELLGFLMSTSTGRQLYLLHDHSSSVVSSAMVTSYQRWGQLIIVRYTSELE
EMEATVRSHLDVLTLRDVFVVCSAAHTIHVFTEVRRRSLESAFVRWFVVLQEDVTQEILS
TLREGTQVSAAVRGSEGLYHLLSSHVDNNNRVTLEDVGWWAWSPSDDHESFLSEPLHGEL
SLAYSDFGGRRLKAAVVDNEAFFEVTTTADGSIQPLSGIDFQVLNTLSQKLNFTYQLVLA
EDRQWGGVQKNGSVTGMIGLVARHQANLAINEITITTGREEVVDFTAPYFLESTTLISRA
PEKKNQSFAVFSPFTLRVMFILASYTSMFEYLLVL
>TRINITY_DN21244_c0_g2_i5.p1 TRINITY_DN21244_c0_g2~~TRINITY_DN21244_c0_g2_i5.p1 ORF type:complete len:601 (+),score=129.88 TRINITY_DN21244_c0_g2_i5:259-2061(+)
MVTSYQRWGQLIIVRYTSELEEMEATVRSHLDVLTLRDVFVVCSAAHTIHVFTEVRRRSL
ESAFVRWFVVLQEDVTQEILSTLREGTQVSAAVRGSEGLYHLLSSHVDNNNRVTLEDVGW
WAWSPSDDHESFLSEPLHGELSLAYSDFGGRRLKAAVVDNEAFFEVTTTADGSIQPLSGI
DFQVLNTLSQKLNFTYQLVLAEDRQWGGVQKNGSVTGMIGLVARHQANLAINEITITTGR
EEVVDFTAPYFLESTTLISRAPEKKNQSFAVFSPFTLRVWLLVAAATLAMGPVLRVVAWL
RQHYILEARPQHSLQDFAFNMFRSLVVQGNLLLACHWEQRIVFFTWYFFCFTVYAMYAGT
LTAFLAIPAYEKPIDSLWDLLNAVKHKNYKPVVVLGTSNEFIFKEAKRGIYRDLWQVFDH
SEGYVDTYNDGMDKVLKGKYVFLNAQLGAEIRAVTRGRHKYYFARNAFYPQGYGIACTSG
SPLRRVFDKILTQMSAAGLVQKWTRDEIMKAAKRDNDIATGPGAITLRHLQAAFFLLVLG
YLLGGLALLLERIRHRRHATTLGHVGQTTIEMMKEKSKNREHMGKLSESEKYGDMNIEIN
>TRINITY_DN214681_c0_g1_i1.p1 TRINITY_DN214681_c0_g1~~TRINITY_DN214681_c0_g1_i1.p1 ORF type:internal len:128 (+),score=28.26 TRINITY_DN214681_c0_g1_i1:1-381(+)
VVAMEYPFYVERHPAWTPGQPLNYKGPVIQLLALLANQSNFTYTFVEPPDGTFGTKEADG
SWTGMVGMVGRNEVDIGVGPFSLSGVRAEVVDYMKVFVDDTIKIIGGLGRPEVDPWAFLM
PLGPLVW
>TRINITY_DN214681_c0_g4_i1.p1 TRINITY_DN214681_c0_g4~~TRINITY_DN214681_c0_g4_i1.p1 ORF type:internal len:129 (+),score=30.75 TRINITY_DN214681_c0_g4_i1:1-384(+)
EKFSKFAYGPTFLTACEEYPSYVELSPSWKPDQPVEFEGPMINLLDLLAENFNFTYTFVR
PPDGMWGHKEADGSWTGMVGMVGREEVDMGVGPFSMSATRAEMVDYMRIVVDDALKIIGG
RGRPEVDP
>TRINITY_DN218967_c0_g1_i3.p1 TRINITY_DN218967_c0_g1~~TRINITY_DN218967_c0_g1_i3.p1 ORF type:5prime_partial len:224 (-),score=66.87 TRINITY_DN218967_c0_g1_i3:101-772(-)
LESLATSEKARKTEHIAGVTKSGVQGEWGLYVHQLYWGEGVRRVTTWRDKRFTSHVELFP
SRFSDLRGAVLKVVTFEWAPSVFYYRARDGSLLFRYGTDIGVVDTLSEVLNFTVRYEEPP
AGERWGREEANGSWSGMMGKLARNEVDIGVVDLYVTIVRVGILDYSAPYDSELSCFMARR
EPPLPRWQALAFPFQGQTWLAILVGLITSGPVLYLLASGSGRW
>TRINITY_DN218967_c0_g2_i1.p1 TRINITY_DN218967_c0_g2~~TRINITY_DN218967_c0_g2_i1.p1 ORF type:5prime_partial len:199 (+),score=59.04 TRINITY_DN218967_c0_g2_i1:1-597(+)
GEWGLYVHQLYWGEGVRRVTTWRDKRFTSHVELFPSRFSDLRGAVLKVVTFEWAPSVFYY
RARDGSLLFRYGTDIGVVDTLSEVLNFTVRYEEPPAGERWGREEANGSWSGMMGKLARNE
VDIGVVDLYVTIVRVGILDYSAPYDSELSCFMARREPPLPRWQALAFPFQGQTWLAILVG
LITSGPVLYLLASGSGRW
>TRINITY_DN2222_c0_g2_i2.p1 TRINITY_DN2222_c0_g2~~TRINITY_DN2222_c0_g2_i2.p1 ORF type:internal len:184 (+),score=31.90 TRINITY_DN2222_c0_g2_i2:1-549(+)
LTGPLRILLETLSQHVKFEYELITPPDMLWGVMLPNGSWNGMLGQIQKEEVEIALGPFGI
SRERATVCDFSIPIVHERWTIMTPRPRIESDVSGFLKPFTVQVWLLILASLLSVGTAMAC
VVWAEGKIFRVITRNIVSKASTWVLLTLSQEGSEWLPKEDGGRVIVTTWLLASLVFMTSY
SGI
>TRINITY_DN225251_c0_g1_i1.p1 TRINITY_DN225251_c0_g1~~TRINITY_DN225251_c0_g1_i1.p1 ORF type:internal len:147 (+),score=23.99 TRINITY_DN225251_c0_g1_i1:1-438(+)
RGAVLKVSTFHFAPCNFFHRAENGTVLLRYGMEIEVVKTVARVLNFTLTFTEPPNGETWG
EELGNGSWYGLMGQLQRQEADIGLANLFVSSHWLQVVDVTSPYRTEMMVFMALTEPPLPR
WQSLSFPFHQWTWLAVLLGLIVSGPC
>TRINITY_DN225251_c0_g1_i2.p1 TRINITY_DN225251_c0_g1~~TRINITY_DN225251_c0_g1_i2.p1 ORF type:internal len:147 (+),score=21.07 TRINITY_DN225251_c0_g1_i2:1-438(+)
RGAVLKVSTFHFAPCNFFHRAENGTVLLRYGMEIEVVKTVARVLNFTLTFMEPPNGENWG
EELENGSWYGLIGQLQRHEADIGLANLFVSSHWLQVVDVTSPYRTEMMVFMALTEPPLPR
WQSLSFPFHQWTWLAVLLGLIVSGPC
>TRINITY_DN2262_c0_g1_i2.p1 TRINITY_DN2262_c0_g1~~TRINITY_DN2262_c0_g1_i2.p1 ORF type:complete len:261 (+),score=29.34 TRINITY_DN2262_c0_g1_i2:1-783(+)
MLITVNNPAAITECDIYIHSPYRPPAAQVVQVASWSTIRGLTLATHLPLFPEKFSKFAYR
PSLVAAAEGYSPYLERDPAWTPDQPIKYEGPVIQLLDSLADSLNFTYTLIRPPDRKWGTR
EADGSWSGMVGMIMRGEADLGAEVFSVHAARAAVVDFTYPVVIVYLRIIGDRGLPEVDPW
GFLLPLTPLVWASTLVTLVVLPTVVVLLASWSSLKTVVVQDSWLQNTFVFIRVLLQQGML
LAGLTFLLELSLAVRKHPQP
>TRINITY_DN2262_c0_g1_i3.p1 TRINITY_DN2262_c0_g1~~TRINITY_DN2262_c0_g1_i3.p1 ORF type:3prime_partial len:268 (+),score=30.22 TRINITY_DN2262_c0_g1_i3:1-801(+)
MLITVNNPAAITECDIYIHSPYRPPAAQVVQVASWSTIRGLTLATHLPLFPEKFSKFAYR
PSLVAAAEGYSPYLERDPAWTPDQPIKYEGPVIQLLDSLADSLNFTYTLIRPPDRKWGTR
EADGSWSGMVGMIMRGEADLGAEVFSVHAARAAVVDFTYPVVIVYLRIIGDRGLPEVDPW
GFLLPLTPLVWASTLVTLVVLPTVVVLLASWSSLKTVVVQDSWLQNTFVFIRVLLQQEIP
LLPYLHWERIMVALWLLMTLVLTKSYA
>TRINITY_DN2262_c0_g1_i4.p1 TRINITY_DN2262_c0_g1~~TRINITY_DN2262_c0_g1_i4.p1 ORF type:3prime_partial len:269 (+),score=32.35 TRINITY_DN2262_c0_g1_i4:1-804(+)
MLITVNNPAAITECDIYIHSPYRPPAAQVVQVASWSTIRGLTLATHLPLFPEKFSKFAYR
PSLVAAAEGYSPYLERDPAWTPDQPIKYEGPVIQLLDSLADSLNFTYTLIRPPDRKWGTR
EADGSWSGMVGMIMRGEADLGAEVFSVHAARAAVVDFTYPVVIVYLRIIGDRGLPEVDPW
GFLLPLTPLVWASTLVTLVVLPTVVVLLASWSSLKTVVVQGSWLQNTFVFIRVLLQQDIL
VPPYLHWERIMLALWLLMTLVLTKSYAG
>TRINITY_DN2262_c1_g1_i3.p2 TRINITY_DN2262_c1_g1~~TRINITY_DN2262_c1_g1_i3.p2 ORF type:3prime_partial len:138 (+),score=35.35 TRINITY_DN2262_c1_g1_i3:67-477(+)
MAATEEYPSYAERSPAWTPDHLDYTGPVIQLLKLLADNHNFTYTFVRPPDGQWGNKNADG
TWSGMVGMVGRKEVDMGATIFTLNAARAEVVDYLTMFVNDAVTIIGGLGRPEVDPWGFLL
PLGPLVWTAILAALLVV
>TRINITY_DN2262_c1_g1_i5.p1 TRINITY_DN2262_c1_g1~~TRINITY_DN2262_c1_g1_i5.p1 ORF type:internal len:109 (+),score=25.84 TRINITY_DN2262_c1_g1_i5:3-326(+)
KLLNYLSTGLNFSYTYVRPSDGAWGSKQGDGSWSGMVGMVGRKEVDFGVGPFSLSVVRAE
MVDYMMLFVDDAVKIIAGLGRPEVDPWGFLLPLGPLVWTAILAALLVV
>TRINITY_DN2262_c1_g2_i3.p1 TRINITY_DN2262_c1_g2~~TRINITY_DN2262_c1_g2_i3.p1 ORF type:complete len:550 (+),score=89.94 TRINITY_DN2262_c1_g2_i3:174-1652(+)
MNALLLIVDDTSEPTKCGVFMHLPYSRRDTQELRIAWWTPHLGLVFTTHLPLFHDKFSRF
PHRPSLRLTTEVFPTQRAVMVDDSEAPGGKRLSFIGPMANVADFFARRMNFTYTYVRSPD
REWGIKKEDGSWSGMVGLVSREEAAIGLGPIVATAARAEVVDFTSPLSIISCRILGRQGR
PEVDPWGFLLPLDPLVWLSILMALLAAMVLVFFASSCVLAQVVDGSTMPQEAFGFIRVLL
QQDVEVPSHWWWERMMMAVWMMMTQILIRSYAGTLMSLLAVRYIAQPFQSFQSILEHPSV
IMVWQENSASVQGIRSVDSALFRDVIGLESAGRLIYKLYPEFPTVLDTLVRSGDHVLVEL
EMVVRNLLARDFSRTGRCDFYLSRERYLSEPLAIALRKHSPLTPIINNWVMTLVEAGLFE
RWMSKSVPNTTTCLQTPKKTSMNTYLSLKNLWGMFVVLAVGHMIAFLTLILETLSRILVY
PRVSSHRDSKGH
>TRINITY_DN229256_c0_g1_i1.p1 TRINITY_DN229256_c0_g1~~TRINITY_DN229256_c0_g1_i1.p1 ORF type:3prime_partial len:105 (-),score=25.88 TRINITY_DN229256_c0_g1_i1:2-313(-)
MAAVCLGRYHLALSPDGNWGGPQPDNTITGLVGQVARHEAHAALCALTITDTRETVVDFT
APYYFESATFVSPAPKEKNRSFAILSPFTLEVWLCIIVATVLAG
>TRINITY_DN22935_c0_g1_i1.p1 TRINITY_DN22935_c0_g1~~TRINITY_DN22935_c0_g1_i1.p1 ORF type:5prime_partial len:269 (+),score=42.65 TRINITY_DN22935_c0_g1_i1:2-808(+)
LIYFPFIVYERSNTDDGLLSPGDSLDIRMLNTFSTHLNFTYEVREPWDGTWGVPLGGGNF
SGIVGTLQHEQADFSLNLTPSPSRMKVISHSRIYSYDPLLIVSRKPGTLPRRFALLRPFT
GNLWITVIVFTSAAGVILWLLQRTWSWLSGQAGIRLDPALIYTWGVLMEEPVTYSTASVS
EQVFIGWWLLCCVIISTAYRSSLVAHLSVQSKSLPINSFEDLLNHDGWSWGGFRLQGTAF
LYFSQTTDPVIQEVYENLQEGSSIHWAV
>TRINITY_DN22935_c0_g1_i3.p1 TRINITY_DN22935_c0_g1~~TRINITY_DN22935_c0_g1_i3.p1 ORF type:5prime_partial len:421 (+),score=56.21 TRINITY_DN22935_c0_g1_i3:2-1264(+)
LIYFPFIVYERSNTDDGLLSPGDSLDIRMLNTFSTHLNFTYEVREPWDGTWGVPLGGGNF
SGIVGTLQHEQADFSLNLTPSPSRMKVISHSRIYSYDPLLIVSRKPGTLPRRFALLRPFT
GNLWITVIVFTSAAGVILWLLQRTWSWLSGQAGIRLDPALIYTWGVLMEEPVTYSTASVS
EQVFIGWWLLCCVIISTAYRSSLVAHLSVQSKSLPINSFEDLLNHDGWSWGGFRLQGTAF
LYFSQTTDPVIQEVYENLQIYDLDEGMRRVMAERFSYIAHKKKISIDIAPHYQDRYGNTL
LHLSTTEYPVLGGNSWGMRKGAPFTGQFRRMKQRLVEAGLIDLWTNDVIQDRDDDFRLKK
RKPFEIVKSKDEDGQVVLGLDHLHSAFFLLLLCYIVAFIAFLWENPTLRHTFVHQPHIIL
>TRINITY_DN22935_c0_g4_i1.p1 TRINITY_DN22935_c0_g4~~TRINITY_DN22935_c0_g4_i1.p1 ORF type:internal len:130 (-),score=31.09 TRINITY_DN22935_c0_g4_i1:2-388(-)
LKGEVDFPRMFSVLFSDKLQDFMGHTVRVVTLSYFPFIAYEKDSADPDGPLSLLDSLDFR
ILTTAAAHLNFSYEVREPWDKTWGVPLSGGNWSGIVGTLQHHQADFSLNLTPSAPRMKVI
SHSRIYSHD
>TRINITY_DN22935_c0_g4_i2.p1 TRINITY_DN22935_c0_g4~~TRINITY_DN22935_c0_g4_i2.p1 ORF type:3prime_partial len:296 (-),score=58.52 TRINITY_DN22935_c0_g4_i2:2-886(-)
MTDFGVNWFSPGGRLLYSFPRRLAGASQAVTVVEARTMFMESQPTRDHLLRGLWGDNRRP
CRALIFNSGSSNVDLAVRFLQASRLWLLPDTPAVIIGSPAVRGTILHHPSLRNTIHVLYL
SESQVASPAPFMVRENRSYVERSERVKVYGRCLYCNRGEMGVQLLQQLDLSSHVQWHDIL
FYDKLQDFMGHTVRVVTLSYFPFIAYEKDSADPDGPLSLLDSLDFRILTTAAAHLNFSYE
VREPWDKTWGVPLSGGNWSGIVGTLQHHQADFSLNLTPSAPRMKVISHSRIYSHD
>TRINITY_DN232442_c0_g1_i2.p1 TRINITY_DN232442_c0_g1~~TRINITY_DN232442_c0_g1_i2.p1 ORF type:internal len:195 (-),score=42.94 TRINITY_DN232442_c0_g1_i2:3-584(-)
DQTPEPTAIPLYTLTARVSSSAESRREDCLPMVLRLWVERVLSGVEDSGRRSSSGSDPLP
PPPVRSNTTFLPLLLRQRLAHAFPINYLEEMRKCLKESPSAGLVLGGGSSYREMLRTRTK
ALLQGHVVSIVLKHRTPYVFLQLEGRTVLGSDGILIQLLRSLAHIYNFTYTMKLPDDGQW
GSILADGSWNGMVG
>TRINITY_DN23651_c0_g1_i15.p1 TRINITY_DN23651_c0_g1~~TRINITY_DN23651_c0_g1_i15.p1 ORF type:5prime_partial len:413 (-),score=94.37 TRINITY_DN23651_c0_g1_i15:46-1284(-)
LKVVTFAWEPNVFYHRDSKGLLLHRYGVDIDVTNSLARFFNFTVQFQEPARGELWGEQQE
NGSWTGMMGFLARGEAHLGAASVYVSAARAPAADFTAPYDSRMSCFMARTEQQLPRWHAL
AYPFHVTTWLALLLAFLVMAPLLLLMARASRYIGEEPTCLQLPGFTWLYSFGLHVREPQA
TLPRTTPMQVLLAFLLLYTMILTLAYSTNLTAYLIVTKTPASMETIRELRDSALEVAGLG
NFYRNALASASDPDLQNLTRQYKGHKSVESIFPRVLEGRAVFLQNRAYIEFISLARFTKR
GVSSMRIMKECFAPYSIALALQRHSPLKKFDRVIGLLQQSGLIRQFFLNSLRLATSTEEY
SDFAKRGAAQDTAEGGDGITALTLDHLQGIFFIAFLGWFLSALAFVVELKIR
>TRINITY_DN23760_c0_g2_i1.p1 TRINITY_DN23760_c0_g2~~TRINITY_DN23760_c0_g2_i1.p1 ORF type:5prime_partial len:434 (-),score=32.30 TRINITY_DN23760_c0_g2_i1:164-1465(-)
EKHENFMGHTLRIVTLTYFPFIDFEERNTDGDSPIYLSDCLDARILNTFSAHLNFTYKIH
EPWDGAWGVPLVGGNWSGIVGMLQHHKADFSLNLTPTPSRMKVISHSRIYTRDPFLIMSL
KPKLLPRHSALLRPFTGDLWIMVIVFTSVAGVVLWLLQRTWFWVSGDRGIRLYPALLYSW
GVLLQEPVTYSSTNISDQVFVGWWLLFSLVIDTAYRSALIAHLSVQSKELPINTFDDLLN
RQGWSWGSRPLQGTDFLYFNQTTDPIVREIYKNMPAYEIPEGMRLLTTGGFSYIMKKTRT
RTKIAPLYQDRYGNSPFHISTTKYPVFGGNSWGIRQGAPFLTQFRRMKQRLIEAGLIDLW
MDDVIEIPVREARANKSEEYATVRPEDDDGQVVLGLDHVQGAFYLLLLGYTAAIFILLCE
NIARYCNHLQLLI
>TRINITY_DN23760_c0_g2_i2.p1 TRINITY_DN23760_c0_g2~~TRINITY_DN23760_c0_g2_i2.p1 ORF type:5prime_partial len:434 (-),score=32.30 TRINITY_DN23760_c0_g2_i2:987-2288(-)
EKHENFMGHTLRIVTLTYFPFIDFEERNTDGDSPIYLSDCLDARILNTFSAHLNFTYKIH
EPWDGAWGVPLVGGNWSGIVGMLQHHKADFSLNLTPTPSRMKVISHSRIYTRDPFLIMSL
KPKLLPRHSALLRPFTGDLWIMVIVFTSVAGVVLWLLQRTWFWVSGDRGIRLYPALLYSW
GVLLQEPVTYSSTNISDQVFVGWWLLFSLVIDTAYRSALIAHLSVQSKELPINTFDDLLN
RQGWSWGSRPLQGTDFLYFNQTTDPIVREIYKNMPAYEIPEGMRLLTTGGFSYIMKKTRT
RTKIAPLYQDRYGNSPFHISTTKYPVFGGNSWGIRQGAPFLTQFRRMKQRLIEAGLIDLW
MDDVIEIPVREARANKSEEYATVRPEDDDGQVVLGLDHVQGAFYLLLLGYTAAIFILLCE
NIARYCNHLQLLI
>TRINITY_DN23877_c0_g2_i1.p1 TRINITY_DN23877_c0_g2~~TRINITY_DN23877_c0_g2_i1.p1 ORF type:internal len:290 (-),score=30.60 TRINITY_DN23877_c0_g2_i1:1-867(-)
LLKTVGKNVIQSSNINRCSMYLHLPYNLPGSQPLLVASWTPHRGLALTTHLPLFPDKFSK
FLQSPNLVVASVGFVSHRAVMTKDPKAPGGMRLTFVGLMEKFINYLSKGVNFTYTYVRPS
DRTWGTKEEDGSWSGMMGMVSREEADIAVGPLTVTVLRAEVVDFTYPLTVQYMKLLAGLG
NPEVDPWGFLMPLRPVVWAAILTTLGIVLTAMILLSSFILPKSAFPNIPESHVLIIVRVI
LQQDIGEAGRWWWYRLVLGAWMIMTLVLTRSYAGNLMSLLAVRHIPQPY
>TRINITY_DN23877_c0_g2_i5.p1 TRINITY_DN23877_c0_g2~~TRINITY_DN23877_c0_g2_i5.p1 ORF type:internal len:200 (-),score=32.24 TRINITY_DN23877_c0_g2_i5:1-597(-)
VTVVMVSEDPAFLAAVARRSFNSQLLSWPTRLLIVTRLPILALHDLHRTFAQRNALLIIV
DDTPASHRCSMYLHLPYNLPGSQPLLVASWTPHRGLALTTHLPLFPDKFSKFLQSPNLVV
ASVGFVSHRAVMTKDPKAPGGMRLTFVGLMEKFINYLSKGVNFTYTYVRPSDRTWGTKEE
DGSWSGMMGMVSREEADIA
>TRINITY_DN23877_c0_g2_i7.p1 TRINITY_DN23877_c0_g2~~TRINITY_DN23877_c0_g2_i7.p1 ORF type:internal len:147 (-),score=28.00 TRINITY_DN23877_c0_g2_i7:2-439(-)
RCSMYLHLPYNLPGSQPLLVASWTPHRGLALTTHLPLFPDKFSKFLQSPNLVVASVGFVS
HRAVMTKDPKAPGGMRLTFVGLMEKFINYLSKGVNFTYTYVRPSDRTWGTKEEDGSWSGM
MGMVSREEADIALGPLLVTVLRAEVV
>TRINITY_DN23877_c0_g3_i1.p1 TRINITY_DN23877_c0_g3~~TRINITY_DN23877_c0_g3_i1.p1 ORF type:internal len:325 (+),score=49.13 TRINITY_DN23877_c0_g3_i1:1-972(+)
RLLIVTRLPILALHDLHRTFAERNAMLIIVDDTPASHRCSMYLHLPYNLPGSQPLLVASW
TPHRGLALTTHLPLFPDKFSKFLQSPNLVVASVGFVSHRAVMTKDPKAPGGMRLTFVGLM
EKFINYLSKGVNFTYTYVRPSDGTWGTKKDDGSWSGMMGMVSREEADIAVGPLTVTVLRA
EVVDFTYPLRIQYLKLLAGLGNPEVDPWGFLMPLRLLVWVAILTTLVVVFTSMLLLSSFI
SGKSDFPTTPASNVLITVRVMLQQDISEAGRWWWYRLVLGAWMIMTLVLTRSYAGNLMSL
LAVRHIPQPYQNLRDVLDDPSASL
>TRINITY_DN23877_c0_g3_i2.p1 TRINITY_DN23877_c0_g3~~TRINITY_DN23877_c0_g3_i2.p1 ORF type:internal len:325 (+),score=36.60 TRINITY_DN23877_c0_g3_i2:1-972(+)
RLLIVTRLPILALHDLHRTFAERNAMLIIVDDTPASHRCSMYLHLPYNLPGSQPLLVASW
TPHRGLALTTHLPLFPDKFSKFLQSPNLVVASVGFVSHRAVMTKDPKAPGGMRLTFVGLM
EKFINYLSKGVNFTYTYVRPSDGTWGTKKDDGSWSGMMGMVSREEVDVSVGPLTVSLLRA
EVVDFTYPLTIQNMKLLAGLGNPEVDPWGFLMPLRPLVWAAILSTLVVVFTAMLLLSSFI
SGKIVFPTIPQSNVLITIRVILQQDISEAGRWWWYRLVLGAWMIMTLVLTRSYAGNLMSL
LAVRHIPQPYQNLRDVLDDPSASL
>TRINITY_DN23877_c0_g3_i3.p1 TRINITY_DN23877_c0_g3~~TRINITY_DN23877_c0_g3_i3.p1 ORF type:3prime_partial len:285 (+),score=32.35 TRINITY_DN23877_c0_g3_i3:251-1102(+)
MYLHLPYNLPGSQPLLVASWTPHRGLALTTHLPLFPDKFSKFLQSPNLVVASVGFVSHRA
VMTKDPKAPGGMRLTFVGLMEKFINYLSKGVNFTYTYVRPSDGTWGTKKDDGSWSGMMGM
VSREEADIAVGPLTVTVLRAEVVDFTYPLRIQYLKLLAGLGNPEVDPWGFLMPLRPVVWA
AILTTLGIVLTAMILLSSFILPKSAFPNIPESHVLIIVRVILQQDIGEAGRWWWYRLVLG
AWMIMTLVLTRSYAGNLMSLLAVRHIPQPYQNLRDVLDDPSASL
>TRINITY_DN23877_c0_g3_i4.p1 TRINITY_DN23877_c0_g3~~TRINITY_DN23877_c0_g3_i4.p1 ORF type:internal len:325 (+),score=37.94 TRINITY_DN23877_c0_g3_i4:1-972(+)
RLLIVTRLPILALHDLHRTFAERNAMLIIVDDTPASHRCSMYLHLPYNLPGSQPLLVASW
TPHRGLALTTHLPLFPDKFSKFLQSPNLVVASVGFVSHRAVMTKDPKAPGGMRLTFVGLM
EKFINYLSKGVNFTYTYVRPSDGTWGTKKDDGSWSGMMGMVSREEADIAVGPLTVTVLRA
EVVDFTYPLRIQYLKLLAGLGNPEVDPWGFLMPLRPVVWAAILTTLGIVLTAMILLSSFI
LPKSAFPNIPESHVLIIVRVILQQDIGEAGRWWWYRLVLGAWMIMTLVLTRSYAGNLMSL
LAVRHIPQPYQNLRDVLDDPSASL
>TRINITY_DN23877_c0_g3_i6.p1 TRINITY_DN23877_c0_g3~~TRINITY_DN23877_c0_g3_i6.p1 ORF type:3prime_partial len:285 (+),score=31.02 TRINITY_DN23877_c0_g3_i6:251-1102(+)
MYLHLPYNLPGSQPLLVASWTPHRGLALTTHLPLFPDKFSKFLQSPNLVVASVGFVSHRA
VMTKDPKAPGGMRLTFVGLMEKFINYLSKGVNFTYTYVRPSDGTWGTKKDDGSWSGMMGM
VSREEVDVSVGPLTVSLLRAEVVDFTYPLTIQNMKLLAGLGNPEVDPWGFLMPLRPLVWA
AILSTLVVVFTAMLLLSSFISGKIVFPTIPQSNVLITIRVILQQDISEAGRWWWYRLVLG
AWMIMTLVLTRSYAGNLMSLLAVRHIPQPYQNLRDVLDDPSASL
>TRINITY_DN24264_c0_g1_i10.p1 TRINITY_DN24264_c0_g1~~TRINITY_DN24264_c0_g1_i10.p1 ORF type:internal len:295 (-),score=60.23 TRINITY_DN24264_c0_g1_i10:1-882(-)
DIGEGRHKYHERLLRGRRNNKEMSSLKPLLRVAVEQWIPWIEVDVQEDETVKVLGPMANL
LDILADKVNFDYEVVQSPDHLWGAPQPNGSWTGMLGMLQRKEVEIVLGPSSMSHQRETIC
DFSDPIVTDDFAILMIRPTLQNDVSGFLKPFAMEVWLLTLASLVSVILAMTFLGWMENEI
YNLTTQDIHFKATMWAIQTLSQESCEWLPRKDGGRLIVVTWLLASLVFMSSYSGILTAML
TVPRVTIPIDSMEDLVAQSDLPWQFEDASLMYLYLKEATDEVRQKVFKNSAAPA
>TRINITY_DN24264_c0_g1_i4.p1 TRINITY_DN24264_c0_g1~~TRINITY_DN24264_c0_g1_i4.p1 ORF type:5prime_partial len:290 (-),score=51.02 TRINITY_DN24264_c0_g1_i4:34-903(-)
DIGEGRHKYHERLLRGRRNNKEMSSLKPLLRVAVEQWIPWIEVDVQEDETVKVLGPMANL
LDILADKVNFDYEVVQSPDHLWGAPQPNGSWTGMLGMLQRKEVEIVLGPSSMSHQRETIC
DFSDPIVTDDFAILMIRPTLQNDVSGFLKPFAMEVWLLTLASLVSVILAMTFLGWMENEI
YNLTTQDIHFKATMWAIQTLSQESCEWLPRKDGGRLIVVTWLLASLVFMSSYSGILTAML
TVPRVTIPIDSMEDLVAQSDLPWRLEAGTMIYQYLQVMCKHFMKLPHHH
>TRINITY_DN243548_c0_g1_i1.p1 TRINITY_DN243548_c0_g1~~TRINITY_DN243548_c0_g1_i1.p1 ORF type:internal len:143 (+),score=23.98 TRINITY_DN243548_c0_g1_i1:2-427(+)
RNMMGHKLSVATVLRFPYIDFKRDTDVPGTTVTPKDSMDARLIRAFASVLNFTFQMREDP
ERTWGLEIENGIFNGMVGQLQREERDFSTAMGPTTQRLKVIQYLRGYPSDVLTVTSLKPS
LLPQHLSLIRPFAGEMWLALMA
>TRINITY_DN246986_c0_g1_i1.p1 TRINITY_DN246986_c0_g1~~TRINITY_DN246986_c0_g1_i1.p1 ORF type:internal len:133 (-),score=10.50 TRINITY_DN246986_c0_g1_i1:1-396(-)
FSPSEDRVDWVASWSTSRGFTLSVQLPLFPEKFSKFVYRPTLLVAAEEFPPHVILDPKWI
PGRPINFIGPIANVLELIAQDCNFSYVFEKPLDGSWGTKTESGSWSGMVGMVHRKEVDIG
LGPFGISATRAE
>TRINITY_DN246986_c0_g1_i2.p1 TRINITY_DN246986_c0_g1~~TRINITY_DN246986_c0_g1_i2.p1 ORF type:internal len:110 (-),score=11.82 TRINITY_DN246986_c0_g1_i2:1-327(-)
FDKTYIRLLGHRFVYRPTLLVAAEEFPPHVILDPKWIPGRPINFIGPIANVLELIAQDCN
FSYVFEKPLDGSWGTKTESGSWSGMVGMVHRKEVDIGLGPFGISATRAE
>TRINITY_DN247478_c0_g1_i1.p1 TRINITY_DN247478_c0_g1~~TRINITY_DN247478_c0_g1_i1.p1 ORF type:internal len:125 (-),score=20.98 TRINITY_DN247478_c0_g1_i1:1-372(-)
VLSTRLPIFPDKFDKFLRRPSLKAVSEANPINKVSSDDHHHLTFSGAVPNLVHYLSTAMN
FSYTYVRPPDGSWGVEQANGSWSGMVGMVMREEVDIGVGPFILSEPRAAVADFAGPILID
YWRI
>TRINITY_DN247478_c0_g1_i2.p1 TRINITY_DN247478_c0_g1~~TRINITY_DN247478_c0_g1_i2.p1 ORF type:internal len:202 (+),score=39.84 TRINITY_DN247478_c0_g1_i2:2-604(+)
LQYQQLRQLSWCVTVVVVSDDPTFLAAFAELSLKGRLLVWPTRVLAVTRLPLQELQDLRM
TFSTTNSLLVITDATRRKHIRCSMYTYLPYSHQGSEPLRVATWFPQRGLVLSTRLPIFPD
KFDKFLHRPSLKAVSEANPINKVSSDDHHHLTFSGAVPNLVHYLSTAMNFSYTYVRPPDG
SWGVEQANGSWSGMVGMVMRE
>TRINITY_DN24783_c0_g1_i1.p1 TRINITY_DN24783_c0_g1~~TRINITY_DN24783_c0_g1_i1.p1 ORF type:internal len:136 (+),score=28.04 TRINITY_DN24783_c0_g1_i1:2-406(+)
GSWPGMVGVVVREEADIGLGPFTISAPRAEVVDFTYPITLHYLKLLAALGDHEVDPWGFL
LPLAPLVWLAILTALSAVPTMMFLLSSFISRKCPSPTTITTNAFNTIRILLQQDITVDGR
WQWKRLVLGVWMMTT
>TRINITY_DN248855_c0_g1_i2.p1 TRINITY_DN248855_c0_g1~~TRINITY_DN248855_c0_g1_i2.p1 ORF type:internal len:127 (+),score=28.36 TRINITY_DN248855_c0_g1_i2:2-379(+)
LIKVAAEEWVPWTKLTTDEEGNVFFSGFMRNILDILSEMIEFDYELLRPPDKLWGIKSDN
GSWSGMIGMLHREEVEFAIGPFLVTPDRSMVSDFSEPVYIDNQALVMIRPGLKSDVAGFI
KPFTSE
>TRINITY_DN25901_c0_g1_i5.p1 TRINITY_DN25901_c0_g1~~TRINITY_DN25901_c0_g1_i5.p1 ORF type:complete len:1033 (+),score=298.08 TRINITY_DN25901_c0_g1_i5:74-3172(+)
MRWSLTAVMMGALLVWPLLMGAALGARLPSRRFNIGGVLPDNRTQEHFTKALRRINFDGE
SVADQTTLYEVTTTLQGSPIATARQVCKTLITQAVYAVAVASPPGGSMTTAAVSYTCGFY
HIPVICTHSRDSAFSNKNIHVSLLRTVPPYSHQADVWVRLLKHLQYHQVILIHSSDTDGR
ALYRRFHSLARRRDDDKGIKLVSVIEFTPGQESYLEELSSLREGLVKVILLYASERDADT
LFLDATSLNMTETGYVWLVSEEALHAKHVLPGALGLQLKYADRYDDHITDSLKVVALALR
RLHEEHETITEPPVSCDAEDSWDLTGRTLFRLIQEEVLTNGRTGKVAFDANGDRTHAEYY
VINVHTEGDARSLHPVGQYFYSKAGDRMVLEVNKSGVVWPGGSLTTAPPGFSLPMHLAVV
TIRETPFVYAEPVEEEGDCSGEDEVPCYLISTTTGESEGFCCWGYCIDLLLTVADINNFT
FSLYLSPDGQYGEVEETVEGRKEWTGMIGALQNASLGLDMIMAPLTISPERSQALHFTKP
FKYHGITILVKRVRVAPALVSILQPFHGTLWLFLLVTVHVIAVIIWLLDRFSPVYKLDGG
EADSLVLSESFWFSWSVILNSGLAEGTPRCVSGRALGIVWAGFAMIMVASYTANLAAFLV
LDSPVTTLSGINDARLRNPLENFTFATVRGSAVDMFFRRKTEWANMYRVMEAHNYHTVDE
AIQAVRDGTLQAFIWESSRLEFEAAQDCDLMTVGDLFGRSGYGIGLQKGSPWADKITLDI
LDLHERGYIEDLDKLWIWKEDANCRDDTQDLNFSKRLGLKNLEGIFIMIAGGVLSGTFLV
LAEILYDRWGKRARGKEEEERPNNDGGGGGDGEGDSDGEVGRNLRTTSPTHGVSSDADDA
FYPTEDVGSPGESGGTCGASGETCNHNCPAGAQTQCSGWSSVGAEDHKTRLPTLCLPEDQ
AVLLQDVEERLRTNPNIPDEWKARTPLQWFQYYLEILRRDAATDGADSSPDAVSLMEGFV
DFVKESGIKDLP
>TRINITY_DN25901_c0_g1_i6.p1 TRINITY_DN25901_c0_g1~~TRINITY_DN25901_c0_g1_i6.p1 ORF type:complete len:1033 (-),score=296.47 TRINITY_DN25901_c0_g1_i6:334-3432(-)
MRWSLTAVMMGALLVWPLLMGAALGARLPSRRFNIGGVLPDNRTQEHFTKALRRINFDGE
SVADQTTLYEVTTTLQGSPIATARQVCKTLITQAVYAVAVASPPGGSMTTAAVSYTCGFY
HIPVICTHSRDSAFSNKNIHVSLLRTVPPYSHQADVWVRLLKHLQYHQVILIHSSDTDGR
ALYRRFHSLARRRDDDKGIKLVSVIEFTPGQESYLEELSSLREGLVKVILLYASERDADT
LFLDATSLNMTETGYVWLVSEEALHAKHVLPGALGLQLKYADRYDDHITDSLKVVALALR
RLHEEHETITEPPVSCDAEDSWDLTGRTLFRLIQEEVLTNGRTGKVAFDANGDRTHAEYY
VINVHTEGDARSLHPVGQYFYSKAGDRMVLEVNKSGVVWPGGSLTTAPPGFSLPMHLAVV
TIRETPFVYAEPVEEEGDCSGEDEVPCYLISTTTGESEGFCCWGYCIDLLLTVADINNFT
FSLYLSPDGQYGEVEETVEGRKEWTGMIGALQNASLGLDMIMAPLTISPERSQALHFTKP
FKYHGITILVKRVRVAPALVSILQPFHGTLWLFLLVTVHVIAVIIWLLDRFSPVYKLDGG
EADSLVLSESFWFSWSVILNSGLAEGTPRCVSGRALGIVWAGFAMIMVASYTANLAAFLV
LDSPVTTLSGINDARLRNPLENFTFATVRGSAVDMFFRRKTEWANMYRVMEAHNYHTVDE
AIQAVRDGTLQAFIWESSRLEFEAAQDCDLMTVGDLFGRSGYGIGLQKGSPWADKITLDI
LDLHERGYIEDLDKLWIWKEDANCRDDTQDLNFSKRLGLKNLEGIFIMIAGGVLSGTFLV
LAEILYDRWGKRARGKEEEERPNNDGGGGGDGEGDSDGEVGRNLRTTSPTHGVSSDADDA
FYPTEDVGSPGESGGTCEASGETCNHNCPAGAQTQCSGWSSVGAEDHKTRLPTLCLPEDQ
AVLLQDVEERLRTNPNIPDEWKARTPLQWFQYYLEILRRDAATDGADSSPDAVSLMEGFV
DFVKESGIKDLP
>TRINITY_DN25910_c0_g2_i1.p1 TRINITY_DN25910_c0_g2~~TRINITY_DN25910_c0_g2_i1.p1 ORF type:3prime_partial len:139 (-),score=27.30 TRINITY_DN25910_c0_g2_i1:2-415(-)
MGRRLRVAMLPYFPLSDHEKSLGEEGSVLLTPRDSLDVRIINTMAAHLNFTYELVEPPDG
QWGVVDDHGNWTGVVGMIQQERADLSFCLTITSPRLPIMDYSRIYTNDPLAIVSLKPRPL
PQYLSTVRPLSGEMWLIL
>TRINITY_DN262_c1_g1_i2.p1 TRINITY_DN262_c1_g1~~TRINITY_DN262_c1_g1_i2.p1 ORF type:complete len:936 (+),score=252.16 TRINITY_DN262_c1_g1_i2:537-3344(+)
MASYTRMVVGARLLQFLYLTATLLAGTFAQKVNIFVLHDEGNVQAQQGIMAAIKFLENSG
DGVTVGRQDMMTMKKGDDIEATVNATCDMVDAAIDAGEAPHIVLDATNTGMISETVKSFT
KALALPTFAASYGQEGDIREWRDLTEEEEKFLVQLMPPGDIIVQAIRDIVRTQNITNAGI
IYDDTFVMEHKYKSLLQNLPCRHILTMVEAREMDLRKQMKRLKDADIVNYFAVGSQETIS
RILDAATANDLFGRKYAWYALSKDNEDIQCGCENASVVFLRPQPNADTRGRLNMLQRDFQ
LTATPEIDSAFYFDYTIRGIKAAAKMATEGKYDNFKYVRCEEFDEQDPPVRENFDLRSAL
KSVSVVDTWAPISWDGNGNTFLDIPLTMDKFMVLQGRTAERKALGEWDAGMPGTLMFKSG
MNLVDFQAVTVYRITTVQQSPFIYKRTNEEGEVEYSGYCIDLINEIKAIVDFEYELFEAP
DGKFGTMNDDMEWNGMIKQLIDKQADIALAPLSVMAERENVVDFTVPYYDLVGITILMKK
PKVPTSLFKFLTVLEPEVWICILFAYAFTSVLLWIFDRFSPYSYQNNKERYKDDDEKREF
TFKECLWFCMTSLTPQGGGEAPKNLSGRLVAATWWLFGFIIIASYTANLAAFLTVSRLDT
PIESLDDLSNQYKVQYAPMNGSSTMTYFERMAYIEKKFYEIWKDMSLNDSMSDVERAKLA
VWDYPVSDKYTKMWQSMQEAGLPQTFESALERVRKSTSSSEGFAYLGDATDIRYQVLTNC
DLQIVGEEFSRKPYAIAVQQGSPLKDQFNDAILKLLNQRKLETLKERWWNQNPEKKVCEK
DDDQSDGISIENIGGVFIVIFVGIGLACVTLAFEYWWYKHRKGPRVTDSAKVLAVREYPD
NNVDKSNFTTDKSNFNTEYNTGGDGYDIAPVANPW
>TRINITY_DN262_c1_g1_i3.p1 TRINITY_DN262_c1_g1~~TRINITY_DN262_c1_g1_i3.p1 ORF type:complete len:936 (+),score=252.16 TRINITY_DN262_c1_g1_i3:537-3344(+)
MASYTRMVVGARLLQFLYLTATLLAGTFAQKVNIFVLHDEGNVQAQQGIMAAIKFLENSG
DGVTVGRQDMMTMKKGDDIEATVNATCDMVDAAIDAGEAPHIVLDATNTGMISETVKSFT
KALALPTFAASYGQEGDIREWRDLTEEEEKFLVQLMPPGDIIVQAIRDIVRTQNITNAGI
IYDDTFVMEHKYKSLLQNLPCRHILTMVEAREMDLRKQMKRLKDADIVNYFAVGSQETIS
RILDAATANDLFGRKYAWYALSKDNEDIQCGCENASVVFLRPQPNADTRGRLNMLQRDFQ
LTATPEIDSAFYFDYTIRGIKAAAKMATEGKYDNFKYVRCEEFDEQDPPVRENFDLRSAL
KSVSVVDTWAPISWDGNGNTFLDIPLTMDKFMVLQGRTAERKALGEWDAGMPGTLMFKSG
MNLVDFQAVTVYRITTVQQSPFIYKRTNEEGEVEYSGYCIDLINEIKAIVDFEYELFEAP
DGKFGTMNDDMEWNGMIKQLIDKQADIALAPLSVMAERENVVDFTVPYYDLVGITILMKK
PKVPTSLFKFLTVLEPEVWICILFAYAFTSVLLWIFDRFSPYSYQNNKERYKDDDEKREF
TFKECLWFCMTSLTPQGGGEAPKNLSGRLVAATWWLFGFIIIASYTANLAAFLTVSRLDT
PIESLDDLSNQYKVQYAPMNGSSTMTYFERMAYIEKKFYEIWKDMSLNDSMSDVERAKLA
VWDYPVSDKYTKMWQSMQEAGLPQTFESALERVRKSTSSSEGFAYLGDATDIRYQVLTNC
DLQIVGEEFSRKPYAIAVQQGSPLKDQFNDAILKLLNQRKLETLKERWWNQNPEKKVCEK
DDDQSDGISIENIGGVFIVIFVGIGLACVTLAFEYWWYKHRKGPRVTDSAKVLAVREYPD
NNVDKSNFTTDKSNFNTEYNTGGDGYDIAPVANPW
>TRINITY_DN262_c1_g1_i5.p1 TRINITY_DN262_c1_g1~~TRINITY_DN262_c1_g1_i5.p1 ORF type:complete len:936 (+),score=252.16 TRINITY_DN262_c1_g1_i5:537-3344(+)
MASYTRMVVGARLLQFLYLTATLLAGTFAQKVNIFVLHDEGNVQAQQGIMAAIKFLENSG
DGVTVGRQDMMTMKKGDDIEATVNATCDMVDAAIDAGEAPHIVLDATNTGMISETVKSFT
KALALPTFAASYGQEGDIREWRDLTEEEEKFLVQLMPPGDIIVQAIRDIVRTQNITNAGI
IYDDTFVMEHKYKSLLQNLPCRHILTMVEAREMDLRKQMKRLKDADIVNYFAVGSQETIS
RILDAATANDLFGRKYAWYALSKDNEDIQCGCENASVVFLRPQPNADTRGRLNMLQRDFQ
LTATPEIDSAFYFDYTIRGIKAAAKMATEGKYDNFKYVRCEEFDEQDPPVRENFDLRSAL
KSVSVVDTWAPISWDGNGNTFLDIPLTMDKFMVLQGRTAERKALGEWDAGMPGTLMFKSG
MNLVDFQAVTVYRITTVQQSPFIYKRTNEEGEVEYSGYCIDLINEIKAIVDFEYELFEAP
DGKFGTMNDDMEWNGMIKQLIDKQADIALAPLSVMAERENVVDFTVPYYDLVGITILMKK
PKVPTSLFKFLTVLEPEVWICILFAYAFTSVLLWIFDRFSPYSYQNNKERYKDDDEKREF
TFKECLWFCMTSLTPQGGGEAPKNLSGRLVAATWWLFGFIIIASYTANLAAFLTVSRLDT
PIESLDDLSNQYKVQYAPMNGSSTMTYFERMAYIEKKFYEIWKDMSLNDSMSDVERAKLA
VWDYPVSDKYTKMWQSMQEAGLPQTFESALERVRKSTSSSEGFAYLGDATDIRYQVLTNC
DLQIVGEEFSRKPYAIAVQQGSPLKDQFNDAILKLLNQRKLETLKERWWNQNPEKKVCEK
DDDQSDGISIENIGGVFIVIFVGIGLACVTLAFEYWWYKHRKGPRVTDSAKVLAVREYPD
NNVDKSNFTTDKSNFNTEYNTGGDGYDIAPVANPW
>TRINITY_DN262_c1_g1_i7.p1 TRINITY_DN262_c1_g1~~TRINITY_DN262_c1_g1_i7.p1 ORF type:complete len:777 (+),score=209.23 TRINITY_DN262_c1_g1_i7:45-2333(+)
MAAIKFLENSGDGVTVGRQDMMTMKKGDDIEATVNATCDMVDAAIDAGEAPHIVLDATNT
GMISETVKSFTKALALPTFAASYGQEGDIREWRDLTEEEEKFLVQLMPPGDIIVQAIRDI
VRTQNITNAGIIYDDTFVMEHKYKSLLQNLPCRHILTMVEAREMDLRKQMKRLKDADIVN
YFAVGSQETISRILDAATANDLFGRKYAWYALSKDNEDIQCGCENASVVFLRPQPNADTR
GRLNMLQRDFQLTATPEIDSAFYFDYTIRGIKAAAKMATEGKYDNFKYVRCEEFDEQDPP
VRENFDLRSALKSVSVVDTWAPISWDGNGNTFLDIPLTMDKFMVLQGRTAERKALGEWDA
GMPGTLMFKSGMNLVDFQAVTVYRITTVQQSPFIYKRTNEEGEVEYSGYCIDLINEIKAI
VDFEYELFEAPDGKFGTMNDDMEWNGMIKQLIDKQADIALAPLSVMAERENVVDFTVPYY
DLVGITILMKKPKVPTSLFKFLTVLEPEVWICILFAYAFTSVLLWIFDRFSPYSYQNNKE
RYKDDDEKREFTFKECLWFCMTSLTPQGGGEAPKNLSGRLVAATWWLFGFIIIASYTANL
AAFLTVSRLDTPIESLDDLSNQYKVQYAPMNGSSTMTYFERMAYIEKKFYEIWKDMSLND
SMSDVERAKLAVWDYPVSDKYTKMWQSMQEAGLPQTFESALERVRKSTSSSEGFAYLGDA
TQIRYAILTSCDMMSVGDEFSRKPFAIAVTKGSPLKDQLSGA
>TRINITY_DN262_c1_g1_i9.p1 TRINITY_DN262_c1_g1~~TRINITY_DN262_c1_g1_i9.p1 ORF type:complete len:936 (+),score=252.16 TRINITY_DN262_c1_g1_i9:537-3344(+)
MASYTRMVVGARLLQFLYLTATLLAGTFAQKVNIFVLHDEGNVQAQQGIMAAIKFLENSG
DGVTVGRQDMMTMKKGDDIEATVNATCDMVDAAIDAGEAPHIVLDATNTGMISETVKSFT
KALALPTFAASYGQEGDIREWRDLTEEEEKFLVQLMPPGDIIVQAIRDIVRTQNITNAGI
IYDDTFVMEHKYKSLLQNLPCRHILTMVEAREMDLRKQMKRLKDADIVNYFAVGSQETIS
RILDAATANDLFGRKYAWYALSKDNEDIQCGCENASVVFLRPQPNADTRGRLNMLQRDFQ
LTATPEIDSAFYFDYTIRGIKAAAKMATEGKYDNFKYVRCEEFDEQDPPVRENFDLRSAL
KSVSVVDTWAPISWDGNGNTFLDIPLTMDKFMVLQGRTAERKALGEWDAGMPGTLMFKSG
MNLVDFQAVTVYRITTVQQSPFIYKRTNEEGEVEYSGYCIDLINEIKAIVDFEYELFEAP
DGKFGTMNDDMEWNGMIKQLIDKQADIALAPLSVMAERENVVDFTVPYYDLVGITILMKK
PKVPTSLFKFLTVLEPEVWICILFAYAFTSVLLWIFDRFSPYSYQNNKERYKDDDEKREF
TFKECLWFCMTSLTPQGGGEAPKNLSGRLVAATWWLFGFIIIASYTANLAAFLTVSRLDT
PIESLDDLSNQYKVQYAPMNGSSTMTYFERMAYIEKKFYEIWKDMSLNDSMSDVERAKLA
VWDYPVSDKYTKMWQSMQEAGLPQTFESALERVRKSTSSSEGFAYLGDATDIRYQVLTNC
DLQIVGEEFSRKPYAIAVQQGSPLKDQFNDAILKLLNQRKLETLKERWWNQNPEKKVCEK
DDDQSDGISIENIGGVFIVIFVGIGLACVTLAFEYWWYKHRKGPRVTDSAKVLAVREYPD
NNVDKSNFTTDKSNFNTEYNTGGDGYDIAPVANPW
>TRINITY_DN26410_c0_g1_i1.p1 TRINITY_DN26410_c0_g1~~TRINITY_DN26410_c0_g1_i1.p1 ORF type:internal len:122 (+),score=15.02 TRINITY_DN26410_c0_g1_i1:3-365(+)
KVMIVEFPLHKVVMRDDPESPDGKHLEFTGPLAELLNVIADNMNFTYWLTKPPDGTWGVK
QDDGSWSGMMGMLNRKEVDMSVIPIGISASRAEVVDFTWPIFTLYGAVIAARGQPVIDPW
S
>TRINITY_DN273866_c0_g1_i1.p1 TRINITY_DN273866_c0_g1~~TRINITY_DN273866_c0_g1_i1.p1 ORF type:internal len:438 (-),score=110.30 TRINITY_DN273866_c0_g1_i1:1-1311(-)
IIKAEPALIYDSVNVFAKGLHALERSATLSLANLSCESETPWGDGSSLFNYINAVEYDGL
TGPIKFTEGKRSNFKLDILKLRNEELYKVGQWTPDGQINITDTQAFFEGGRPNITLKIIT
IEETPFVMLKDVSNLTGNSRYEGFCVDLLTYVSTMAGFEYEIQFSGDGLYGLIDTDSGEW
NGLVRELIDKKADLAVGSMTINYARESVIDFTKPFMNLGVSILFKIPTSQPTRLFSFMNP
LAVEIWLYVLAAYVLVSFTMFVMARFSPYEWNNPHPCNAESDVVENQFSVSNSFWFITGT
LLRQGSGLNPKAASTRIVGGIWWFFTLIIISSYTANLAAFLTVERMITPIESAEDLAEQN
EIEYGTLEGGSTMAFFRDSKIETYQKMWRYMESKRPSVFVPTIDDGVKRVLEGNYAFLME
STMLDYTIQRNCNLTQV
>TRINITY_DN273866_c0_g1_i2.p1 TRINITY_DN273866_c0_g1~~TRINITY_DN273866_c0_g1_i2.p1 ORF type:internal len:173 (-),score=35.69 TRINITY_DN273866_c0_g1_i2:1-516(-)
IIKAEPALIYDSVNVFAKGLHALERSATLSLANLSCESETPWGDGSSLFNYINAVEYDGL
TGPIKFTEGKRSNFKLDILKLRNEELYKVGQWTPDGQINITDTQAFFEGGRPNITLKIIT
IEENPYVMIHRSKNITGNARFYGFCIDLLDHLANMVGFKYEFYLEPHQRYGS
>TRINITY_DN278208_c1_g1_i1.p1 TRINITY_DN278208_c1_g1~~TRINITY_DN278208_c1_g1_i1.p1 ORF type:internal len:121 (+),score=7.09 TRINITY_DN278208_c1_g1_i1:1-360(+)
GQMGMQNLFQPSTPSSSAQWLDLVFSERLQNFMGHSLKIVARNYFPFIAFGRSNANADSP
FSPRDSLDTRILNAISAQLNFTYEIQEPWDGTWGVPLSGGNWSGIVGTLQHHKADFSLNL
>TRINITY_DN28286_c2_g2_i1.p1 TRINITY_DN28286_c2_g2~~TRINITY_DN28286_c2_g2_i1.p1 ORF type:internal len:149 (-),score=21.47 TRINITY_DN28286_c2_g2_i1:2-445(-)
GSWPGMVGVVVREEADIGLGPFTISAPRAEVVDFTYPITLHYLKLLAALGDHEVDPWGFL
LPLAPLVWLAILTALSAVLTIMFLLSSFISRKCPSPTTITTNAFNTIRILLQQDITVDGR
WQWKRLVLGVWMMTTLVLTRSYAGNLMS
>TRINITY_DN285275_c0_g1_i1.p1 TRINITY_DN285275_c0_g1~~TRINITY_DN285275_c0_g1_i1.p1 ORF type:internal len:126 (+),score=9.67 TRINITY_DN285275_c0_g1_i1:1-375(+)
PHIGLVRDGNVIASPLSFKGPMVNVLNIFATTMNFTYRYVRPPDRSWGIKLDDGTWTGMV
GIVGRKEADFGLGPYDLTALRAEVVDFTSPVLTQTVRIVGARGRPEVDPWGFLLPLTPLV
WATIL
>TRINITY_DN28528_c0_g2_i1.p1 TRINITY_DN28528_c0_g2~~TRINITY_DN28528_c0_g2_i1.p1 ORF type:5prime_partial len:174 (-),score=32.61 TRINITY_DN28528_c0_g2_i1:216-737(-)
RYFNNELWVCELRKPKLDFKSDAREEWLLYMNQLFLGQAVRHINTWYRHGFIDQLHLFPD
KLADLQGAVLKVSTYHFEPYNYLYRAENGTVVLRYGMETEVVKAFAHVFNMTLEFKEPPN
GEKRGEQMENGSWYGLMGQLQRHEVDVGLANIFVSSHYLKVIDMTASYRSEVM
>TRINITY_DN28528_c1_g2_i1.p1 TRINITY_DN28528_c1_g2~~TRINITY_DN28528_c1_g2_i1.p1 ORF type:5prime_partial len:101 (-),score=13.35 TRINITY_DN28528_c1_g2_i1:100-402(-)
TFHFPPCSFLHGAENGTVVLFYGTDVETVKAVARALNIALEFVETPNGETWGEQYENGSW
YGLMGHLERHEVDIGLANLFVSKHWLQVIDLTAPYRTEVI
>TRINITY_DN28528_c1_g2_i2.p1 TRINITY_DN28528_c1_g2~~TRINITY_DN28528_c1_g2_i2.p1 ORF type:internal len:132 (-),score=19.25 TRINITY_DN28528_c1_g2_i2:1-393(-)
TFHFPPCSFLHGAENGTVVLFYGTDVETVKAVARALNIALEFVETPNGETWGEQYENGSW
YGLMGHLERHEVDIGLANLFVSKHWLQVIDLTAPYRTERTGFLIRVEPPLPQWQSLSFPF
NQWTWLAVLVG
>TRINITY_DN28589_c0_g2_i3.p1 TRINITY_DN28589_c0_g2~~TRINITY_DN28589_c0_g2_i3.p1 ORF type:5prime_partial len:344 (+),score=68.24 TRINITY_DN28589_c0_g2_i3:3-1034(+)
EGRDLRVGAERVLSPGLERVTPPPVRRGYRRHQQPSSLLQLHRSVSGASQRGVVGEQQEN
GSWTGMMGFLARGEAHLGAASVYVSAARAPAADFTAPYDSRMSCFMARTEQQLPRWHALA
YPFHVTTWLALLLAFLVMAPLLLLMARASRYIGEEPTCLQLPGFTWLYSFGLHVREPQAT
LPRTTPMQVLLAFLLLYTMILTLAYSTNLTAYLIVTKTPASMETIRELRDSALEVAGLGN
FYRNALASASDPDLQNLTRQYKGHKSVESIFPRVLEGRAVFLQNRAYIEFISLARFTKRG
VSSMRIMKLYVHPPTLTTSSEASHPLLSQTDFLHGGGLSSPFN
>TRINITY_DN28589_c0_g2_i6.p1 TRINITY_DN28589_c0_g2~~TRINITY_DN28589_c0_g2_i6.p1 ORF type:5prime_partial len:146 (+),score=25.14 TRINITY_DN28589_c0_g2_i6:3-440(+)
EGRDLRVGAERVLSPGLERVTPPPVRRGYRRHQQPSSLLQLHRSVSGASQRGVVGEQQEN
GSWTGMMGFLARGEAHLGAASVYVSAARAPAADFTAPYDSRVNSPSPSSIPFLPRETEKT
WETVVSDSLTVNAGQRLKCHCCSEV
>TRINITY_DN286682_c0_g1_i1.p1 TRINITY_DN286682_c0_g1~~TRINITY_DN286682_c0_g1_i1.p1 ORF type:internal len:103 (+),score=16.99 TRINITY_DN286682_c0_g1_i1:3-308(+)
FSPHLLLVQEKTTTSALSFIGPLINVLDILAKTMNFTYKYERPPDGSWGVKLENGSWTGM
VGMVVRKETDIGLGPFDITATRAADVDFTRPILTETGRILGG
>TRINITY_DN288210_c0_g1_i1.p1 TRINITY_DN288210_c0_g1~~TRINITY_DN288210_c0_g1_i1.p1 ORF type:internal len:121 (+),score=37.51 TRINITY_DN288210_c0_g1_i1:3-362(+)
GGVDGGRRSTRCTGYVGVMLTMVASNLNLTIVNKSVRSCGIANANGTRVTVIANDEADIA
LGTCSITSNRLQVVDFTEFFAVSRSSIVTREPSLMLSPLLIFDVLSWQTWSVVGLYVVVV
>TRINITY_DN29148_c0_g1_i3.p1 TRINITY_DN29148_c0_g1~~TRINITY_DN29148_c0_g1_i3.p1 ORF type:complete len:419 (-),score=77.39 TRINITY_DN29148_c0_g1_i3:668-1924(-)
MWTLTSVVQQSSLMLNDRVDNMMGHRFQLATRPYFPYMDYRTDTDEPESRVTPIDSLDFR
ILDVFAATLNFTYEINEAPNRAFGDYRNGSFTGIIGKLEREEADLSTIVAPTPGRLQVVQ
FCRVYESDKMVITSLKPALLPASLSLIRPFEGELWLGLLVSVVAWGVILWLLQRAWRWMS
GRRGVRLNTALLYGWRTLLEQPPTTPPSNMTGRVLVGWWLVFCLIITTGFRSSLIAHLTV
QGRSKTLDNFQDLLDQGDWRWGTEPWQFSGATLVYFSTNTDPVVKQINDKMEVLLVKEAL
QKVLEGGFSFISVKNYVRVIVDSWYTDAYGETPFYISHHGIHTLACFGWGFRRGAPFYDR
FVQLMSRVEDAGIISYWTDEVIARRVRENRRAEALDHDVVLTDKLQVMIVWRRAVGKH
>TRINITY_DN29148_c0_g1_i4.p1 TRINITY_DN29148_c0_g1~~TRINITY_DN29148_c0_g1_i4.p1 ORF type:complete len:371 (-),score=72.06 TRINITY_DN29148_c0_g1_i4:905-2017(-)
MWTLTSVVQQSSLMLNDRVDNMMGHRFQLATRPYFPYMDYRTDTDEPESRVTPIDSLDFR
ILDVFAATLNFTYEINEAPNRAFGDYRNGSFTGIIGKLEREEADLSTIVAPTPGRLQVVQ
FCRVYESDKMVITSLKPALLPASLSLIRPFEGELWLGLLVSVVAWGVILWLLQRAWRWMS
GRRGVRLNTALLYGWRTLLEQPPTTPPSNMTGRVLVGWWLVFCLIITTGFRSSLIAHLTV
QGRSKTLDNFQDLLDQGDWRWGTEPWQFSGATLVYFSTNTDPVVKQINDKMEVLLVKEAL
QKVLEGGFSFISVKNYVRVIVDSWYTDAYGETPFYISHHGIHTLACFGWGFRRDGHFPSS
PRMTILLPRW
>TRINITY_DN29148_c0_g1_i5.p1 TRINITY_DN29148_c0_g1~~TRINITY_DN29148_c0_g1_i5.p1 ORF type:complete len:450 (-),score=87.13 TRINITY_DN29148_c0_g1_i5:561-1910(-)
MWTLTSVVQQSSLMLNDRVDNMMGHRFQLATRPYFPYMDYRTDTDEPESRVTPIDSLDFR
ILDVFAATLNFTYEINEAPNRAFGDYRNGSFTGIIGKLEREEADLSTIVAPTPGRLQVVQ
FCRVYESDKMVITSLKPALLPASLSLIRPFEGELWLGLLVSVVAWGVILWLLQRAWRWMS
GRRGVRLNTALLYGWRTLLEQPPTTPPSNMTGRVLVGWWLVFCLIITTGFRSSLIAHLTV
QGRSKTLDNFQDLLDQGDWRWGTEPWQFSGATLVYFSTNTDPVVKQINDKMEVLLVKEAL
QKVLEGGFSFISVKNYVRVIVDSWYTDAYGETPFYISHHGIHTLACFGWGFRRGAPFYDR
FVQLMSRVEDAGIISYWTDEVIARRVRENRRAEALDHDVVLTDKLQEESSREALGLQHLQ
GAFYLLLLGSCLAFLTLLGENLAYSSSLP
>TRINITY_DN29148_c0_g1_i6.p1 TRINITY_DN29148_c0_g1~~TRINITY_DN29148_c0_g1_i6.p1 ORF type:complete len:371 (-),score=72.06 TRINITY_DN29148_c0_g1_i6:1174-2286(-)
MWTLTSVVQQSSLMLNDRVDNMMGHRFQLATRPYFPYMDYRTDTDEPESRVTPIDSLDFR
ILDVFAATLNFTYEINEAPNRAFGDYRNGSFTGIIGKLEREEADLSTIVAPTPGRLQVVQ
FCRVYESDKMVITSLKPALLPASLSLIRPFEGELWLGLLVSVVAWGVILWLLQRAWRWMS
GRRGVRLNTALLYGWRTLLEQPPTTPPSNMTGRVLVGWWLVFCLIITTGFRSSLIAHLTV
QGRSKTLDNFQDLLDQGDWRWGTEPWQFSGATLVYFSTNTDPVVKQINDKMEVLLVKEAL
QKVLEGGFSFISVKNYVRVIVDSWYTDAYGETPFYISHHGIHTLACFGWGFRRDGHFPSS
PRMTILLPRW
>TRINITY_DN29148_c0_g1_i7.p1 TRINITY_DN29148_c0_g1~~TRINITY_DN29148_c0_g1_i7.p1 ORF type:complete len:371 (-),score=72.06 TRINITY_DN29148_c0_g1_i7:1174-2286(-)
MWTLTSVVQQSSLMLNDRVDNMMGHRFQLATRPYFPYMDYRTDTDEPESRVTPIDSLDFR
ILDVFAATLNFTYEINEAPNRAFGDYRNGSFTGIIGKLEREEADLSTIVAPTPGRLQVVQ
FCRVYESDKMVITSLKPALLPASLSLIRPFEGELWLGLLVSVVAWGVILWLLQRAWRWMS
GRRGVRLNTALLYGWRTLLEQPPTTPPSNMTGRVLVGWWLVFCLIITTGFRSSLIAHLTV
QGRSKTLDNFQDLLDQGDWRWGTEPWQFSGATLVYFSTNTDPVVKQINDKMEVLLVKEAL
QKVLEGGFSFISVKNYVRVIVDSWYTDAYGETPFYISHHGIHTLACFGWGFRRDGHFPSS
PRMTILLPRW
>TRINITY_DN29148_c1_g1_i1.p1 TRINITY_DN29148_c1_g1~~TRINITY_DN29148_c1_g1_i1.p1 ORF type:3prime_partial len:181 (+),score=32.71 TRINITY_DN29148_c1_g1_i1:181-720(+)
MYQRCMYCSTGEADVQLMKVWKMNLNMPSFDPRFDESMRNMMGHKLSVATVLRFPYIDFK
RDTDVPGTTVTPKDSVDARLIRAFASVLNFTFQMREDPERTWGLEIENGIFNGMVGQLQR
EERDFSTAMGPTTQRLKVIQYLRGYPSDVLTVTSLKPSLLPQHLSLIRPFAGEMWLALMA
>TRINITY_DN295_c3_g1_i1.p1 TRINITY_DN295_c3_g1~~TRINITY_DN295_c3_g1_i1.p1 ORF type:complete len:1039 (+),score=307.62 TRINITY_DN295_c3_g1_i1:273-3389(+)
MNGRVLLVYLVFLAVSLTDSGSRYPPKRYPGNLQPGLRHRQREEENDLSEKKKLSIGVVL
PYSTFRRRKYESAIKTSIASLNRTPQLQDVFQQYHFTFREVVLRTLHASSSPTKILETLC
DDFLPSNVSAILYLFNSETYGRSTASVQYFFQLAGYLGIPVIAWNADNSGLERRTSSPQL
QLAPSIEQQAAAMLSILQRYSWPKFAVVTSHIAGHNDFIQALRDLILELPDKGSDQEFTI
TNTVQVSDVETDLMELVSSEARILFLYSTRSEAAAIMARATQLGLTGTNYLWIVTQSVLQ
SRAEAPVEFPVGMLGVHFNTTDSAMIEEIGTAMTVFGWGLAAHVRDEGSRDLVPDLTPSL
SCDTGDARWKGGEKFYRFLKNVSIDHEGEVPTPNLQFNSDGTRRAIRLKIMNLRPDISRK
LTWEEIGVWHSGKDGGLEVKDIVWPGYSHVPPNGIPEKFHLKITFMEEPPFINMDPPHPV
TGKCTANKGVPCRIASDTMMQGVNITWAMRNSSYFRCCSGFCIDLLVKFSQDLGFSYDFF
RVEDGIWGAIVNGKWTGLPGAIINGKADMIMTSIKINSQREEVLDFTVPFLDTGIAIVVA
KRTGIISPTAFLEPFDTASWMLVALVAIQVAAVSIFLFEWLSPSGYNMKMQPANNQRFSL
FRTLWMVWAILFQAAVNVDCPRGYTARFMGNVWAMFALIFLAIYTANLAAFMITREEYYD
LSGIEDKRLQNPASMKPPFKFATTLHGNTDVLMKKSFPIVHAYMRQFNQSSPIEGIKSVK
KGKLDAFLYDATVMEYLVGQDDECKLLTVGSWFALTGYGVAFARKSKYLEMFNEQIMKYR
ENGDLERIARFWFTGACKPKKQEKSSSKPLALEQFMSTFILLGCGILLALLLLGLEHIYF
KYFRQYIAKSEKGSCCSLLSMSMGKSLSFRGAVLEAQDVLKTHRCQDPLCDTHLWKVKHE
LDMARLRIQHLEKQLVTHGLRPQRRNSSTASAPADYTKPRDMTRNHVTTNEPIRGPLLAA
SSGWRHRKREVAELETVL
>TRINITY_DN295_c3_g1_i3.p1 TRINITY_DN295_c3_g1~~TRINITY_DN295_c3_g1_i3.p1 ORF type:complete len:1041 (+),score=308.81 TRINITY_DN295_c3_g1_i3:273-3395(+)
MNGRVLLVYLVFLAVSLTDSGSRYPPKRYPGNLQPGLRHRQREEENDLSEKKKLSIGVVL
PYSTFRRRKYESAIKTSIASLNRTPQLQDVFQQYHFTFREVVLRTLHASSSPTKILETLC
DDFLPSNVSAILYLFNSETYGRSTASVQYFFQLAGYLGIPVIAWNADNSGLERDQRTSSP
QLQLAPSIEQQAAAMLSILQRYSWPKFAVVTSHIAGHNDFIQALRDLILELPDKGSDQEF
TITNTVQVSDVETDLMELVSSEARILFLYSTRSEAAAIMARATQLGLTGTNYLWIVTQSV
LQSRAEAPVEFPVGMLGVHFNTTDSAMIEEIGTAMTVFGWGLAAHVRDEGSRDLVPDLTP
SLSCDTGDARWKGGEKFYRFLKNVSIDHEGEVPTPNLQFNSDGTRRAIRLKIMNLRPDIS
RKLTWEEIGVWHSGKDGGLEVKDIVWPGYSHVPPNGIPEKFHLKITFMEEPPFINMDPPH
PVTGKCTANKGVPCRIASDTMMQGVNITWAMRNSSYFRCCSGFCIDLLVKFSQDLGFSYD
FFRVEDGIWGAIVNGKWTGLPGAIINGKADMIMTSIKINSQREEVLDFTVPFLDTGIAIV
VAKRTGIISPTAFLEPFDTASWMLVALVAIQVAAVSIFLFEWLSPSGYNMKMQPANNQRF
SLFRTLWMVWAILFQAAVNVDCPRGYTARFMGNVWAMFALIFLAIYTANLAAFMITREEY
YDLSGIEDKRLQNPASMKPPFKFATTLHGNTDVLMKKSFPIVHAYMRQFNQSSPIEGIKS
VKKGKLDAFLYDATVMEYLVGQDDECKLLTVGSWFALTGYGVAFARKSKYLEMFNEQIMK
YRENGDLERIARFWFTGACKPKKQEKSSSKPLALEQFMSTFILLGCGILLALLLLGLEHI
YFKYFRQYIAKSEKGSCCSLLSMSMGKSLSFRGAVLEAQDVLKTHRCQDPLCDTHLWKVK
HELDMARLRIQHLEKQLVTHGLRPQRRNSSTASAPADYTKPRDMTRNHVTTNEPIRGPLL
AASSGWRHRKREVAELETVL
>TRINITY_DN308404_c0_g1_i1.p1 TRINITY_DN308404_c0_g1~~TRINITY_DN308404_c0_g1_i1.p1 ORF type:internal len:142 (+),score=33.50 TRINITY_DN308404_c0_g1_i1:3-425(+)
SLVVTAQRSVLTRPVIRQDPDDPSRQQLWFTGHVPNMLEEFAGSVNFSYIYVLSPDGTWG
IKQADGSWSGMVGVVSRKEADIGLGPFGVSASRAEVVDFLWPVMITNSRILGGRGMPKVN
PWGFLLPLAPLVWVAILTTLL
>TRINITY_DN314583_c0_g1_i1.p1 TRINITY_DN314583_c0_g1~~TRINITY_DN314583_c0_g1_i1.p1 ORF type:internal len:103 (-),score=13.86 TRINITY_DN314583_c0_g1_i1:3-308(-)
FPYIFFTRDTEAPGTTVTLQDSLDARLIKVFAQALNFTFEIREDPDRSWGLETEKGVHGG
MVGHLQREESDLCTAVGPTPARMKILEYLRGYDSDVMAVISL
>TRINITY_DN315207_c0_g1_i1.p1 TRINITY_DN315207_c0_g1~~TRINITY_DN315207_c0_g1_i1.p1 ORF type:internal len:222 (+),score=45.17 TRINITY_DN315207_c0_g1_i1:3-665(+)
DWQPLTGLMLKDDLFPHVTGGFRGRTIPVTSVDFPPWQVFVEDDNGRVVGYKGLMFEVLN
ELASKLNFSYVVRPPPDGQWGVMDSSGKWNGMVKMVSDGEVLIGVAAFSVSDQRMKAVNF
TTTIDRQPYAFMIARPQELSRVMLFMEPFANDAWILIAITVLIMGPILFLINRNSPYYTY
YDLYDGRGLFQLQNCSWYVYGAILQQGGTKLPLSNSGRLVV
>TRINITY_DN31627_c0_g1_i2.p1 TRINITY_DN31627_c0_g1~~TRINITY_DN31627_c0_g1_i2.p1 ORF type:complete len:686 (-),score=164.38 TRINITY_DN31627_c0_g1_i2:206-2263(-)
MRVEAGVAVVTLLCVAGGVLCHAANITTTWSTFLHHYIQAYTYNTVCFFVPTNESAWRGW
VWAVFPGVARQTSAFITVREDMSEAQLWGRTLMITPLWTEQHAEQLSQWLSQETVDHLRW
LVVAQRNFSNLASLVYFPLLNQATLAVQEGEEVNVWEIYQIDEGWRQRVDLVGWWRPGLS
PPVLDLPPEDVVPRRTNLTGLHLRCLTLESQPSTFSQLKEDGTVQVLGWFADVWREMQRL
SNFTYECRHPADLEWGAPKAGVEGGWTGMVGELAQGLADVIVAPLDHTQARSTVVDFCMG
LRISGYHLIMRRSTTNDSMWTSFTREFQWQVWLVVGVCLLLGSFVFYATGFSPVERETIT
LGDAFLMTYGSLCAQSTSLALTSTSARIAFITIYLNTMLLYAFYTCFIISHLAIKPCGRP
FDTMQEMIDQQGHKYRLGFVKGISVEESFKLASSGLYQDVWKQLVEPHYNSLVRTDEQGI
NRALQDPRYVHFMAENKFLFQYAHNCDLVKIPHRYMEIASTFAVPKGSPLRRIFTYHMMR
LRDTGIIHRHWRRWRPRDSGCDTVDSLQAFTLYNLLTVFLMLGTLAGLAMVMLGCERVAA
MWKRTSLVTTVETNTSWTRLHHQLTRMTLHVFKVQTTVTTTLVRALNQQETPSPTTNDDK
YAAGKTSSEPEGVTALVDREHYSPN
>TRINITY_DN31627_c0_g2_i2.p1 TRINITY_DN31627_c0_g2~~TRINITY_DN31627_c0_g2_i2.p1 ORF type:complete len:652 (+),score=150.30 TRINITY_DN31627_c0_g2_i2:275-2230(+)
MRVEAGVAVVTLLCVAGGVLCHAANITTTWSTFLHHYIQAYTYNTVCFFVPTNESAWRGW
VWAVFPGVARQTSAFITVREDMSEAQLWGRTLMITPLWTEQHAEQLSQWLSQETVDHLRW
LVVAQRNFSNLASLVYFPLLNQATLAVQEGEEVNVWEIYQIDEGWRQRVDLVGWWRPGLS
PPVLDLPPEDVVPRRTNLTGLHLRCLTLESQPSTFSQLKEDGTVQVLGWFADVWREMQRL
SNFTYECRHPADLEWGAPKAGVEGGWTGMVGELAQGLADVIVAPLDHTQARSTVVDFCMG
LRISGYHLIMRRSTTNDSMWTSFTREFQWQVWLVVGVCLLLGSFVFYATGFSPVERETIT
LGDAFLMTYGSLCAQSTSLALTSTSARIAFITIYLNTMLLYAFYTCFIISHLAIKPCGRP
FDTMQEMIDQQGHKYRLGFVKGISVEESFKLASSGLYQDVWKQLVEPHYNSLVRTDEQGI
NRALQDPRYVHFMAENKFLFQYAHNCDLVKIPHRYMEIASTFAVPKGSPLRRIFTYHMMR
LRDTGIIHRHWRRWRPRDSGCDTVDSLQAFTLYNLLTVFLMLGTLAGLAMVMLGCERVAA
MWKRTSLVTTVETNTSWTRLHHQLTRMTLHVFKVQTTVTTTLVRALNQQED
>TRINITY_DN31627_c0_g2_i3.p1 TRINITY_DN31627_c0_g2~~TRINITY_DN31627_c0_g2_i3.p1 ORF type:complete len:686 (+),score=162.97 TRINITY_DN31627_c0_g2_i3:275-2332(+)
MRVEAGVAVVTLLCVAGGVLCHAANITTTWSTFLHHYIQAYTYNTVCFFVPTNESAWRGW
VWAVFPGVARQTSAFITVREDMSEAQLWGRTLMITPLWTEQHAEQLSQWLSQETVDHLRW
LVVAQRNFSNLASLVYFPLLNQATLAVQEGEEVNVWEIYQIDEGWRQRVDLVGWWRPGLS
PPVLDLPPEDVVPRRTNLTGLHLRCLTLESQPSTFSQLKEDGTVQVLGWFADVWREMQRL
SNFTYECRHPADLEWGAPKAGVEGGWTGMVGELAQGLADVIVAPLDHTQARSTVVDFCMG
LRISGYHLIMRRSTTNDSMWTSFTREFQWQVWLVVGVCLLLGSFVFYATGFSPVERETIT
LGDAFLMTYGSLCAQSTSLALTSTSARIAFITIYLNTMLLYAFYTCFIISHLAIKPCGRP
FDTMQEMIDQQGHKYRLGFVKGISVEESFKLASSGLYQDVWKQLVEPHYNSLVRTDEQGI
NRALQDPRYVHFMAENKFLFQYAHNCDLVKIPHRYMEIASTFAVPKGSPLRRIFTYHMMR
LRDTGIIHRHWRRWRPRDSGCDTVDSLQAFTLYNLLTVFLMLGTLAGLAMVMLGCERVAA
MWKRTSLVTTVETNTSWTRLHHQLTRMTLHVFKVQTTVTTTLVRALNQQETPSPTTNDDK
YAAGKTSSEPEGVTALVDREHYSPN
>TRINITY_DN31627_c0_g2_i4.p1 TRINITY_DN31627_c0_g2~~TRINITY_DN31627_c0_g2_i4.p1 ORF type:complete len:688 (+),score=163.57 TRINITY_DN31627_c0_g2_i4:275-2338(+)
MRVEAGVAVVTLLCVAGGVLCHAANITTTWSTFLHHYIQAYTYNTVCFFVPTNESAWRGW
VWAVFPGVARQTSAFITVREDMSEAQLWGRTLMITPLWTEQHAEQLSQWLSQETVDHLRW
LVVAQRNFSNLASLVYFPLLNQATLAVQEGEEVNVWEIYQIDEGWRQRVDLVGWWRPGLS
PPVLDLPPEDVVPRRTNLTGLHLRCLTLESQPSTFSQLKEDGTVQVLGWFADVWREMQRL
SNFTYECRHPADLEWGAPKAGVEGGWTGMVGELAQGLADVIVAPLDHTQARSTVVDFCMG
LRISGYHLIMRRSTTNDSMWTSFTREFQWQVWLVVGVCLLLGSFVFYATGFSPVERETIT
LGDAFLMTYGSLCAQSTSLALTSTSARIAFITIYLNTMLLYAFYTCFIISHLAIKPCGRP
FDTMQEMIDQQGHKYRLGFVKGISVEESFKLASSGLYQDVWKQLVEPHYNSLVRTDEQGI
NRALQDPRYVHFMAENKFLFQYAHNCDLVKIPHRYMEIASTFAVPKGSPLRRIFTYHMMR
LRDTGIIHRHWRRWRPRDSGCDTVDSLQAFTLYNLLTVFLMLGTLAGLAMVMLGCERVAA
MWKRTSLVTTVETNTSWTRLHHQLTRMTLHVFKVQTTVTTTLVRALNQQETPSPTTNDND
DKYAAGKTSSEPEGVTALVDREHYSPN
>TRINITY_DN3190_c2_g2_i1.p1 TRINITY_DN3190_c2_g2~~TRINITY_DN3190_c2_g2_i1.p1 ORF type:3prime_partial len:938 (-),score=200.13 TRINITY_DN3190_c2_g2_i1:1-2811(-)
MGWVAGAAVVVAATLGCVLSSPPQGKPSIESFRIGGILSDKASDAHFKETIEHINNRSYV
DPDTKFSDVTMLMDSNPIRTALEVCKQLISRSVYAVVVSHPLNGDLSPAAVSYTSGFYHI
PVIGISSRDSAFSDKNIHVSFLRTVPPYSHQADVWVELLKTFQYTQVVFVHSSDTDGRAL
LTRFQNQAQSHEDDKDIKMENVIEFEPGLNSFVDKLKEMREASARVILLYANKEDAGTIF
HDANYMNMTGRGYVWVVTEQALSAEYVPAGAIGLKLVNASDEDAHITDSLYILAMALKKL
REEQNTTEPPPKDCNNTGASWETGKKLFQYILDQVLKNGLTGKVAFDENGDRINAEYDVI
NIQEFNETGVMRKDHVPVGQYKYNKTKESMTLEINENAIVWPGNTTIKPQGYMIPTRLKV
LTIEEKPFVTTQRIESKAECLGGGRVLCPWYNTSGESADLFCCSGYCIDLLNTLANKINF
TFELALSPDGQFGSLQMNEKTGKKEWTGLIGQLVNQTHGADMIVAPLTINPERAQVIEFS
KPFKYQGITILERKQPRYSTLVSFLQPFRNTLWILVMVSVHVVALVLYLLDRFSPFGRYK
LANMDGTEEDALNLSSAIWFAWGVLLNSGIGEGTPRSFSARVLGMVWAGFAMIIVASYTA
NLAAFLVLDRPQTSLTGINDARLRNPMENFTYATVRGSSVDMYFRRQVELSNMYRTMEGN
NYPTAEEAILAVKSGKLKAFIWDSSRLEYEAAKDCELVTAGELFGRSGYGIGLKKNSPWA
DRVTLAILEFHESGYMEELDNKWILQNQEDHCNTDEKAPATLGLKNMAGVFILVAAGIVG
GIGLIIIEIIYKKHQIRKQKRLEIARHAYDKWRGAIEKRKTLRASMMMQRRLKANGVNEP
SVICVNVEGGSGAGAGAGAVSSGGGAAATSIGAADLP
>TRINITY_DN3190_c2_g2_i2.p1 TRINITY_DN3190_c2_g2~~TRINITY_DN3190_c2_g2_i2.p1 ORF type:3prime_partial len:549 (-),score=121.18 TRINITY_DN3190_c2_g2_i2:1-1644(-)
MTLEINENAIVWPGNTTIKPQGYMIPTRLKVLTIEEKPFVTTQRIESKAECLGGGRVLCP
WYNTSGESADLFCCSGYCIDLLNTLANKINFTFELALSPDGQFGSLQMNEKTGKKEWTGL
IGQLVNQTHGADMIVAPLTINPERAQVIEFSKPFKYQGITILERKQPRYSTLVSFLQPFR
NTLWILVMVSVHVVALVLYLLDRFSPFGRYKLANMDGTEEDALNLSSAIWFAWGVLLNSG
IGEGTPRSFSARVLGMVWAGFAMIIVASYTANLAAFLVLDRPQTSLTGINDARLRNPMEN
FTYATVRGSSVDMYFRRQVELSNMYRTMEGNNYPTAEEAILAVKSGKLKAFIWDSSRLEY
EAAKDCELVTAGELFGRSGYGIGLKKNSPWADRVTLAILEFHESGYMEELDNKWILQNQE
DHCNTDEKAPATLGLKNMAGVFILVAAGIVGGIGLIIIEIIYKKHQIRKQKRLEIARHAY
DKWRGAIEKRKTLRASMMMQRRLKANGVNEPSVICVNVEGGSGAGAGAGAVSSGGGAAAT
SIGAADLP
>TRINITY_DN3190_c2_g2_i3.p1 TRINITY_DN3190_c2_g2~~TRINITY_DN3190_c2_g2_i3.p1 ORF type:3prime_partial len:960 (-),score=208.96 TRINITY_DN3190_c2_g2_i3:1-2877(-)
MGWVAGAAVVVAATLGCVLSSPPQGKPSIESFRIGGILSDKASDAHFKETIEHINNRSYV
DPDTKFSDVTMLMDSNPIRTALEVCKQLISRSVYAVVVSHPLNGDLSPAAVSYTSGFYHI
PVIGISSRDSAFSDKNIHVSFLRTVPPYSHQADVWVELLKTFQYTQVVFVHSSDTDGRAL
LTRFQNQAQSHEDDKDIKMENVIEFEPGLNSFVDKLKEMREASARVILLYANKEDAGTIF
HDANYMNMTGRGYVWVVTEQALSAEYVPAGAIGLKLVNASDEDAHITDSLYILAMALKKL
REEQNTTEPPPKDCNNTGASWETGKKLFQYILDQVLKNGLTGKVAFDENGDRINAEYDVI
NIQEFNETGVMRKDHVPVGQYKYNKRPRGAGKEEGGKTLGTTTQQPKTKESMTLEINENA
IVWPGNTTIKPQGYMIPTRLKVLTIEEKPFVTTQRIESKAECLGGGRVLCPWYNTSGESA
DLFCCSGYCIDLLNTLANKINFTFELALSPDGQFGSLQMNEKTGKKEWTGLIGQLVNQTH
GADMIVAPLTINPERAQVIEFSKPFKYQGITILERKQPRYSTLVSFLQPFRNTLWILVMV
SVHVVALVLYLLDRFSPFGRYKLANMDGTEEDALNLSSAIWFAWGVLLNSGIGEGTPRSF
SARVLGMVWAGFAMIIVASYTANLAAFLVLDRPQTSLTGINDARLRNPMENFTYATVRGS
SVDMYFRRQVELSNMYRTMEGNNYPTAEEAILAVKSGKLKAFIWDSSRLEYEAAKDCELV
TAGELFGRSGYGIGLKKNSPWADRVTLAILEFHESGYMEELDNKWILQNQEDHCNTDEKA
PATLGLKNMAGVFILVAAGIVGGIGLIIIEIIYKKHQIRKQKRLEIARHAYDKWRGAIEK
RKTLRASMMMQRRLKANGVNEPSVICVNVEGGSGAGAGAGAVSSGGGAAATSIGAADLP
>TRINITY_DN32078_c0_g2_i10.p1 TRINITY_DN32078_c0_g2~~TRINITY_DN32078_c0_g2_i10.p1 ORF type:complete len:466 (-),score=83.64 TRINITY_DN32078_c0_g2_i10:532-1893(-)
MGFQQLLHQSPTSSDIQWDGTFPEGAKDMMGHTARVVTLDAVPFIAYRRVSENPAYPVYP
LDSVDVRLLNIIAHQLNFTYEMREPWDGTWGVPLAGGNWSGIVGTLQYEQADFSLNLTPS
PERLEDIAHSIIYSYDPLFILSLKPGTLPRYLALMRPYADDVWVMIIVFTSLAGLVLWLL
QKTWSSTSGLRFARLDSTIFYMWGVLLQDPPNHPPTSISGQVFVGWWLLSCLVMTTAYQS
SLIAHLSVQSKYPPINTYEDVLSRDGWSWGSHELVGTTFLHFNRSSDPATQELYRSMQTY
KLKDGVERVLGGGFSYVTWESYIKIETPVHYSGSNTPFHVSTTEYPVLGGNSWGFRKGAP
FLGQIRRLKQRLVEAGLIDWWTDDVINNDVRNKKARRGGEVVATYTEVNDGQMVLGLTHL
QGVVYLLLLGNILAFMTFLTERLIHQIIVSGSE
>TRINITY_DN32078_c0_g2_i14.p1 TRINITY_DN32078_c0_g2~~TRINITY_DN32078_c0_g2_i14.p1 ORF type:complete len:423 (-),score=73.85 TRINITY_DN32078_c0_g2_i14:90-1322(-)
MGFQQLLHQSPTSSDIQWDGTFPEGAKDMMGHTARVVTLDAVPFIAYRRVSENPAYPVYP
LDSVDVRLLNIIAHQLNFTYEMREPWDGTWGVPLAGGNWSGIVGTLQYEQADFSLNLTPS
PARMEVITHSIIYNRDPLQIVSLKPGPLPRHLALIRPFTDLVWVMVIVSTIASGVAQWLL
QKMWSWASGQGSIRIDSALFDSWSALLQEAITEVPANISGQVFVGWWWMTCVVIGTAYTS
SLIAHLSVQSKFPPIDIFQDLLDREGWSWGIHALHGTTFLYFNQSTDPITQGIYHKLKTY
SFKDGFERVLSGGFSFITFKLYIRVGTAGYQDKYGLTPFYLSTTEYPVFGGNSWGFRKGA
PFLGEVRMIKQRLIDAGLVDYLTNDAIETYIRNNRQKKGVEAFVYSEVGQ
>TRINITY_DN32078_c0_g2_i15.p1 TRINITY_DN32078_c0_g2~~TRINITY_DN32078_c0_g2_i15.p1 ORF type:5prime_partial len:391 (-),score=59.62 TRINITY_DN32078_c0_g2_i15:207-1379(-)
LDSLDTRVLQTIAAHLNFTYEIREPWDGTWGVPLAGGNWSGIVGTLQYEQADFSLNLTPS
PARMEVITHSIIYNRDPLQIVSLKPGPLPRHLALIRPFTDLVWVMVIVSTIASGVAQWLL
QKMWSWASGQGSIRIDSALFDSWSALLQEAITEVPANISGQVFVGWWWMTCVVIGTAYTS
SLIAHLSVQSKFPPIDIFQDLLDREGWSWGIHALHGTTFLYFNQSTDPITQGIYHKLKTY
SFKDGFERVLSGGFSFITFKLYIRVGTAGYQDKYGLTPFYLSTTEYPVFGGNSWGFRKGA
PFLGEVRMIKQRLIDAGLVDYLTNDAIETYIRNNRQKKGVEAFVYSEVEDGQVVLGLDHL
QGVFYLLFLGYVIALATFLAEELTYQRIPK
>TRINITY_DN32078_c0_g2_i3.p1 TRINITY_DN32078_c0_g2~~TRINITY_DN32078_c0_g2_i3.p1 ORF type:internal len:360 (-),score=76.34 TRINITY_DN32078_c0_g2_i3:2-1078(-)
GQMGIHLLQRWNLSSSVHWDGTVFSERLENLMGQTLKVVALEYFPFVTYEQENVLGPDDL
LTPVDSLDSRVLTTIASHLNFTYELREPWDGAWGVPLAGGNWSGIVGTLQYEQADFSLNL
TPSPERLEDIAHSIIYNDVWVMIIVFTSLAGLVLWLLQKTWSSTSGLRFARLDSTIFYMW
GVLLQDPPNHPPTSISGQVFVGWWLLSCLVMTTAYQSSLIAHLSVQSKYPPINTYEDVLS
RDGWSWGSHELVGTTFLHFNRSSDPATQELYRSMQTYKLKDGVERVLGGGFSYVTWESYI
KIETPVHYSGSNTPFHVSTTEYPVLGGNSWGFRKGAPFLGQIRRLKQRLVEAGLIDWWT
>TRINITY_DN32078_c0_g2_i8.p1 TRINITY_DN32078_c0_g2~~TRINITY_DN32078_c0_g2_i8.p1 ORF type:5prime_partial len:457 (-),score=88.68 TRINITY_DN32078_c0_g2_i8:532-1902(-)
GQMGIHLLQRWNLSSSVHWDGTVFSERLENLMGQTLKVVALEYFPFVTYEQENVLGPDDL
LTPVDSLDSRVLTTIASHLNFTYELREPWDGAWGVPLAGGNWSGIVGTLQYEQADFSLNL
TPSPERLEDIAHSIIYSYDPLFILSLKPGTLPRYLALMRPYADDVWVMIIVFTSLAGLVL
WLLQKTWSSTSGLRFARLDSTIFYMWGVLLQDPPNHPPTSISGQVFVGWWLLSCLVMTTA
YQSSLIAHLSVQSKYPPINTYEDVLSRDGWSWGSHELVGTTFLHFNRSSDPATQELYRSM
QTYKLKDGVERVLGGGFSYVTWESYIKIETPVHYSGSNTPFHVSTTEYPVLGGNSWGFRK
GAPFLGQIRRLKQRLVEAGLIDWWTDDVINNDVRNKKARRGGEVVATYTEVNDGQMVLGL
THLQGVVYLLLLGNILAFMTFLTERLIHQIIVSGSE
>TRINITY_DN32161_c0_g1_i1.p1 TRINITY_DN32161_c0_g1~~TRINITY_DN32161_c0_g1_i1.p1 ORF type:internal len:103 (-),score=16.69 TRINITY_DN32161_c0_g1_i1:1-306(-)
VLFRYGVDIGIVKAIARALNMTLEFMETPNGEKWGEKFENGSWFGVIGQLQRREADIGLA
FLVISSHYLDDIDMTSPYTSEVMCFMTRTEPPLPHWQALAFP
>TRINITY_DN32161_c0_g2_i1.p1 TRINITY_DN32161_c0_g2~~TRINITY_DN32161_c0_g2_i1.p1 ORF type:internal len:167 (-),score=42.30 TRINITY_DN32161_c0_g2_i1:1-498(-)
WVLYMNQLYWGPGARRINTWYHHRFTRQVELFPDKLADFQGAVLKASSFNYEPVTFLHRA
ENGTVLLRYGVVIEVVQAIARVLNISLKIIETPNDETWGEKMGNGSWYGVMGQLQRQEVD
IGLANLFITSHWLQVADLTAPYRSEAMLFMTRTEPPLPHWQALAFP
>TRINITY_DN3245_c0_g1_i10.p1 TRINITY_DN3245_c0_g1~~TRINITY_DN3245_c0_g1_i10.p1 ORF type:complete len:573 (+),score=136.26 TRINITY_DN3245_c0_g1_i10:324-2042(+)
MVFALEDLPDGGGVLVLANDTEIPVFSTCSAYILLSQEPEGLRSLVLSEEFRTQLHYLGR
FIFVTGEGVGSAKVILENEVMAWRPYALVISKVSRGDVDQPGHEYEVWTHHVFRDDVADP
VYLVERWQHGRPTNQAHLFPDKLENFHGSELRAVTFEHAPSIVDVHDGAAGHHYDGIDIR
LLQILSGALNFLLKIVNPSDGGKWGSPLANGSWSGLTGDLTQHRAHMGVANLFIHIHYLE
VVDMTVAYDMEFGCFITPLPEPLPQWIALIYPFTPQVWMTAMVFLLLGTPVLFLVSRASH
RLLHDETSWVTSFSQNVFYGTGIFFGVGMPQVPRSDVTRSYFIMWVWYGLLITVVYRSSL
TAFLTIPLTQPPIDTLQQLVASSLPAWGATGLTFKKMLQENPDPMVQQLALRYQPVSGAE
EGILLTAQRKYAMMENRQFLEYMIATNYTNRHGEETLHVMRECFLPFRIGMAMPKKAPYK
PNFDKVVTRVVEAGLVRKWFSDILFNSRRRGSEEGEGNRSVTLTIDNLQGAWLVLGSGWL
VSVVTFLVEALASPVRRGVKDTHSGTEERGNA
>TRINITY_DN3245_c0_g1_i16.p1 TRINITY_DN3245_c0_g1~~TRINITY_DN3245_c0_g1_i16.p1 ORF type:complete len:359 (+),score=75.43 TRINITY_DN3245_c0_g1_i16:3841-4917(+)
MVFALEDLPDGGGVLVLANDTEIPVFSTCSAYILLSQEPEGLRSLVLSEEFRTQLHYLGR
FIFVTGEGVGSAKVILENEVMAWRPYALVISKVSRGDVDQPGHEYEVWTHHVFRDDVADP
VYLVERWQHGRPTNQAHLFPDKLENFHGSELRAVTFEHAPSIVDVHDGAAGHHYDGIDIR
LLQILSGALNFLLKIVNPSDGGKWGSPLANGSWSGLTGDLTQHRAHMGVANLFIHIHYLE
VVDMTVAYDMEFGCFITPLPEPLPQWIALIYPFTPQVWMTAMVFLLLGTPVLFLVSRASH
RLLHDETSWVTSFSQNVFYGTGIFFGVGMPQVRPGECSHVSQSCYGRQNDPVAMSVDL
>TRINITY_DN3245_c0_g1_i18.p1 TRINITY_DN3245_c0_g1~~TRINITY_DN3245_c0_g1_i18.p1 ORF type:complete len:573 (+),score=136.26 TRINITY_DN3245_c0_g1_i18:324-2042(+)
MVFALEDLPDGGGVLVLANDTEIPVFSTCSAYILLSQEPEGLRSLVLSEEFRTQLHYLGR
FIFVTGEGVGSAKVILENEVMAWRPYALVISKVSRGDVDQPGHEYEVWTHHVFRDDVADP
VYLVERWQHGRPTNQAHLFPDKLENFHGSELRAVTFEHAPSIVDVHDGAAGHHYDGIDIR
LLQILSGALNFLLKIVNPSDGGKWGSPLANGSWSGLTGDLTQHRAHMGVANLFIHIHYLE
VVDMTVAYDMEFGCFITPLPEPLPQWIALIYPFTPQVWMTAMVFLLLGTPVLFLVSRASH
RLLHDETSWVTSFSQNVFYGTGIFFGVGMPQVPRSDVTRSYFIMWVWYGLLITVVYRSSL
TAFLTIPLTQPPIDTLQQLVASSLPAWGATGLTFKKMLQENPDPMVQQLALRYQPVSGAE
EGILLTAQRKYAMMENRQFLEYMIATNYTNRHGEETLHVMRECFLPFRIGMAMPKKAPYK
PNFDKVVTRVVEAGLVRKWFSDILFNSRRRGSEEGEGNRSVTLTIDNLQGAWLVLGSGWL
VSVVTFLVEALASPVRRGVKDTHSGTEERGNA
>TRINITY_DN3245_c0_g1_i19.p1 TRINITY_DN3245_c0_g1~~TRINITY_DN3245_c0_g1_i19.p1 ORF type:complete len:359 (+),score=75.43 TRINITY_DN3245_c0_g1_i19:338-1414(+)
MVFALEDLPDGGGVLVLANDTEIPVFSTCSAYILLSQEPEGLRSLVLSEEFRTQLHYLGR
FIFVTGEGVGSAKVILENEVMAWRPYALVISKVSRGDVDQPGHEYEVWTHHVFRDDVADP
VYLVERWQHGRPTNQAHLFPDKLENFHGSELRAVTFEHAPSIVDVHDGAAGHHYDGIDIR
LLQILSGALNFLLKIVNPSDGGKWGSPLANGSWSGLTGDLTQHRAHMGVANLFIHIHYLE
VVDMTVAYDMEFGCFITPLPEPLPQWIALIYPFTPQVWMTAMVFLLLGTPVLFLVSRASH
RLLHDETSWVTSFSQNVFYGTGIFFGVGMPQVRPGECSHVSQSCYGRQNDPVAMSVDL
>TRINITY_DN3245_c0_g1_i23.p1 TRINITY_DN3245_c0_g1~~TRINITY_DN3245_c0_g1_i23.p1 ORF type:complete len:573 (+),score=136.26 TRINITY_DN3245_c0_g1_i23:324-2042(+)
MVFALEDLPDGGGVLVLANDTEIPVFSTCSAYILLSQEPEGLRSLVLSEEFRTQLHYLGR
FIFVTGEGVGSAKVILENEVMAWRPYALVISKVSRGDVDQPGHEYEVWTHHVFRDDVADP
VYLVERWQHGRPTNQAHLFPDKLENFHGSELRAVTFEHAPSIVDVHDGAAGHHYDGIDIR
LLQILSGALNFLLKIVNPSDGGKWGSPLANGSWSGLTGDLTQHRAHMGVANLFIHIHYLE
VVDMTVAYDMEFGCFITPLPEPLPQWIALIYPFTPQVWMTAMVFLLLGTPVLFLVSRASH
RLLHDETSWVTSFSQNVFYGTGIFFGVGMPQVPRSDVTRSYFIMWVWYGLLITVVYRSSL
TAFLTIPLTQPPIDTLQQLVASSLPAWGATGLTFKKMLQENPDPMVQQLALRYQPVSGAE
EGILLTAQRKYAMMENRQFLEYMIATNYTNRHGEETLHVMRECFLPFRIGMAMPKKAPYK
PNFDKVVTRVVEAGLVRKWFSDILFNSRRRGSEEGEGNRSVTLTIDNLQGAWLVLGSGWL
VSVVTFLVEALASPVRRGVKDTHSGTEERGNA
>TRINITY_DN3245_c0_g1_i24.p1 TRINITY_DN3245_c0_g1~~TRINITY_DN3245_c0_g1_i24.p1 ORF type:complete len:400 (+),score=80.61 TRINITY_DN3245_c0_g1_i24:298-1497(+)
MVFALEDLPDGGGVLVLANDTEIPVFSTCSAYILLSQEPEGLRSLVLSEEFRTQLHYLGR
FIFVTGEGVGSAKVILENEVMAWRPYALVISKVSRGDVDQPGHEYEVWTHHVFRDDVADP
VYLVERWQHGRPTNQAHLFPDKLENFHGSELRAVTFEHAPSIVDVHDGAAGHHYDGIDIR
LLQILSGALNFLLKIVNPSDGGKWGSPLANGSWSGLTGDLTQHRAHMGVANLFIHIHYLE
VVDMTVAYDMEFGCFITPLPEPLPQWIALIYPFTPQVWMTAMVFLLLGTPVLFLVSRASH
RLLHDETSWVTSFSQNVFYGTGIFFGVGMPQVPRSDVTRSYFIMWVWYGLLITVVYRSSL
TAFLTIPLTQPPIDTLQQVFSFRLINCRGLDDSRCQGSS
>TRINITY_DN340489_c0_g1_i1.p1 TRINITY_DN340489_c0_g1~~TRINITY_DN340489_c0_g1_i1.p1 ORF type:internal len:141 (+),score=31.12 TRINITY_DN340489_c0_g1_i1:3-422(+)
LVAAAEDFPIIKSSMVDDPEAPGEQRLMFIGPIANMVDFIAKAMNFSYRYVRSPDRAWGS
RKSDGSWSGMVGLVTRESADIGVGPFSTSSSRAEVVDFTWPVSQDQWKILAGRGRPEVDP
WGFLLPLTPLVWVAILTTLL
>TRINITY_DN3408_c0_g1_i15.p1 TRINITY_DN3408_c0_g1~~TRINITY_DN3408_c0_g1_i15.p1 ORF type:complete len:497 (+),score=59.28 TRINITY_DN3408_c0_g1_i15:112-1491(+)
MYVYLPFSPSEDRVDWVASWSTSRGFTLSVQLPLFPEKFSKFVYRPTLLVAAEEFPPHVI
LDPKWIPGRPINFIGPIANVLELIAQDCNFSYVFEKPLDGSWGTKTESGSWSGMVGMVHR
KEVDIGLGPFGISATRAEVVDYVWAIISDSLRIMASRGIPEVDPWSFLVPLRPLVWGIVL
VALMVVLAILLLMAAYSPGKIRSHSKRAWEDLFLYVRVTLRQDMPLPVEQSWERLMLGGW
MIMTIVLTRSYAGALMSMLAIKNVAQPFQYLRDVISNPAISMVWQANSVHLQYMWTVKSG
VFRDVLETEKDDRLMFVTSPSYMGIVRNLVSKDRHVLVVEELTSRDLMADYFSHTGRCEF
YLSKEKFLHIYFSMIGQKDHPLVPAFSKRTKIVTEAGLYNYWVRHLSANSTRCVRAPSQI
TVRSALSFMNIWGMFAVFAGGHAFALLLLLLERLVSDFT
>TRINITY_DN3408_c0_g1_i7.p1 TRINITY_DN3408_c0_g1~~TRINITY_DN3408_c0_g1_i7.p1 ORF type:complete len:510 (+),score=66.08 TRINITY_DN3408_c0_g1_i7:112-1530(+)
MYVYLPFSPSEDRVDWVASWSTSRGFTLSVQLPLFPEKFSKFVYRPTLLVAAEEFPPHVI
LDPKWIPGRPINFIGPIANVLELIAQDCNFSYVFEKPLDGSWGTKTESGSWSGMVGMVHR
KEVDIGLGPFGISATRAEVVDYVWAIISDSLRIMASRGIPEVDPWSFLVPLRPLVWGFVL
VALTVVLAILLLMAVYSPSEIRSRGQRAWEDLFLYIRVTLRQDMPLPVEQSWERLMLGGW
MIMTIVLTRSYAGALMSMLAIRNIAQPFQTLRDVLDDPSITMVWQANTVYLQFMWAAKSG
IFRDILDTEKDGRLMYVTTTEYLGVMETLLTKGRHVLMMEDLTRRVLMADYFTLTGQCDF
YMSRERFLYIYLSMIGQKDHPLVPVLSKRSKMVSEAGLYNYWMKHLSSNSSRCLRSPSQI
TIRSALSFMNIWGMFVVLAGGHTIALIAFCLELLSNRLLQSTRSSLCGLVGD
>TRINITY_DN3408_c0_g1_i8.p1 TRINITY_DN3408_c0_g1~~TRINITY_DN3408_c0_g1_i8.p1 ORF type:complete len:485 (+),score=61.77 TRINITY_DN3408_c0_g1_i8:112-1455(+)
MYVYLPFSPSEDRVDWVASWSTSRGFTLSVQLPLFPEKFSKFVYRPTLLVAAEEFPPHVI
LDPKWIPGRPINFIGPIANVLELIAQDCNFSYVFEKPLDGSWGTKTESGSWSGMVGMVHR
KEVDIGLGPFGISATRAEVVDYVWAIISDSLRIMASRGIPEVDPWSFLVPLRPLVWGFVL
VALTVVLAILLLMAVYSPSEIRSRGQRAWEDLFLYIRVTLRQDMPLPVEQSWERLMLGGW
MIMTIVLTRSYAGALMSMLAIRNIAQPFQTLRDVLDDPSITMVWQANTVYLQFMWAAKSG
IFRDILDTEKDGRLMYVTTTEYLGVMETLLTKGRHVLMMEDLTRRVLMADYFTLTGQCDF
YMSRERFLYIYLSMIGQKDHPLVPVLSKRSKMVSEAGLYNYWMKHLSSNSSRCLRSPSQI
TIRSALSFMNIWVSYSCDIKEISKYWS
>TRINITY_DN346476_c0_g1_i1.p1 TRINITY_DN346476_c0_g1~~TRINITY_DN346476_c0_g1_i1.p1 ORF type:internal len:104 (-),score=11.37 TRINITY_DN346476_c0_g1_i1:3-311(-)
ESPDGKHLEFTGPLAELLNVIADNMNFTYWLTKPPDGTWGVKQDDGSWSGMMGMLNRKEV
DMSVIPIGISASRAEVVDFTWPIFTLYGAVIAARGQPVIDPWS
>TRINITY_DN3611_c0_g2_i4.p1 TRINITY_DN3611_c0_g2~~TRINITY_DN3611_c0_g2_i4.p1 ORF type:complete len:500 (-),score=122.51 TRINITY_DN3611_c0_g2_i4:82-1530(-)
MSGLVVAVLMMVAEVSLLGAPTDAQVAQPTREAATGAMALRTPARPSPTPPPSPPPGATA
APAEAPTLRLVAAAELSVPADNRTVIRIAAETWQPYFLIGRDESGATLYSGIMWDLLLMI
VSRMNLRFEILRPPDGLWGVELPNGTWNGMLGMIQRQEVDMALGPFAVSYSRTQVVDFPA
TIFMLPHRVYLPRPRGSSDLSDFVRLYHPLVWLMVLVCAVVLALLVWVAVSVEGKIFPGQ
KKTMAASSPIYILLYVWGTLMQESWGARSVSGGGVGRWLMGMWFLATLVLMNTYSGLLVA
TLTVPRVAVPISSVEQLVSQDDIPWRLEQGGIILHTFKTADVGLYKTLLKGSDGLFPDCY
ASRRDIAQGKFAGLCDVLAGDMMVAKSFSVSGRCDFYSPRENIVTHSYSMVLQKESPLKE
KLNFWLQELQERGWVQQLVRQMVNNGTVCNLPPGQEEGQRPPTPLSIQQMWGIFAILATG
RK
>TRINITY_DN3611_c0_g2_i7.p1 TRINITY_DN3611_c0_g2~~TRINITY_DN3611_c0_g2_i7.p1 ORF type:complete len:529 (-),score=122.87 TRINITY_DN3611_c0_g2_i7:1178-2713(-)
MSGLVVAVLMMVAEVSLLGAPTDAQVAQPTREAATGAMALRTPARPSPTPPPSPPPGATA
APAEAPTLRLVAAAELSVPADNRTVIRIAAETWQPYFLIGRDESGATLYSGIMWDLLLMI
VSRMNLRFEILRPPDGLWGVELPNGTWNGMLGMIQRQEVDMALGPFAVSYSRTQVVDFPA
TIFMLPHRVYLPRPRGSSDLSDFVRLYHPLVWLMVLVCAVVLALLVWVAVSVEGKIFPGQ
KKTMAASSPIYILLYVWGTLMQESWGARSVSGGGVGRWLMGMWFLATLVLMNTYSGLLVA
TLTVPRVAVPISSVEQLVSQDDIPWRLEQGGIILHTFKTADVGLYKTLLKGSDGLFPDCY
ASRRDIAQGKFAGLCDVLAGDMMVAKSFSVSGRCDFYSPRENIVTHSYSMVLQKESPLKE
KLNFWLQELQERGWVQQLVRQMVNNGTVCNLPPGQEEGQRPPTPLSIQQMWGIFAILATG
IGGATVVFFFEVIVYKIGLPLCTSGTAHIYT
>TRINITY_DN3611_c0_g2_i8.p1 TRINITY_DN3611_c0_g2~~TRINITY_DN3611_c0_g2_i8.p1 ORF type:complete len:328 (-),score=63.56 TRINITY_DN3611_c0_g2_i8:375-1307(-)
MSGLVVAVLMMVAEVSLLGAPTDAQVAQPTREAATGAMALRTPARPSPTPPPSPPPGATA
APAEAPTLRLVAAAELSVPADNRTVIRIAAETWQPYFLIGRDESGATLYSGIMWDLLLMI
VSRMNLRFEILRPPDGLWGVELPNGTWNGMLGMIQRQEVDMALGPFAVSYSRTQVVDFPA
TIFMLPHRVYLPRPRGSSDLSDFVRLYHPLVWLMVLVCAVVLALLVWVAVSVEGKIFPGQ
KKTMAASSPIYILLYVWGTLMQECEYPMSIPHDAGQVTVKHQQETMNDNFFSGTRERFGY
TQIIAILCVR
>TRINITY_DN3611_c0_g2_i9.p1 TRINITY_DN3611_c0_g2~~TRINITY_DN3611_c0_g2_i9.p1 ORF type:complete len:529 (-),score=123.25 TRINITY_DN3611_c0_g2_i9:1178-2713(-)
MSGLVVAVLMMVAEVSLLGAPTDAQVAQPTREAATGAMALRTPARPSPTPPPSPPPGATA
APAEAPTLRLVAAAELSVPADNRTVIRIAAETWQPYFLIGRDESGATLYSGIMWDLLLMI
VSRMNLRFEILRPPDGLWGVELPNGTWNGMLGMIQRQEVDMALGPFAVSYSRTQVVDFPA
TIFMLPHRVYLPRPRGSSDLSDFVRLYHPLVWLMVLVCAVVLALLVWVAVSVEGKIFPGQ
KKTMAASSPIYILLYVWGTLMQESWGARSVSGGGVGRWLMGMWFLATLVLMNTYSGLLVA
TLTVPRVAVPISSVEQLVSQDDIPWRLEQGGIILHTFKTADVGLYKTLLKGSDGLFPDCY
ASRRDIAQGKFAGLCDVLAGDMMVAKSFSVSGRCDFYSPRENIVTHSYSMVLQKESPLKE
KLNFWLQELQERGWVQQLVRQMVNNGTVCNLPPGQEEGQRPPTPLSIQQMWGIFAILATG
IGGATVVFFFEVIVYKIGLPHCTSGTAQIYT
>TRINITY_DN3611_c0_g3_i1.p1 TRINITY_DN3611_c0_g3~~TRINITY_DN3611_c0_g3_i1.p1 ORF type:internal len:178 (+),score=42.77 TRINITY_DN3611_c0_g3_i1:3-533(+)
CVCVCVCVCVCVCVCVLKCSYLYFRSRFEILRPPDGLWGVELPNGTWNGMLGMIQRQEVD
MALGPFAVSYSRTQVVDFPATIFMLPHRVYLPRPRGSSDLSDFVRLYHPLVWLMVLVCAV
VLALLVWVAVSVEGKIFPGQKKTMAASSPIYILLYVWGTLMQESWGARSVSGGGVGR
>TRINITY_DN3611_c0_g3_i2.p1 TRINITY_DN3611_c0_g3~~TRINITY_DN3611_c0_g3_i2.p1 ORF type:3prime_partial len:302 (+),score=70.00 TRINITY_DN3611_c0_g3_i2:77-904(+)
MSGLVVAVLVVAVVSLLGAPTDAQVAQPTREAATGAMALRTPARPSPTPPPSPPPGATAA
PAEAPTLRLVAAAELSVPADNRTVIRIAAETWQPYFLIGRDESGATLYSGIMWDLLLMIV
SRMNLRFEILRPPDGLWGVELPNGTWNGMLGMIQRQEVDMALGPFAVSYSRTQVVDFPAT
IFMLPHRVYLPRPRGSSDLSDFVRLYHPLVWLMVLVCAVVLALLVWVAVSVEGKIFPGQK
KTMAASSPIYILLYVWGTLMQESWGARSVSGGGVGR
>TRINITY_DN361592_c0_g1_i1.p1 TRINITY_DN361592_c0_g1~~TRINITY_DN361592_c0_g1_i1.p1 ORF type:internal len:121 (-),score=25.66 TRINITY_DN361592_c0_g1_i1:2-361(-)
DDQWGTQVDGNWTGMVGTLTEQRADISMMLFWSFARKQVIDFTRIYTSEPFIMITHKPRP
KPRHLALVRPFVVELWLLILASIMVAGLVLWAMQKAWSSISGERGLHLSTALMHTWGIML
>TRINITY_DN38254_c0_g1_i1.p1 TRINITY_DN38254_c0_g1~~TRINITY_DN38254_c0_g1_i1.p1 ORF type:5prime_partial len:462 (-),score=129.48 TRINITY_DN38254_c0_g1_i1:152-1537(-)
LRKNVVQGGVESEGLQVFRRCEYCHSGEAGVELLSHWNLTSGLPDTRDLFQDQLENFMGH
QFHIVGMPFFPYLDYQRDTQEPGTTVTPNDSLAVRVLNTLASALNFTYEISEQRDRAWGL
QQPNGSFNGVVGDLESEVADFCILMAPTPARIQAMEFSGAYPSDVLSVTSLKPTLLPQHL
ALIRPFAGELWVILLVSVVLWGATLWLLHGAWRRLAGGPGLGIIPAVLFGWGVLLETPPP
APALRISGRVLVGWWLVYCLVICTAFRSSLVAHLTVQGRTRPIETFQDLVEQDSWGWGTE
PWVMTGLPLEYFSSHTDPVVKTIYEKMEVLQVDEALQKVLAGGYSFIIFRNYITDIVATR
YTDAQGHTPLYTSNEGVAMTSSFGWGFRRGAPFRSRFSQMIWHLRDAGIIDQWKTEVMAR
RIREKRREAAAAQNNNQNGNSATSHVYKYNVSPAGVCVMLT
>TRINITY_DN3862_c0_g1_i6.p1 TRINITY_DN3862_c0_g1~~TRINITY_DN3862_c0_g1_i6.p1 ORF type:internal len:224 (-),score=43.63 TRINITY_DN3862_c0_g1_i6:3-671(-)
EDPEAPGGRRLSFTGFMPNLLHYLSQAINFTYIYKQPRDGTWGAQQEDGSWSGMLGMVIR
EEADIGLGPFGISSSRAEFVEFMWPIFIAYSWILAGRGRPEVDPWSFLLPLSPLVWTFIL
TALLAMATAVFLLTSYFTQGSDSPRNKNIETFSLVRILFQQDYLVVGGVWRWWERLVLGV
WMMMTLVLTRSYAGNLMSLLAVRHIPQPFQTIKDVLDHPSAAM
>TRINITY_DN3862_c0_g1_i8.p1 TRINITY_DN3862_c0_g1~~TRINITY_DN3862_c0_g1_i8.p1 ORF type:5prime_partial len:402 (-),score=38.86 TRINITY_DN3862_c0_g1_i8:144-1349(-)
EDPEAPGGRRLSFTGFMPNLLHYLSQAINFTYIYKQPRDGTWGAQQEDGSWSGMLGMVIR
EEADIGLGPFGISSSRAEFVEFMWPIFIAYSWILAGRGRPEVDPWSFLLPLSPLVWTFIL
TALLAMATAVFLLTSYFTQGSDSPRNKNIETFSLVRILFQQDYLVVGGVWRWWERLVLGV
WMMMTLVLTRSYAGNLMSLLAVRHIPQPYQSLRDVLDDSSASFIWMTNSTPLFYYRSPES
NISKDVVEAETMGRILLQTLNEMAISINTLVKQGRYVMVEVEAFLQLLMAQVFIKTGSCD
FYMSRKGFFPVMQSLIGHKYSPLVPALSKRIIALTEFGLGDLWIRQGTSKSTTCLRPPTK
AKVTKSLAMTNLWGMFVSLVAGYGASLFIFGTEHLTARMIN
>TRINITY_DN3964_c0_g1_i12.p1 TRINITY_DN3964_c0_g1~~TRINITY_DN3964_c0_g1_i12.p1 ORF type:5prime_partial len:250 (-),score=46.38 TRINITY_DN3964_c0_g1_i12:183-932(-)
IEVDVQEDETVKVLGPMANLLDILADKVNFDYEVVQSPDHLWGAPQPNGSWTGMLGMLQR
KEVEIVLGPSSMSHQRETICDFSDPIVTDDFAILMIRPTLQNDVSGFLKPFAMEVWLLTL
ASLVSVILAMTFLGWMENEIYNLTTQDIHFKATMWAIQTLSQESCEWLPRKDGGRLIVVT
WLLASLVFMSSYSGILTAMLTVPRVTIPIDSMEDLVAQSDLPWRLEAGTMIYQYLQVMCK
HFMKLPHHH
>TRINITY_DN3964_c0_g1_i15.p1 TRINITY_DN3964_c0_g1~~TRINITY_DN3964_c0_g1_i15.p1 ORF type:5prime_partial len:408 (-),score=87.16 TRINITY_DN3964_c0_g1_i15:693-1916(-)
IEVDVQEDETVKVLGPMANLLDILADKVNFDYEVVQSPDHLWGAPQPNGSWTGMLGMLQR
KEVEIVLGPSSMSHQRETICDFSDPIVTDDFAILMIRPTLQNDVSGFLKPFAMEVWLLTL
ASLVSVILAMTFLGWMENEIYNLTTQDIHFKATMWAIQTLSQESCEWLPRKDGGRLIVVT
WLLASLVFMSSYSGILTAMLTVPRVTIPIDSMEDLVAQSDLPWRFEVASMMYQYLKEATD
EVRQKVFKNSAAPAKRDCWEERERIARGELAAICDRTNMKMAMSWDFSTTGSCHLYISRE
NVYSNAMLALAFTTKSTYLARANHVINIAKESGIFSKWINDEVNNASQCLRPLTSTQTEG
ISPLNIEALSGPFLLLSGGMVAGVLVFLTELVSWWVSGDDSTLPLDA
>TRINITY_DN3964_c0_g1_i4.p1 TRINITY_DN3964_c0_g1~~TRINITY_DN3964_c0_g1_i4.p1 ORF type:5prime_partial len:408 (-),score=88.07 TRINITY_DN3964_c0_g1_i4:693-1916(-)
IEVDVQEDETVKVLGPMANLLDILADKVNFDYEVVQSPDHLWGAPQPNGSWTGMLGMLQR
KEVEIVLGPSSMSHQRETICDFSDPIVTDDFAILMIRPTLQNDVSGFLKPFAMEVWLLTL
ASLVSVILAMTFLGWMENEIYNLTTQDIHFKATMWAIQTLSQESCEWLPRKDGGRLIVVT
WLLASLVFMSSYSGILTAMLTVPRVTIPIDSMEDLVAQSDLPWRFEVASMMYQYLKEATD
EVRQKVFKNSAAPAKRDCWEERERIARGELAAICDRTNMKMAMSWDFSTTGSCHLYISRE
NVYSNAMLALAFTTKSTYLARANHVINIAKESGIFSKWINDEVNNASQCLRPLTSTQTEG
ISPLNIEALSGPFLLLAGGMVAGVLVFLTELVSWWVSGDDSTLPLDA
>TRINITY_DN400719_c0_g1_i1.p1 TRINITY_DN400719_c0_g1~~TRINITY_DN400719_c0_g1_i1.p1 ORF type:3prime_partial len:337 (+),score=81.67 TRINITY_DN400719_c0_g1_i1:104-1009(+)
MDERWEEDVKEFGAVNITGFRIVDTSRPFVKDFLRTWTTLDPEVYHGAGGNYISAQSALI
YDAVRVVAEALTRLKRKKLDVFGVSQPLGMPQRISCDYNATDQAIWEHGEKITRVMRKVE
MEGLTGNISFTDEGKRKDYSLDVVEMTFNSETVKIGTWSDTRGFETVPVKYTRLGSTRIP
ANKTYIVTTILEKPFLMLKKDGNYTGNSRYEGYCKDLADLLADYLNINYTLQMVKDNTYG
AQDEAKDGGWDGMVGELVRKEADVAIAPLTITSSRERVIDFTKPFMTLGISIMIKKPIKE
KP
>TRINITY_DN402082_c0_g1_i1.p2 TRINITY_DN402082_c0_g1~~TRINITY_DN402082_c0_g1_i1.p2 ORF type:internal len:123 (-),score=30.56 TRINITY_DN402082_c0_g1_i1:1-366(-)
GGPREDGSVTGLIGMVARHEAQVAICEITITDQRETVVDFTAPYWLESLTLVSRAPKERD
RSLAVFWPFSTMVWVLIVVATAVLGPAAVWLVHRCRADGDGLQPTLHTLAFNVFRSLVGQ
GN
>TRINITY_DN4077_c0_g1_i24.p1 TRINITY_DN4077_c0_g1~~TRINITY_DN4077_c0_g1_i24.p1 ORF type:complete len:641 (-),score=159.59 TRINITY_DN4077_c0_g1_i24:253-1959(-)
MHHLRHLPNVRQVLVVRTPQDLAGVVLWGGRLCSAYIFLLRDPSPLLTLASQHDPSWDYY
GRYVVAGVSKEQLEALMMTKKGRKTQHIVGLVKSGAVGVWQVYINQLYSGQLVRPVTTWR
RTSFTRPPHIFPDKISDLGGAILNVVTFEFAPAIMYEHRADGGLLRRYGRDVEVVRALAD
VFNFTINFVETPKGEVWGERLANGSWNGMVGLLGRGEGDLGIANLFVTSLTGRTQFQEFS
APFDHSVSCCLVRVSPPLPRWHAPSWPFRGQTWLTILAGLLLTGPVLYCLARPQVTRGRD
IPDLQSISTSCLYAVSVHLKEPRTQEPVRASGRVMVAFLWVYVMVLTAAYSSNLTAFLTV
TRQPNAIDTFRDLHDSQLSVVGLGPYYKNIMAHSENRFIRELSKRFIVLDSGVTERVLDG
SGVYINSGKHIEYLADQLTPPGGAPIVRVMKECTWPFGVAVAYQSRSPLKPQMDRVIDKI
FESGLVAYWFQDSLRLSKQISNRQVNVETRGLKYVGVDAADDSVDSTMVVPLGIIHMQGI
FFILGVCYLSSVVLFAAEMYSSGRCYSG
>TRINITY_DN4077_c0_g1_i29.p1 TRINITY_DN4077_c0_g1~~TRINITY_DN4077_c0_g1_i29.p1 ORF type:5prime_partial len:390 (-),score=88.67 TRINITY_DN4077_c0_g1_i29:432-1601(-)
RYGRDVEVVRALADVFNFTINFVETPKGEVWGERLANGSWNGMVGLLGRGEGDLGIANLF
VTSLTGRTQFQEFSAPFDHSVSCCLVRVSPPLPRWHAPSWPFRGQTWLTILAGLLLTGPV
LYCLARPQVTRGRDIPDLQSISTSCLYAVSVHLKEPRTQEPVRASGRVMVAFLWVYVMVL
TAAYSSNLTAFLTVTRQPNAIDTFRDLHDSQLSVVGLGPYYKNIMAHSENRFIRELSKRF
IVLDSGVTERVLDGSGVYINSGKHIEYLADQLTPPGGAPIVRVMKECTWPFGVAVAYQSR
SPLKPQMDRVIDKIFESGLVAYWFQDSLRLSKQRKDKVDDKDAMGVSDAAMMMMVVPLNL
DHMQGMFLILGVSYVISTLVFLAELVSCV
>TRINITY_DN4077_c0_g1_i34.p1 TRINITY_DN4077_c0_g1~~TRINITY_DN4077_c0_g1_i34.p1 ORF type:internal len:320 (-),score=106.28 TRINITY_DN4077_c0_g1_i34:1-957(-)
AVSGGPERQTWPVPRLLTSAVNGSGGEDSLLEEEEEEEGEWLGQLVSRLVRQELQECHLL
LALDQGYYRSPVMHHLRHLPNVRQVLVVRTPQDLAGVVLWGGRLCSAYIFLLRDPSPLLT
LASQHDPSWDYYGRYVVAGVSKEQLEALMMTKKGRKTQHIVGLVKQSGAVGVWQVYINQL
YSGQLVRPVTTWRRTSFTRPPHIFPDKISDLGGAILNVVTFEFAPAIMYEHRADGGLLRR
YGRDVEVVRALADVFNFTINFVETPKGEVWGERLANGSWNGMVGLLGRGEGDLGIANLFV
TSLTGRTQFQEFSAPFDHS
>TRINITY_DN4077_c0_g1_i35.p1 TRINITY_DN4077_c0_g1~~TRINITY_DN4077_c0_g1_i35.p1 ORF type:complete len:637 (-),score=160.62 TRINITY_DN4077_c0_g1_i35:253-1947(-)
MHHLRHLPNVRQVLVVRTPQDLAGVVLWGGRLCSAYIFLLRDPSPLLTLASQHDPSWDYY
GRYVVAGVSKEQLEALMMTKKGRKTQHIVGLVKQSGAVGVWQVYINQLYSGQLVRPVTTW
RRTSFTRPPHIFPDKISDLGGAILNVVTFEFAPAIMYERRADGGLLRRYGRDVEVVRALA
DVFNFTINFVETPKGEVWGERLANGSWNGMVGLLGRGEGDLGIANLFVTSLTGRTQFQEF
SAPFDHSVSCCLVRVSPPLPRWHAPSWPFRGQTWLTILAGLLLTGPVLYCLARPQVTRGR
DIPDLQSISTSCLYAVSVHLKEPRTQEPVRASGRVMVAFLWVYVMVLTAAYSSNLTAFLT
VTRQPNAIDTFRDLHDSQLSVVGLGPYYKNIMAHSENRFIRELSKRFIVLDSGVTERVLD
GSGVYINSGKHIEYLADQLTPPGGAPIECTWPFGVAVAYQSRSPLKPQMDRVIDKIFESG
LVAYWFQDSLRLSKQISNRQVNVETRGLKYVGVDAADDSVDSTMVVPLGIIHMQGIFFIL
GVCYLSSVVLFAAEMYSSGRCYSG
>TRINITY_DN4077_c0_g1_i47.p1 TRINITY_DN4077_c0_g1~~TRINITY_DN4077_c0_g1_i47.p1 ORF type:complete len:641 (-),score=162.76 TRINITY_DN4077_c0_g1_i47:252-1958(-)
MHHLRHLPNVRQVLVVRTPQDLAGVVLWGGRLCSAYIFLLRDPSPLLTLASQHDPSWDYY
GRYVVAGVSKEQLEALMMTKKGRKTQHIVGLVKSGAVGVWQVYINQLYSGQLVRPVTTWR
RTSFTRPPHIFPDKISDLGGAILNVVTFEFAPAIMYERRADGGLLRRYGRDVEVVRALAD
VFNFTINFVETPKGEVWGERLANGSWNGMVGLLGRGEGDLGIANLFVTSLTGRTQFQEFS
APFDHSVSCCLVRVSPPLPRWHAPSWPFRGQTWLTILAGLLLTGPVLYCLARPQVSSGRD
IADFRAISSSCLYAVSLHLREGRTQVPVRASGRVMVAFLWVYVMVLTAAYSSNLTAFLTV
TRQPNAIDTFRDLHDSQLSVVGLGPYYKNIMAHSENRFIRELSKRFIVLDSGVTERVLDG
SGVYINSGKHIEYLADQLTPPGGAPIVRVMKECTWPFGVAVAYQSRSPLKPQMDRVIDKI
FESGLVAYWFQDSLRLSKQISNRQVNVETRGLKYVGVDAADDSVDSTMVVPLGIIHMQGI
FFILGVCYLSSVVLFAAEMYSSGRCYSG
>TRINITY_DN4077_c0_g1_i9.p1 TRINITY_DN4077_c0_g1~~TRINITY_DN4077_c0_g1_i9.p1 ORF type:complete len:518 (-),score=97.77 TRINITY_DN4077_c0_g1_i9:253-1806(-)
MKVCGRGEELWTHCSSCHIGCVCMYTHLCVSGKSLNLSFLQQSGAVGVWQVYINQLYSGQ
LVRPVTTWRRTSFTRPPHIFPDKISDLGGAILNVVTFEFAPAIMYERRADGGLLRRYGRD
VEVVRALADVFNFTINFVETPKGEVWGERLANGSWNGMVGLLGRGEGDLGIANLFVTSLT
GRTQFQEFSAPFDHSVSCCLVRVSPPLPRWHAPSWPFRGQTWLTILAGLLLTGPVLYCLA
RPQVTRGRDIPDLQSISTSCLYAVSVHLKEPRTQEPVRASGRVMVAFLWVYVMVLTAAYS
SNLTAFLTVTRQPNAIDTFRDLHDSQLSVVGLGPYYKNIMAHSENRFIRELSKRFIVLDS
GVTERVLDGSGVYINSGKHIEYLADQLTPPGGAPIVRVMKECTWPFGVAVAYQSRSPLKP
QMDRVIDKIFESGLVAYWFQDSLRLSKQISNRQVNVETRGLKYVGVDAADDSVDSTMVVP
LGIIHMQGIFFILGVCYLSSVVLFAAEMYSSGRCYSG
>TRINITY_DN4102_c0_g1_i15.p1 TRINITY_DN4102_c0_g1~~TRINITY_DN4102_c0_g1_i15.p1 ORF type:5prime_partial len:362 (+),score=75.63 TRINITY_DN4102_c0_g1_i15:1-1086(+)
QSGAVGVWQVYINQLYSGQLVRPVTTWRRTSFTRPPHIFPDKISDLGGAILNVVTFEFAP
AIMYEHRADGGLLRRYGRDVEVVRALADVFNFTINFVETPKGEVWGERLANGSWNGMVGL
LGRGEGDLGIANLFVTSLTGRTQFQEFSAPFDHSVSCCLVRVSPPLPRWHAPSWPFRGQT
WLTILVGLLLTGPVLYCLARPQVTRGRDIPDLQSISTSCLYAVSVHLKEPRTQEPVRASG
RVMVAFLWVYVMVLTAAYSSNLTAFLTVTRQPNAIDTFRDLHDSQLSVVGLGPYYKNIMA
HSENRFIRELSKRFIVLDSGVTERVLDGSGVYINSGKHIEYLADQLTPPGGAPIVRVMKV
K
>TRINITY_DN4102_c0_g1_i17.p1 TRINITY_DN4102_c0_g1~~TRINITY_DN4102_c0_g1_i17.p1 ORF type:5prime_partial len:162 (+),score=44.95 TRINITY_DN4102_c0_g1_i17:1-486(+)
SGAVGVWQVYINQLYSGQLVRPVTTWRRTSFTRPPHIFPDKISDLGGAILNVVTFEFAPA
IMYEHRADGGLLRRYGRDVEVVRALADVFNFTINFVETPKGEVWGERLANGSWNGMVGLL
GRGEGDLGIANLFVTSLTGRTQFQEFSAPFDHSVSTSSVRS
>TRINITY_DN4102_c0_g1_i28.p1 TRINITY_DN4102_c0_g1~~TRINITY_DN4102_c0_g1_i28.p1 ORF type:complete len:629 (+),score=178.74 TRINITY_DN4102_c0_g1_i28:219-1889(+)
MHHLRHLPNVRQVLVVRTPQDLAGVVLWGGRLCSAYIFLLRDPSPLLTLASQHDPSWDYY
GRYVVAGVSKEQLEALMMTKKGRKTQHIVGLVKQSGAVGVWQVYINQLYSGQLVRPVTTW
RRTSFTRPPHIFPDKISDLGGAILNVVTFEFAPAIMYERRADGGLLRRYGRDVEVVRALA
DVFNFTINFVETPKGEVWGERLANGSWNGMVGLLGRGEGDLGIANLFVTSLTGRTQFQEF
SAPFDHSVSCCLVRVSPPLPRWHAPSWPFRGQTWLTILVGLLLTGPVLYCLARPQVTRGR
DIPDLQSISTSCLYAVSVHLKEPRTQEPVRASGRVMVAFLWVYVMVLTAAYSSNLTAFLT
VTRQPNAIDTFRDLHDSQLSVVGLGPYYKNIMAHSENRFIRELSERFIPLRSGVESKVLE
GSSVYLTSRSTLEYLAASLTSPLGAPTVRIMKECSWPFSVAVAYQSRSPLKPQMDRVIDK
IFESGLVAYWFQDSLRLSKQRKDKVDDKDAMGVSDAAMMMMVVPLNLDHMQGMFLILGVS
YVISTLVFLAELVSCV
>TRINITY_DN4102_c0_g1_i32.p1 TRINITY_DN4102_c0_g1~~TRINITY_DN4102_c0_g1_i32.p1 ORF type:complete len:494 (+),score=99.29 TRINITY_DN4102_c0_g1_i32:389-1870(+)
MMTKKGRKTQHIVGLVKQSGAVGVWQVYINQLYSGQLVRPVTTWRRTSFTRPPHIFPDKI
SDLGGAILNVVTFEFAPAIMYERRADGGLLRRYGRDVEVVRALADVFNFTINFVETPKGE
VWGERLANGSWNGMVGLLGRGEGDLGIANLFVTSLTGRTQFQEFSAPFDHSVSCCLVRVS
PPLPRWHAPSWPFRGQTWLTILVGLLLTGPVLYCLARPQVTRGRDIPDLQSISTSCLYAV
SVHLKEPRTQEPVRASGRVMVAFLWVYVMVLTAAYSSNLTAFLTVTRQPNAIDTFRDLHD
SQLSVVGLGPYYKNIMAHSENRFIRELSKRFIVLDSGVTERVLDGSGVYINSGKHIEYLA
DQLTPPGGAPIVRVMKECTWPFGVAVAYQSRSPLKPQMDRVIDKIFESGLVAYWFQDSLR
LSKQISNRQVNVETRGLKYVGVDAADDSVDSTMVVPLGIIHMQGIFFILGVCYLSSVVLF
AAEMYSSGRCYSG
>TRINITY_DN4102_c0_g1_i34.p1 TRINITY_DN4102_c0_g1~~TRINITY_DN4102_c0_g1_i34.p1 ORF type:complete len:642 (+),score=159.81 TRINITY_DN4102_c0_g1_i34:219-1928(+)
MHHLRHLPNVRQVLVVRTPQDLAGVVLWGGRLCSAYIFLLRDPSPLLTLASQHDPSWDYY
GRYVVAGVSKEQLEALMMTKKGRKTQHIVGLVKQSGAVGVWQVYINQLYSGQLVRPVTTW
RRTSFTRPPHIFPDKISDLGGAILNVVTFEFAPAIMYERRADGGLLRRYGRDVEVVRALA
DVFNFTINFVETPKGEVWGERLANGSWNGMVGLLGRGEGDLGIANLFVTSLTGRTQFQEF
SAPFDHSVSCCLVRVSPPLPRWHAPSWPFRGQTWLTILVGLLLTGPVLYCLARPQVTRGR
DIPDLQSISTSCLYAVSVHLKEPRTQEPVRASGRVMVAFLWVYVMVLTAAYSSNLTAFLT
VTRQPNAIDTFRDLHDSQLSVVGLGPYYKNIMAHSENRFIRELSKRFIVLDSGVTERVLD
GSGVYINSGKHIEYLADQLTPPGGAPIVRVMKECTWPFGVAVAYQSRSPLKPQMDRVIDK
IFESGLVAYWFQDSLRLSKQISNRQVNVETRGLKYVGVDAADDSVDSTMVVPLGIIHMQG
IFFILGVCYLSSVVLFAAEMYSSGRCYSG
>TRINITY_DN4102_c0_g1_i6.p1 TRINITY_DN4102_c0_g1~~TRINITY_DN4102_c0_g1_i6.p1 ORF type:complete len:527 (+),score=139.13 TRINITY_DN4102_c0_g1_i6:219-1583(+)
MHHLRHLPNVRQVLVVRTPQDLAGVVLWGGRLCSAYIFLLRDPSPLLTLASQHDPSWDYY
GRYVVAGVSKEQLEALMMTKKGRKTQHIVGLVKQSGAVGVWQVYINQLYSGQLVRPVTTW
RRTSFTRPPHIFPDKISDLGGAILNVVTFEFAPAIMYERRADGGLLRRYGRDVEVVRALA
DVFNFTINFVETPKGEVWGERLANGSWNGMVGLLGRGEGDLGIANLFVTSLTGRTQFQEF
SAPFDHSVSCCLVRVSPPLPRWHAPSWPFRGQTWLTILVGLLLTGPVLYCLARPQVTRGR
DIPDLQSISTSCLYAVSVHLKEPRTQEPVRASGRVMVAFLWVYVMVLTAAYSSNLTAFLT
VTRQPNAIDTFRDLHDSQLSVVGLGPYYKNIMAHSENRFIRELSKRFIVLDSGVTERVLD
GSGVYINSGKHIEYLADQLTPPGGAPIVRVMKVK
>TRINITY_DN4102_c0_g1_i8.p1 TRINITY_DN4102_c0_g1~~TRINITY_DN4102_c0_g1_i8.p1 ORF type:complete len:518 (+),score=95.03 TRINITY_DN4102_c0_g1_i8:568-2121(+)
MKVCGRGEELWTHCSSCHIGCVCMYTHLCVSGESLNLSFLQQSGAVGVWQVYINQLYSGQ
LVRPVTTWRRTSFTRPPHIFPDKISDLGGAILNVVTFEFAPAIMYERRADGGLLRRYGRD
VEVVRALADVFNFTINFVETPKGEVWGERLANGSWNGMVGLLGRGEGDLGIANLFVTSLT
GRTQFQEFSAPFDHSVSCCLVRVSPPLPRWHAPSWPFRGQTWLTILVGLLLTGPVLYCLA
RPQVTRGRDIPDLQSISTSCLYAVSVHLKEPRTQEPVRASGRVMVAFLWVYVMVLTAAYS
SNLTAFLTVTRQPNAIDTFRDLHDSQLSVVGLGPYYKNIMAHSENRFIRELSKRFIVLDS
GVTERVLDGSGVYINSGKHIEYLADQLTPPGGAPIVRVMKECTWPFGVAVAYQSRSPLKP
QMDRVIDKIFESGLVAYWFQDSLRLSKQISNRQVNVETRGLKYVGVDAADDSVDSTMVVP
LGIIHMQGIFFILGVCYLSSVVLFAAEMYSSGRCYSG
>TRINITY_DN41031_c0_g1_i1.p1 TRINITY_DN41031_c0_g1~~TRINITY_DN41031_c0_g1_i1.p1 ORF type:internal len:147 (+),score=22.74 TRINITY_DN41031_c0_g1_i1:1-438(+)
[truncated: 828 more rows]
