# Supplementary material for: Tropical rock lobster (Panulirus ornatus) uses chemoreception via the antennular lateral flagellum to identify conspecific ecdysis
Source: Sci Rep. 2023 Jul 31;13:12409. doi: 10.1038/s41598-023-39567-8 (PMC10390513; doi:10.1038/s41598-023-39567-8)
Supplement: Supplementary file 6 — Supplementary Information 4. [file 41598_2023_39567_MOESM6_ESM.xlsx]

## Sheet: Sheet1
Feature ID	Fold Change	logFold Change	logCounts per million	P-Value	FDR p-value correction	Length	#Hits	e-Value	sim mean	Description	#GO	GO IDs	GO Names	InterPro IDs	InterPro GO IDs	InterPro GO Names
TRINITY_DN1_c10_g1_i17	-13.0413	-3.70501	-0.271104	0.000229	0.0152475	471	20	9.74817e-21	62.89	unnamed protein product				PTHR47027 (PANTHER)	no GO terms	no GO terms
TRINITY_DN1_c419_g1_i3	-12.5877	-3.65395	-0.578928	0.000798	0.0358008	625	20	1.38182e-34	55.96	Conserved oligomeric Golgi complex subunit 6	14	P:GO:0006278; P:GO:0006811; P:GO:0034220; P:GO:0060078; P:GO:0060079; P:GO:0090305; F:GO:0003964; F:GO:0004519; F:GO:0005216; F:GO:0005230; F:GO:0022848; C:GO:0016020; C:GO:0016020; C:GO:0045211	P:RNA-templated DNA biosynthetic process; P:monoatomic ion transport; P:monoatomic ion transmembrane transport; P:regulation of postsynaptic membrane potential; P:excitatory postsynaptic potential; P:nucleic acid phosphodiester bond hydrolysis; F:RNA-directed DNA polymerase activity; F:endonuclease activity; F:monoatomic ion channel activity; F:extracellular ligand-gated monoatomic ion channel ac…	IPR000477 (PFAM); PTHR47027 (PANTHER); PTHR47027:SF11 (PANTHER)	no GO terms	no GO terms
TRINITY_DN1_c56_g1_i1	-12.6099	-3.65648	-0.576702	0.000146	0.010905	1255	20	1.34518e-25	52.71	craniofacial development protein 2-like				no IPS match	no IPS match	no IPS match
TRINITY_DN1_c7_g1_i15	-48.6463	-5.60426	-0.298643	0.000361	0.0208673	1423	20	8.2641e-90	54.53	polehole-like protein	2	C:GO:0016020; C:GO:0016020	C:membrane; C:membrane	PTHR22918 (PANTHER)	no GO terms	no GO terms
TRINITY_DN100_c0_g1_i11	-328.658	-8.36044	3.41969	5.16e-05	0.00499576	1817	20	2.91121e-117	65.03	mitochondrial amidoxime reducing component 2-like	1	F:GO:0043167	F:ion binding	IPR005303 (PFAM); IPR005302 (PFAM); PTHR14237:SF25 (PANTHER); PTHR14237 (PANTHER); IPR005302 (PROSITE_PROFILES); SSF141673 (SUPERFAMILY); IPR011037 (SUPERFAMILY)	F:GO:0003824; F:GO:0030151; F:GO:0030170	F:catalytic activity; F:molybdenum ion binding; F:pyridoxal phosphate binding
TRINITY_DN1001_c0_g1_i1	-2143.53	-11.0658	3.41842	0.000948	0.0404459	2262	20	8.62829e-124	68.9	Cellulose/chitin-binding protein, N-terminal	1	C:GO:0016020	C:membrane	IPR004302 (PFAM); mobidb-lite (MOBIDB_LITE); mobidb-lite (MOBIDB_LITE); mobidb-lite (MOBIDB_LITE); PTHR21113 (PANTHER); PTHR21113:SF6 (PANTHER)	no GO terms	no GO terms
TRINITY_DN10023_c3_g1_i1	-31.0332	-4.95574	1.90584	0.00130409	0.049529	2280	20	0	79.78	Acyl-CoA dehydrogenase family member 9, mitochondrial	4	F:GO:0000062; F:GO:0017099; F:GO:0050660; C:GO:0005739	F:fatty-acyl-CoA binding; F:very-long-chain-acyl-CoA dehydrogenase activity; F:flavin adenine dinucleotide binding; C:mitochondrion	G3DSA:1.20.140.10 (GENE3D); IPR013786 (PFAM); IPR009075 (PFAM); IPR006091 (PFAM); G3DSA:2.40.110.10 (GENE3D); IPR037069 (G3DSA:1.10.540.GENE3D); G3DSA:1.20.140.10 (GENE3D); mobidb-lite (MOBIDB_LITE); mobidb-lite (MOBIDB_LITE); PTHR43884:SF9 (PANTHER); PTHR43884 (PANTHER); IPR036250 (SUPERFAMILY); IPR009100 (SUPERFAMILY)	F:GO:0016627; F:GO:0050660	F:oxidoreductase activity, acting on the CH-CH group of donors; F:flavin adenine dinucleotide binding
TRINITY_DN10053_c0_g1_i1	40.9622	5.35622	-1.39847	0.000413	0.0227834	1234	20	1.9431e-88	64.37	olfactory ionotropic receptor IR4	5	P:GO:0006811; P:GO:0009987; F:GO:0015276; F:GO:0038023; C:GO:0016020	P:monoatomic ion transport; P:cellular process; F:ligand-gated monoatomic ion channel activity; F:signaling receptor activity; C:membrane	G3DSA:1.10.287.70 (GENE3D); IPR001320 (PFAM); PTHR42643:SF13 (PANTHER); PTHR42643 (PANTHER); SSF53850 (SUPERFAMILY)	F:GO:0015276; C:GO:0016020	F:ligand-gated monoatomic ion channel activity; C:membrane
TRINITY_DN10053_c1_g3_i1	42.3973	5.4059	-1.79999	7.12e-05	0.00636048	843	20	2.09444e-71	62.69	Variant Ionotropic Glutamate Receptor	2	F:GO:0005216; C:GO:0016020	F:monoatomic ion channel activity; C:membrane	no IPS match	no IPS match	no IPS match
TRINITY_DN101_c0_g1_i1	-274.84	-8.10245	0.531256	0.000122	0.00963077	1659	20	0	71.75	RCC1-like G exchanging factor-like protein				IPR000408 (PRINTS); IPR000408 (PFAM); IPR009091 (G3DSA:2.130.10.GENE3D); IPR009091 (G3DSA:2.130.10.GENE3D); PTHR46337 (PANTHER); IPR000408 (PROSITE_PROFILES); IPR000408 (PROSITE_PROFILES); IPR000408 (PROSITE_PROFILES); IPR000408 (PROSITE_PROFILES); IPR000408 (PROSITE_PROFILES); IPR000408 (PROSITE_PROFILES); IPR009091 (SUPERFAMILY)	no GO terms	no GO terms
TRINITY_DN1011_c2_g1_i2	-19.9013	-4.31479	3.12247	0.0007	0.0327913	3452	20	6.32514e-102	71.64	protein HEXIM1	6	P:GO:0000122; P:GO:0045736; F:GO:0004861; F:GO:0017069; C:GO:0005634; C:GO:0005737	P:negative regulation of transcription by RNA polymerase II; P:negative regulation of cyclin-dependent protein serine/threonine kinase activity; F:cyclin-dependent protein serine/threonine kinase inhibitor activity; F:snRNA binding; C:nucleus; C:cytoplasm	IPR024872 (PRINTS); G3DSA:6.10.250.2910 (GENE3D); IPR024872 (PFAM); mobidb-lite (MOBIDB_LITE); mobidb-lite (MOBIDB_LITE); mobidb-lite (MOBIDB_LITE); mobidb-lite (MOBIDB_LITE); mobidb-lite (MOBIDB_LITE); mobidb-lite (MOBIDB_LITE); mobidb-lite (MOBIDB_LITE); mobidb-lite (MOBIDB_LITE); mobidb-lite (MOBIDB_LITE); mobidb-lite (MOBIDB_LITE); IPR024872 (PANTHER); PTHR13469:SF8 (PANTHER)	P:GO:0000122; F:GO:0004861; F:GO:0017069; C:GO:0005634; C:GO:0005737	P:negative regulation of transcription by RNA polymerase II; F:cyclin-dependent protein serine/threonine kinase inhibitor activity; F:snRNA binding; C:nucleus; C:cytoplasm
TRINITY_DN10114_c2_g1_i9	-14.0015	-3.80751	0.67946	0.000386	0.0218481	1483	20	0	81.89	innexin inx2	5	P:GO:0006811; F:GO:0005243; C:GO:0005886; C:GO:0005921; C:GO:0016020	P:monoatomic ion transport; F:gap junction channel activity; C:plasma membrane; C:gap junction; C:membrane	IPR000990 (PRINTS); IPR000990 (PFAM); PTHR11893:SF41 (PANTHER); IPR000990 (PANTHER); IPR000990 (PROSITE_PROFILES)	no GO terms	no GO terms
TRINITY_DN1012_c17_g1_i5	-139.733	-7.12653	-0.360562	0.000511	0.0263578	1995	20	3.91131e-92	84.94	MIP18 family protein galla-2	2	P:GO:0007059; P:GO:0106035	P:chromosome segregation; P:protein maturation by [4Fe-4S] cluster transfer	IPR024053 (PFAM); IPR037140 (G3DSA:2.60.40.GENE3D); IPR037139 (G3DSA:1.10.750.GENE3D); PTHR15160 (PANTHER); IPR002714 (PTHR15160:PANTHER); IPR036208 (SUPERFAMILY)	no GO terms	no GO terms
TRINITY_DN10149_c0_g2_i7	-220.122	-7.78216	0.233296	0.00024	0.0157234	5671	20	0	76.65	WD repeat domain phosphoinositide-interacting protein 2-like isoform X2	4	P:GO:0000045; F:GO:0032266; F:GO:0080025; C:GO:0034045	P:autophagosome assembly; F:phosphatidylinositol-3-phosphate binding; F:phosphatidylinositol-3,5-bisphosphate binding; C:phagophore assembly site membrane	IPR001680 (SMART); IPR015943 (G3DSA:2.130.10.GENE3D); mobidb-lite (MOBIDB_LITE); IPR032911 (PTHR11227:PANTHER); PTHR11227 (PANTHER); IPR036322 (SUPERFAMILY)	P:GO:0000045; P:GO:0006914; F:GO:0005515; F:GO:0032266; F:GO:0080025; C:GO:0000407	P:autophagosome assembly; P:autophagy; F:protein binding; F:phosphatidylinositol-3-phosphate binding; F:phosphatidylinositol-3,5-bisphosphate binding; C:phagophore assembly site
TRINITY_DN10227_c0_g1_i4	-394.732	-8.62473	1.02694	4.13e-05	0.00415224	2226	20	9.53659e-13	50.26	reverse transcriptase	4	P:GO:0006278; F:GO:0003964; C:GO:0016020; C:GO:0016020	P:RNA-templated DNA biosynthetic process; F:RNA-directed DNA polymerase activity; C:membrane; C:membrane	no IPS match	no IPS match	no IPS match
TRINITY_DN10261_c0_g1_i1	148.114	7.21057	-1.02095	5.94e-06	0.000875	422	20	4.18326e-65	68.78	transmembrane protease serine 9-like isoform X3	2	P:GO:0006508; F:GO:0004252	P:proteolysis; F:serine-type endopeptidase activity	IPR001314 (PRINTS); IPR001254 (SMART); IPR001254 (PFAM); IPR043504 (G3DSA:2.40.10.GENE3D); PTHR24258 (PANTHER); IPR001254 (PROSITE_PROFILES); IPR001254 (CDD); IPR009003 (SUPERFAMILY)	P:GO:0006508; F:GO:0004252	P:proteolysis; F:serine-type endopeptidase activity
TRINITY_DN10292_c0_g2_i1	-18.1703	-4.18351	1.18624	0.000492	0.0257724	1892	20	0	88.45	V-type proton ATPase subunit C	3	P:GO:1902600; F:GO:0046961; C:GO:0000221	P:proton transmembrane transport; F:proton-transporting ATPase activity, rotational mechanism; C:vacuolar proton-transporting V-type ATPase, V1 domain	G3DSA:3.30.70.100 (GENE3D); G3DSA:3.30.70.1180 (GENE3D); G3DSA:1.20.1460.10 (GENE3D); IPR004907 (PFAM); IPR004907 (PANTHER); PTHR10137:SF5 (PANTHER); IPR004907 (CDD); IPR036132 (SUPERFAMILY)	P:GO:1902600; F:GO:0015078; C:GO:0033180	P:proton transmembrane transport; F:proton transmembrane transporter activity; C:proton-transporting V-type ATPase, V1 domain
TRINITY_DN10331_c0_g1_i13	-31.6303	-4.98323	2.09275	0.000227	0.0151378	4955	20	0	70.14	fat-like cadherin-related tumor suppressor homolog isoform X1	4	P:GO:0007156; F:GO:0005509; C:GO:0005886; C:GO:0016020	P:homophilic cell adhesion via plasma membrane adhesion molecules; F:calcium ion binding; C:plasma membrane; C:membrane	IPR001881 (SMART); IPR000742 (PFAM); G3DSA:2.10.25.10 (GENE3D); mobidb-lite (MOBIDB_LITE); mobidb-lite (MOBIDB_LITE); mobidb-lite (MOBIDB_LITE); mobidb-lite (MOBIDB_LITE); mobidb-lite (MOBIDB_LITE); IPR000742 (PROSITE_PROFILES); cd00054 (CDD); SSF57196 (SUPERFAMILY)	F:GO:0005509	F:calcium ion binding
TRINITY_DN10340_c0_g1_i39	101.296	6.66244	-2.14114	0.000123	0.00971614	1344	20	3.47374e-119	59.69	probable glutamate receptor	1	C:GO:0016020	C:membrane	G3DSA:3.40.190.10 (GENE3D); IPR001320 (PFAM); IPR019594 (PFAM); G3DSA:1.10.287.70 (GENE3D); PTHR42643:SF13 (PANTHER); PTHR42643 (PANTHER); SSF53850 (SUPERFAMILY)	F:GO:0004970; F:GO:0015276; C:GO:0016020	F:ionotropic glutamate receptor activity; F:ligand-gated monoatomic ion channel activity; C:membrane
TRINITY_DN103501_c0_g1_i9	59.4167	5.8928	-0.926146	5.33e-05	0.00512697	1734	20	6.50084e-138	60.67	Variant Ionotropic Glutamate Receptor	4	P:GO:0009987; F:GO:0015276; C:GO:0000502; C:GO:0016020	P:cellular process; F:ligand-gated monoatomic ion channel activity; C:proteasome complex; C:membrane	G3DSA:3.40.190.10 (GENE3D); IPR001320 (PFAM); G3DSA:1.10.287.70 (GENE3D); PTHR42643 (PANTHER); SSF53850 (SUPERFAMILY)	F:GO:0015276; C:GO:0016020	F:ligand-gated monoatomic ion channel activity; C:membrane
TRINITY_DN1038_c2_g3_i1	-10.9663	-3.45501	3.80755	0.000449	0.0242367	3245	20	0	69.89	all-trans-retinol 13,14-reductase-like	2	C:GO:0005737; C:GO:0016020	C:cytoplasm; C:membrane	PF13450 (PFAM); IPR036188 (G3DSA:3.50.50.GENE3D); IPR036188 (G3DSA:3.50.50.GENE3D); PTHR46091 (PANTHER); IPR036188 (SUPERFAMILY)	no GO terms	no GO terms
TRINITY_DN10384_c0_g1_i9	-3205.39	-11.6463	3.99478	5.81e-05	0.00545776	2583	20	6.07969e-163	62.14	facilitated trehalose transporter Tret1-like	5	P:GO:0008643; P:GO:0055085; F:GO:0022857; C:GO:0016020; C:GO:0016020	P:carbohydrate transport; P:transmembrane transport; F:transmembrane transporter activity; C:membrane; C:membrane	IPR003663 (PRINTS); IPR005828 (PFAM); IPR036259 (G3DSA:1.20.1250.GENE3D); mobidb-lite (MOBIDB_LITE); mobidb-lite (MOBIDB_LITE); mobidb-lite (MOBIDB_LITE); mobidb-lite (MOBIDB_LITE); PTHR48021 (PANTHER); PTHR48021:SF1 (PANTHER); IPR020846 (PROSITE_PROFILES); IPR036259 (SUPERFAMILY)	P:GO:0055085; F:GO:0022857; C:GO:0016020; C:GO:0016020	P:transmembrane transport; F:transmembrane transporter activity; C:membrane; C:membrane
TRINITY_DN10384_c0_g2_i4	-359.994	-8.49183	3.98125	8.97e-06	0.00120457	2433	20	1.38239e-163	60.09	facilitated trehalose transporter Tret1-like	5	P:GO:0008643; P:GO:0055085; F:GO:0022857; C:GO:0016020; C:GO:0016020	P:carbohydrate transport; P:transmembrane transport; F:transmembrane transporter activity; C:membrane; C:membrane	IPR003663 (PRINTS); IPR005828 (PFAM); IPR036259 (G3DSA:1.20.1250.GENE3D); mobidb-lite (MOBIDB_LITE); mobidb-lite (MOBIDB_LITE); mobidb-lite (MOBIDB_LITE); mobidb-lite (MOBIDB_LITE); PTHR48021 (PANTHER); PTHR48021:SF1 (PANTHER); IPR020846 (PROSITE_PROFILES); IPR036259 (SUPERFAMILY)	P:GO:0055085; F:GO:0022857; C:GO:0016020; C:GO:0016020	P:transmembrane transport; F:transmembrane transporter activity; C:membrane; C:membrane
TRINITY_DN1039_c0_g2_i6	-150.37	-7.23238	-0.261583	0.000747	0.0342825	1757	20	2.61495e-130	78.18	pseudouridine-5'-phosphatase-like isoform X2	1	F:GO:0016787	F:hydrolase activity	IPR041492 (PFAM); IPR023214 (G3DSA:3.40.50.GENE3D); IPR023198 (G3DSA:1.10.150.GENE3D); IPR006439 (TIGRFAM); PTHR18901 (PANTHER); IPR036412 (SUPERFAMILY)	F:GO:0016787	F:hydrolase activity
TRINITY_DN104_c0_g1_i8	90.352	6.49748	-0.611733	2.01e-05	0.00232785	4258	20	0	67.83	DBH-like monooxygenase protein 1	2	F:GO:0004500; F:GO:0005507	F:dopamine beta-monooxygenase activity; F:copper ion binding	IPR028460 (PRINTS); IPR005018 (SMART); IPR036939 (G3DSA:2.60.120.GENE3D); IPR024548 (PFAM); G3DSA:2.60.40.1210 (GENE3D); IPR000323 (PFAM); IPR005018 (PFAM); IPR014784 (G3DSA:2.60.120.GENE3D); IPR000945 (PANTHER); IPR005018 (PROSITE_PROFILES); IPR005018 (PROSITE_PROFILES); cd09631 (CDD); cd09631 (CDD); IPR008977 (SUPERFAMILY); SSF49344 (SUPERFAMILY); IPR008977 (SUPERFAMILY); IPR008977 (SUPERFAMILY…	F:GO:0003824; F:GO:0004497; F:GO:0004500; F:GO:0005507; F:GO:0016715	F:catalytic activity; F:monooxygenase activity; F:dopamine beta-monooxygenase activity; F:copper ion binding; F:oxidoreductase activity, acting on paired donors, with incorporation or reduction of molecular oxygen, reduced ascorbate as one donor, and incorporation of one atom of oxygen
TRINITY_DN10410_c0_g1_i11	83.3777	6.38159	-1.28056	1.33e-07	3.66e-05	1542	20	7.98034e-87	79.91	ras-related protein Rap-1b-like	4	P:GO:0007165; F:GO:0003924; F:GO:0005525; C:GO:0016020	P:signal transduction; F:GTPase activity; F:GTP binding; C:membrane	PR00449 (PRINTS); SM00176 (SMART); SM00173 (SMART); SM00175 (SMART); SM00174 (SMART); IPR001806 (PFAM); G3DSA:3.40.50.300 (GENE3D); IPR005225 (TIGRFAM); mobidb-lite (MOBIDB_LITE); mobidb-lite (MOBIDB_LITE); IPR020849 (PANTHER); PTHR24070:SF290 (PANTHER); IPR020849 (PROSITE_PROFILES); cd00876 (CDD); IPR027417 (SUPERFAMILY)	P:GO:0007165; F:GO:0003924; F:GO:0005525; C:GO:0016020	P:signal transduction; F:GTPase activity; F:GTP binding; C:membrane
TRINITY_DN10410_c0_g1_i26	444.054	8.79459	0.574254	1.33e-05	0.00165027	1585	20	1.35894e-86	79.84	ras-related protein Rap-1b-like	4	P:GO:0007165; F:GO:0003924; F:GO:0005525; C:GO:0016020	P:signal transduction; F:GTPase activity; F:GTP binding; C:membrane	PR00449 (PRINTS); SM00174 (SMART); SM00173 (SMART); SM00176 (SMART); SM00175 (SMART); IPR005225 (TIGRFAM); IPR001806 (PFAM); G3DSA:3.40.50.300 (GENE3D); mobidb-lite (MOBIDB_LITE); mobidb-lite (MOBIDB_LITE); IPR020849 (PANTHER); PTHR24070:SF290 (PANTHER); IPR020849 (PROSITE_PROFILES); cd00876 (CDD); IPR027417 (SUPERFAMILY)	P:GO:0007165; F:GO:0003924; F:GO:0005525; C:GO:0016020	P:signal transduction; F:GTPase activity; F:GTP binding; C:membrane
TRINITY_DN10410_c0_g1_i4	63.4791	5.98821	-1.38945	0.000304	0.0185899	1545	20	9.14629e-87	79.84	ras-related protein Rap-1b-like	4	P:GO:0007165; F:GO:0003924; F:GO:0005525; C:GO:0016020	P:signal transduction; F:GTPase activity; F:GTP binding; C:membrane	PR00449 (PRINTS); SM00174 (SMART); SM00173 (SMART); SM00176 (SMART); SM00175 (SMART); IPR005225 (TIGRFAM); IPR001806 (PFAM); G3DSA:3.40.50.300 (GENE3D); mobidb-lite (MOBIDB_LITE); mobidb-lite (MOBIDB_LITE); IPR020849 (PANTHER); PTHR24070:SF290 (PANTHER); IPR020849 (PROSITE_PROFILES); cd00876 (CDD); IPR027417 (SUPERFAMILY)	P:GO:0007165; F:GO:0003924; F:GO:0005525; C:GO:0016020	P:signal transduction; F:GTPase activity; F:GTP binding; C:membrane
TRINITY_DN10410_c0_g1_i6	69.7431	6.12398	-0.668332	3.58e-05	0.00374126	1547	20	9.41069e-87	79.84	ras-related protein Rap-1b-like	4	P:GO:0007165; F:GO:0003924; F:GO:0005525; C:GO:0016020	P:signal transduction; F:GTPase activity; F:GTP binding; C:membrane	PR00449 (PRINTS); SM00174 (SMART); SM00173 (SMART); SM00176 (SMART); SM00175 (SMART); IPR005225 (TIGRFAM); IPR001806 (PFAM); G3DSA:3.40.50.300 (GENE3D); mobidb-lite (MOBIDB_LITE); mobidb-lite (MOBIDB_LITE); IPR020849 (PANTHER); PTHR24070:SF290 (PANTHER); IPR020849 (PROSITE_PROFILES); cd00876 (CDD); IPR027417 (SUPERFAMILY)	P:GO:0007165; F:GO:0003924; F:GO:0005525; C:GO:0016020	P:signal transduction; F:GTPase activity; F:GTP binding; C:membrane
TRINITY_DN10410_c0_g2_i3	64.5619	6.01261	0.655383	5.48e-05	0.0052317	1500	20	3.57779e-87	79.84	ras-related protein Rap-1b-like	4	P:GO:0007165; F:GO:0003924; F:GO:0005525; C:GO:0016020	P:signal transduction; F:GTPase activity; F:GTP binding; C:membrane	PR00449 (PRINTS); SM00174 (SMART); SM00173 (SMART); SM00176 (SMART); SM00175 (SMART); IPR005225 (TIGRFAM); IPR001806 (PFAM); G3DSA:3.40.50.300 (GENE3D); mobidb-lite (MOBIDB_LITE); mobidb-lite (MOBIDB_LITE); IPR020849 (PANTHER); PTHR24070:SF290 (PANTHER); IPR020849 (PROSITE_PROFILES); cd00876 (CDD); IPR027417 (SUPERFAMILY)	P:GO:0007165; F:GO:0003924; F:GO:0005525; C:GO:0016020	P:signal transduction; F:GTPase activity; F:GTP binding; C:membrane
TRINITY_DN10410_c0_g2_i5	41.7514	5.38375	0.309213	1.69e-05	0.00201281	1450	20	2.17317e-87	79.84	ras-related protein Rap-1b-like	4	P:GO:0007165; F:GO:0003924; F:GO:0005525; C:GO:0016020	P:signal transduction; F:GTPase activity; F:GTP binding; C:membrane	PR00449 (PRINTS); SM00174 (SMART); SM00173 (SMART); SM00176 (SMART); SM00175 (SMART); IPR005225 (TIGRFAM); IPR001806 (PFAM); G3DSA:3.40.50.300 (GENE3D); mobidb-lite (MOBIDB_LITE); mobidb-lite (MOBIDB_LITE); IPR020849 (PANTHER); PTHR24070:SF290 (PANTHER); IPR020849 (PROSITE_PROFILES); cd00876 (CDD); IPR027417 (SUPERFAMILY)	P:GO:0007165; F:GO:0003924; F:GO:0005525; C:GO:0016020	P:signal transduction; F:GTPase activity; F:GTP binding; C:membrane
TRINITY_DN10487_c0_g1_i5	-1219.98	-10.2526	2.61507	0.000909	0.0393111	3423	20	0	73.3	trifunctional purine biosynthetic protein adenosine-3	8	P:GO:0006189; P:GO:0046084; F:GO:0004637; F:GO:0004641; F:GO:0004644; F:GO:0005524; F:GO:0046872; C:GO:0005829	P:'de novo' IMP biosynthetic process; P:adenine biosynthetic process; F:phosphoribosylamine-glycine ligase activity; F:phosphoribosylformylglycinamidine cyclo-ligase activity; F:phosphoribosylglycinamide formyltransferase activity; F:ATP binding; F:metal ion binding; C:cytosol	SM01209 (SMART); IPR020560 (SMART); IPR020561 (PFAM); IPR020560 (PFAM); IPR016188 (PFAM); IPR004607 (TIGRFAM); IPR036676 (G3DSA:3.90.650.GENE3D); IPR036921 (G3DSA:3.30.1330.GENE3D); G3DSA:3.30.470.20 (GENE3D); IPR002376 (PFAM); G3DSA:3.40.50.20 (GENE3D); IPR020562 (PFAM); G3DSA:3.40.50.170 (GENE3D); IPR010918 (PFAM); IPR037123 (G3DSA:3.90.600.GENE3D); IPR004733 (TIGRFAM); IPR013815 (G3DSA:3.30.14…	P:GO:0006189; P:GO:0009058; P:GO:0009113; F:GO:0004637; F:GO:0004641; F:GO:0004644; F:GO:0005524; F:GO:0016742; F:GO:0046872	P:'de novo' IMP biosynthetic process; P:biosynthetic process; P:purine nucleobase biosynthetic process; F:phosphoribosylamine-glycine ligase activity; F:phosphoribosylformylglycinamidine cyclo-ligase activity; F:phosphoribosylglycinamide formyltransferase activity; F:ATP binding; F:hydroxymethyl-, formyl- and related transferase activity; F:metal ion binding
TRINITY_DN10507_c0_g1_i2	-32.2899	-5.01301	0.597599	0.00106682	0.0436978	2084	20	0	72.74	malate synthase-like	1	F:GO:0003824	F:catalytic activity	G3DSA:3.20.20.360 (GENE3D); IPR044856 (G3DSA:1.20.1220.GENE3D); IPR001465 (PFAM); PTHR42902:SF2 (PANTHER); IPR006252 (PANTHER); IPR011076 (SUPERFAMILY)	P:GO:0006097; F:GO:0003824; F:GO:0004474	P:glyoxylate cycle; F:catalytic activity; F:malate synthase activity
TRINITY_DN105524_c0_g1_i1	151.92	7.24717	-0.664492	1.97e-11	1.79e-08	1735	20	5.95543e-19	60.02	cuticle protein AM1199-like	3	F:GO:0042302; C:GO:0016020; C:GO:0016020	F:structural constituent of cuticle; C:membrane; C:membrane	IPR000618 (PFAM); mobidb-lite (MOBIDB_LITE); mobidb-lite (MOBIDB_LITE); IPR000618 (PROSITE_PROFILES)	no GO terms	no GO terms
TRINITY_DN1056_c0_g1_i1	20.0648	4.3266	-1.43421	0.000913	0.0394284	1514	20	2.84714e-23	60.88	Gastrula zinc finger protein XlCGF57.1	5	F:GO:0008270; F:GO:0046872; C:GO:0005634; C:GO:0005737; C:GO:0005876	F:zinc ion binding; F:metal ion binding; C:nucleus; C:cytoplasm; C:spindle microtubule	IPR013087 (SMART); G3DSA:3.30.160.60 (GENE3D); G3DSA:3.30.160.60 (GENE3D); G3DSA:3.30.160.60 (GENE3D); IPR013087 (PFAM); PTHR24384 (PANTHER); PTHR24384:SF216 (PANTHER); IPR013087 (PROSITE_PROFILES); IPR013087 (PROSITE_PROFILES); IPR013087 (PROSITE_PROFILES); IPR036236 (SUPERFAMILY); IPR036236 (SUPERFAMILY)	no GO terms	no GO terms
TRINITY_DN1058_c0_g1_i18	148.013	7.20958	-1.82461	5.7e-05	0.00538878	8633	20	1.05658e-179	72.01	Piwi-like protein 1	1	F:GO:0003676	F:nucleic acid binding	IPR003165 (SMART); IPR036397 (G3DSA:3.30.420.GENE3D); G3DSA:3.40.50.2300 (GENE3D); IPR003165 (PFAM); PTHR22891 (PANTHER); PTHR22891:SF164 (PANTHER); IPR003165 (PROSITE_PROFILES); cd04658 (CDD); IPR012337 (SUPERFAMILY)	F:GO:0003676	F:nucleic acid binding
TRINITY_DN10600_c0_g1_i9	26.8125	4.74484	-1.60343	0.0011854	0.0467551	695	20	2.78657e-52	67.01	probable glutamate receptor	5	P:GO:0034220; P:GO:0035235; F:GO:0004970; C:GO:0005886; C:GO:0016020	P:monoatomic ion transmembrane transport; P:ionotropic glutamate receptor signaling pathway; F:ionotropic glutamate receptor activity; C:plasma membrane; C:membrane	no IPS match	no IPS match	no IPS match
TRINITY_DN1063_c0_g2_i1	138.751	7.11636	0.483082	2.16e-07	5.64e-05	711	20	4.42975e-83	65.41	serine protease 1	1	F:GO:0008233	F:peptidase activity	IPR001314 (PRINTS); IPR001254 (SMART); IPR043504 (G3DSA:2.40.10.GENE3D); IPR001254 (PFAM); IPR043504 (G3DSA:2.40.10.GENE3D); PTHR24260 (PANTHER); PTHR24260:SF115 (PANTHER); IPR001254 (PROSITE_PROFILES); IPR001254 (CDD); IPR009003 (SUPERFAMILY)	P:GO:0006508; F:GO:0004252	P:proteolysis; F:serine-type endopeptidase activity
TRINITY_DN10677_c1_g2_i2	16.4039	4.03597	-0.363288	0.000184	0.0130974	2424	20	1.05952e-57	61.06	trypsin-1 isoform X2	1	F:GO:0008233	F:peptidase activity	IPR001254 (SMART); IPR043504 (G3DSA:2.40.10.GENE3D); IPR001254 (PFAM); PTHR24253 (PANTHER); IPR001254 (PROSITE_PROFILES); IPR001254 (CDD); IPR009003 (SUPERFAMILY)	P:GO:0006508; F:GO:0004252	P:proteolysis; F:serine-type endopeptidase activity
TRINITY_DN107_c5_g1_i5	-109.158	-6.77028	-0.674807	0.00115162	0.0459627	4042	20	1.36495e-11	55.17	Reverse transcriptase domain				no IPS match	no IPS match	no IPS match
TRINITY_DN10711_c0_g2_i1	8.7128	3.12314	3.42546	3.52e-05	0.00369735	4746	20	1.25954e-103	91.52	ADP-ribosylation factor-like protein 3	3	P:GO:0031116; F:GO:0003924; F:GO:0005525	P:positive regulation of microtubule polymerization; F:GTPase activity; F:GTP binding	IPR006689 (PRINTS); SM00177 (SMART); SM00178 (SMART); IPR005225 (TIGRFAM); IPR006689 (PFAM); G3DSA:3.40.50.300 (GENE3D); PTHR45697:SF4 (PANTHER); IPR044612 (PANTHER); PS51417 (PROSITE_PROFILES); cd04155 (CDD); IPR027417 (SUPERFAMILY)	P:GO:0031116; F:GO:0003924; F:GO:0005525	P:positive regulation of microtubule polymerization; F:GTPase activity; F:GTP binding
TRINITY_DN10736_c1_g1_i4	131.534	7.03929	-1.94366	0.00015	0.0111166	1911	20	1.37095e-134	65.97	dixin-like	2	P:GO:0007275; P:GO:0060070	P:multicellular organism development; P:canonical Wnt signaling pathway	IPR001158 (SMART); IPR038207 (G3DSA:2.40.240.GENE3D); IPR001158 (PFAM); mobidb-lite (MOBIDB_LITE); mobidb-lite (MOBIDB_LITE); IPR015506 (PANTHER); IPR029800 (PTHR10878:PANTHER); IPR001158 (PROSITE_PROFILES); IPR029071 (SUPERFAMILY)	P:GO:0016055; P:GO:0060070	P:Wnt signaling pathway; P:canonical Wnt signaling pathway
TRINITY_DN10764_c0_g1_i2	90.3943	6.49816	-0.67961	5.17e-09	2.22e-06	2601	20	0	82.32	Hypothetical predicted protein				IPR001523 (PRINTS); IPR001523 (SMART); IPR036388 (G3DSA:1.10.10.GENE3D); IPR036388 (G3DSA:1.10.10.GENE3D); IPR001523 (PFAM); mobidb-lite (MOBIDB_LITE); mobidb-lite (MOBIDB_LITE); mobidb-lite (MOBIDB_LITE); mobidb-lite (MOBIDB_LITE); IPR043565 (PANTHER); PTHR45636:SF16 (PANTHER); IPR001523 (PROSITE_PROFILES); IPR001523 (CDD); IPR009057 (SUPERFAMILY)	P:GO:0006355; F:GO:0003677	P:regulation of DNA-templated transcription; F:DNA binding
TRINITY_DN10764_c0_g1_i4	97.7039	6.61034	-2.17987	0.000218	0.0146418	2565	20	0	82.37	Hypothetical predicted protein				IPR001523 (PRINTS); IPR001523 (SMART); IPR036388 (G3DSA:1.10.10.GENE3D); IPR001523 (PFAM); IPR036388 (G3DSA:1.10.10.GENE3D); mobidb-lite (MOBIDB_LITE); mobidb-lite (MOBIDB_LITE); mobidb-lite (MOBIDB_LITE); PTHR45636:SF16 (PANTHER); IPR043565 (PANTHER); IPR001523 (PROSITE_PROFILES); IPR001523 (CDD); IPR009057 (SUPERFAMILY)	P:GO:0006355; F:GO:0003677	P:regulation of DNA-templated transcription; F:DNA binding
TRINITY_DN10764_c0_g1_i5	77.8017	6.28173	-1.69408	7.1e-09	2.84e-06	2551	20	0	81.44	paired box protein Pax-5-like isoform X7	4	P:GO:0006357; P:GO:0048856; F:GO:0000978; F:GO:0000981	P:regulation of transcription by RNA polymerase II; P:anatomical structure development; F:RNA polymerase II cis-regulatory region sequence-specific DNA binding; F:DNA-binding transcription factor activity, RNA polymerase II-specific	IPR001523 (PRINTS); IPR001523 (SMART); IPR001523 (PFAM); IPR036388 (G3DSA:1.10.10.GENE3D); IPR036388 (G3DSA:1.10.10.GENE3D); mobidb-lite (MOBIDB_LITE); mobidb-lite (MOBIDB_LITE); mobidb-lite (MOBIDB_LITE); mobidb-lite (MOBIDB_LITE); PTHR45636:SF16 (PANTHER); IPR043565 (PANTHER); IPR001523 (PROSITE_PROFILES); IPR001523 (CDD); IPR009057 (SUPERFAMILY)	P:GO:0006355; F:GO:0003677	P:regulation of DNA-templated transcription; F:DNA binding
TRINITY_DN10764_c0_g1_i6	13.4895	3.75376	-1.45954	0.000809	0.0362288	2239	20	0	83.05	Hypothetical predicted protein				IPR001523 (PRINTS); IPR001523 (SMART); IPR001523 (PFAM); IPR036388 (G3DSA:1.10.10.GENE3D); IPR036388 (G3DSA:1.10.10.GENE3D); mobidb-lite (MOBIDB_LITE); mobidb-lite (MOBIDB_LITE); IPR043565 (PANTHER); PTHR45636:SF16 (PANTHER); IPR001523 (PROSITE_PROFILES); IPR001523 (CDD); IPR009057 (SUPERFAMILY)	P:GO:0006355; F:GO:0003677	P:regulation of DNA-templated transcription; F:DNA binding
TRINITY_DN10764_c0_g2_i2	29.4664	4.881	-0.88115	9.3e-05	0.0078463	2547	20	0	81.75	Hypothetical predicted protein				IPR001523 (PRINTS); IPR001523 (SMART); IPR036388 (G3DSA:1.10.10.GENE3D); IPR001523 (PFAM); IPR036388 (G3DSA:1.10.10.GENE3D); mobidb-lite (MOBIDB_LITE); mobidb-lite (MOBIDB_LITE); mobidb-lite (MOBIDB_LITE); mobidb-lite (MOBIDB_LITE); IPR043565 (PANTHER); PTHR45636:SF16 (PANTHER); IPR001523 (PROSITE_PROFILES); IPR001523 (CDD); IPR009057 (SUPERFAMILY)	P:GO:0006355; F:GO:0003677	P:regulation of DNA-templated transcription; F:DNA binding
TRINITY_DN10764_c0_g2_i4	71.5036	6.15994	-0.754865	1.83e-08	6.46e-06	2501	20	0	81.06	Hypothetical predicted protein				IPR001523 (PRINTS); IPR001523 (SMART); IPR001523 (PFAM); IPR036388 (G3DSA:1.10.10.GENE3D); IPR036388 (G3DSA:1.10.10.GENE3D); mobidb-lite (MOBIDB_LITE); mobidb-lite (MOBIDB_LITE); mobidb-lite (MOBIDB_LITE); mobidb-lite (MOBIDB_LITE); PTHR45636:SF16 (PANTHER); IPR043565 (PANTHER); IPR001523 (PROSITE_PROFILES); IPR001523 (CDD); IPR009057 (SUPERFAMILY)	P:GO:0006355; F:GO:0003677	P:regulation of DNA-templated transcription; F:DNA binding
TRINITY_DN10832_c0_g2_i5	152.34	7.25115	-1.80396	8.25e-07	0.000173	1337	20	1.45632e-70	89.61	DNA replication complex GINS protein PSF1-like	2	P:GO:0006260; C:GO:0000811	P:DNA replication; C:GINS complex	G3DSA:1.20.58.1030 (GENE3D); IPR005339 (PANTHER); IPR036224 (SUPERFAMILY)	P:GO:0006260; C:GO:0000811	P:DNA replication; C:GINS complex
TRINITY_DN108868_c0_g1_i2	56.6658	5.82441	-1.67544	1.45e-06	0.000278	941	20	1.91872e-118	67.19	Xylosyltransferase 1	3	F:GO:0016757; C:GO:0000139; C:GO:0016020	F:glycosyltransferase activity; C:Golgi membrane; C:membrane	IPR003406 (PFAM); IPR043538 (PANTHER)	P:GO:0030166; F:GO:0016757; F:GO:0030158; C:GO:0016020	P:proteoglycan biosynthetic process; F:glycosyltransferase activity; F:protein xylosyltransferase activity; C:membrane
TRINITY_DN108868_c0_g1_i3	27.7071	4.79219	-1.44999	1.53e-05	0.00184969	2291	20	0	58.11	Xylosyltransferase 1	9	P:GO:0015012; P:GO:0030166; F:GO:0016740; F:GO:0016757; F:GO:0030158; F:GO:0046872; C:GO:0000139; C:GO:0016020; C:GO:0016020	P:heparan sulfate proteoglycan biosynthetic process; P:proteoglycan biosynthetic process; F:transferase activity; F:glycosyltransferase activity; F:protein xylosyltransferase activity; F:metal ion binding; C:Golgi membrane; C:membrane; C:membrane	IPR003406 (PFAM); IPR043538 (PANTHER)	P:GO:0030166; F:GO:0016757; F:GO:0030158; C:GO:0016020	P:proteoglycan biosynthetic process; F:glycosyltransferase activity; F:protein xylosyltransferase activity; C:membrane
TRINITY_DN10888_c0_g1_i7	627.331	9.29308	-0.192345	1.05e-06	0.000214	2801	20	0	77.42	intraflagellar transport protein 81 homolog	5	P:GO:0042073; P:GO:0060271; F:GO:0015631; C:GO:0030992; C:GO:0031514	P:intraciliary transport; P:cilium assembly; F:tubulin binding; C:intraciliary transport particle B; C:motile cilium	IPR041146 (PFAM); IPR043016 (G3DSA:1.10.418.GENE3D); IPR029600 (PANTHER)	P:GO:0042073; P:GO:0060271; F:GO:0015631; C:GO:0030992	P:intraciliary transport; P:cilium assembly; F:tubulin binding; C:intraciliary transport particle B
TRINITY_DN10916_c0_g1_i4	31.0118	4.95475	0.227363	0.00100063	0.0420345	3156	20	2.24828e-161	87.03	Protein Wnt-4	4	P:GO:0007275; P:GO:0016055; F:GO:0005102; C:GO:0005576	P:multicellular organism development; P:Wnt signaling pathway; F:signaling receptor binding; C:extracellular region	IPR005817 (PRINTS); IPR005817 (SMART); IPR043158 (G3DSA:3.30.2460.GENE3D); IPR005817 (PFAM); PTHR12027:SF99 (PANTHER); IPR005817 (PANTHER)	P:GO:0007275; P:GO:0016055; F:GO:0005102; C:GO:0005576	P:multicellular organism development; P:Wnt signaling pathway; F:signaling receptor binding; C:extracellular region
TRINITY_DN10930_c0_g1_i8	-377.001	-8.55842	0.962443	2.93e-05	0.00319649	3542	20	0	73.11	CWF19-like protein 2				IPR036265 (G3DSA:3.30.428.GENE3D); IPR006767 (PFAM); IPR006768 (PFAM); mobidb-lite (MOBIDB_LITE); mobidb-lite (MOBIDB_LITE); mobidb-lite (MOBIDB_LITE); mobidb-lite (MOBIDB_LITE); mobidb-lite (MOBIDB_LITE); mobidb-lite (MOBIDB_LITE); mobidb-lite (MOBIDB_LITE); mobidb-lite (MOBIDB_LITE); mobidb-lite (MOBIDB_LITE); mobidb-lite (MOBIDB_LITE); mobidb-lite (MOBIDB_LITE); mobidb-lite (MOBIDB_LITE); mobi…	no GO terms	no GO terms
TRINITY_DN10985_c5_g1_i6	-29.3585	-4.87571	3.75126	0.00115474	0.0459963	2240	20	1.72844e-155	51.63	granulins-like isoform X2	1	C:GO:0005576	C:extracellular region	IPR000118 (SMART); IPR037277 (G3DSA:2.10.25.GENE3D); IPR000118 (PFAM); IPR039036 (PANTHER); IPR039036 (PANTHER); IPR039036 (PANTHER); PTHR12274:SF6 (PANTHER); PTHR12274:SF6 (PANTHER); PTHR12274:SF6 (PANTHER); SSF57277 (SUPERFAMILY); SSF57277 (SUPERFAMILY); SSF57277 (SUPERFAMILY); SSF57277 (SUPERFAMILY); SSF57277 (SUPERFAMILY)	no GO terms	no GO terms
TRINITY_DN11043_c0_g1_i11	68.5986	6.10011	-2.07615	8.54e-06	0.00115643	2397	20	3.95231e-177	55.62	Mini-chromosome maintenance complex-binding protein	1	C:GO:0005634	C:nucleus	IPR019140 (PFAM); mobidb-lite (MOBIDB_LITE); mobidb-lite (MOBIDB_LITE); IPR019140 (PANTHER)	no GO terms	no GO terms
TRINITY_DN110967_c0_g2_i4	47.7308	5.57685	0.0559577	5.21e-05	0.00503471	1555	20	1.87542e-30	96.93	Ubiquitin-40S ribosomal protein S27a	4	P:GO:0006412; F:GO:0003735; F:GO:0046872; C:GO:0005840	P:translation; F:structural constituent of ribosome; F:metal ion binding; C:ribosome	IPR002906 (SMART); IPR038582 (G3DSA:6.20.50.GENE3D); IPR002906 (PFAM); mobidb-lite (MOBIDB_LITE); PTHR10666 (PANTHER); PTHR10666:SF345 (PANTHER); IPR011332 (SUPERFAMILY)	P:GO:0006412; F:GO:0003735; C:GO:0005840	P:translation; F:structural constituent of ribosome; C:ribosome
TRINITY_DN11121_c0_g1_i5	3.9973	1.99903	2.77233	0.00023	0.0152832	8330	20	3.02084e-151	71.16	inositol monophosphatase 3-like	3	P:GO:0046854; P:GO:0046855; C:GO:0016020	P:phosphatidylinositol phosphate biosynthetic process; P:inositol phosphate dephosphorylation; C:membrane	G3DSA:3.30.540.10 (GENE3D); IPR000760 (PFAM); G3DSA:3.40.190.80 (GENE3D); PTHR43028:SF4 (PANTHER); PTHR43028 (PANTHER); SSF56655 (SUPERFAMILY)	P:GO:0046855	P:inositol phosphate dephosphorylation
TRINITY_DN11134_c0_g2_i3	-247.033	-7.94856	0.38517	7.58e-05	0.00667253	2316	20	0	66.15	DNA-directed RNA polymerase III subunit RPC3	4	P:GO:0006351; F:GO:0003697; F:GO:0003899; C:GO:0005666	P:DNA-templated transcription; F:single-stranded DNA binding; F:DNA-directed 5'-3' RNA polymerase activity; C:RNA polymerase III complex	IPR013197 (PFAM); IPR036388 (G3DSA:1.10.10.GENE3D); IPR036388 (G3DSA:1.10.10.GENE3D); IPR036388 (G3DSA:1.10.10.GENE3D); IPR008806 (PFAM); IPR036388 (G3DSA:1.10.10.GENE3D); G3DSA:6.10.140.1450 (GENE3D); IPR039748 (PANTHER)	P:GO:0006351; F:GO:0003677; F:GO:0003697; C:GO:0005666	P:DNA-templated transcription; F:DNA binding; F:single-stranded DNA binding; C:RNA polymerase III complex
TRINITY_DN11142_c0_g1_i1	-608.478	-9.24906	6.03204	0.00031	0.0188466	3690	20	0	78.2	NADH-cytochrome b5 reductase 1	3	F:GO:0004128; F:GO:0016627; F:GO:0050660	F:cytochrome-b5 reductase activity, acting on NAD(P)H; F:oxidoreductase activity, acting on the CH-CH group of donors; F:flavin adenine dinucleotide binding	IPR001834 (PRINTS); IPR013786 (PFAM); IPR037069 (G3DSA:1.10.540.GENE3D); IPR008333 (PFAM); G3DSA:1.20.140.10 (GENE3D); IPR039261 (G3DSA:3.40.50.GENE3D); IPR009075 (PFAM); IPR001433 (PFAM); G3DSA:2.40.30.10 (GENE3D); G3DSA:2.40.110.10 (GENE3D); PTHR19370 (PANTHER); IPR017927 (PROSITE_PROFILES); cd06183 (CDD); IPR009100 (SUPERFAMILY); IPR039261 (SUPERFAMILY); IPR036250 (SUPERFAMILY); IPR017938 (SUP…	F:GO:0016491; F:GO:0016627; F:GO:0050660	F:oxidoreductase activity; F:oxidoreductase activity, acting on the CH-CH group of donors; F:flavin adenine dinucleotide binding
TRINITY_DN11163_c0_g2_i6	-450.094	-8.81408	1.21137	0.000402	0.0224359	7340	20	0	73.2	CCR4-NOT transcription complex subunit 1	4	P:GO:0006402; P:GO:0017148; C:GO:0005737; C:GO:0030014	P:mRNA catabolic process; P:negative regulation of translation; C:cytoplasm; C:CCR4-NOT complex	IPR016021 (G3DSA:1.25.40.GENE3D); IPR032191 (PFAM); IPR024557 (PFAM); G3DSA:1.25.40.790 (GENE3D); IPR032193 (PFAM); IPR007196 (PFAM); IPR038535 (G3DSA:1.25.40.GENE3D); G3DSA:1.25.40.800 (GENE3D); mobidb-lite (MOBIDB_LITE); mobidb-lite (MOBIDB_LITE); mobidb-lite (MOBIDB_LITE); mobidb-lite (MOBIDB_LITE); IPR040398 (PANTHER)	P:GO:0006417; C:GO:0030015	P:regulation of translation; C:CCR4-NOT core complex
TRINITY_DN1117_c2_g1_i18	14.8442	3.89183	-2.37673	0.000328	0.0195852	1742	20	1.87012e-36	75.87	broad-complex core protein isoforms 1/2/3/4/5-like isoform X3	6	P:GO:0006357; P:GO:0032259; F:GO:0000981; F:GO:0008168; F:GO:0016740; C:GO:0005634	P:regulation of transcription by RNA polymerase II; P:methylation; F:DNA-binding transcription factor activity, RNA polymerase II-specific; F:methyltransferase activity; F:transferase activity; C:nucleus	mobidb-lite (MOBIDB_LITE)	no GO terms	no GO terms
TRINITY_DN11189_c0_g4_i1	4.09652	2.0344	-0.474917	0.00101412	0.0423936	1129	20	2.23692e-10	74.27	MAD2L1-binding protein	2	P:GO:0007096; C:GO:0005634	P:regulation of exit from mitosis; C:nucleus	G3DSA:3.30.900.20 (GENE3D); IPR009511 (PFAM)	P:GO:0007096; C:GO:0005634	P:regulation of exit from mitosis; C:nucleus
TRINITY_DN11194_c0_g1_i3	-1451.29	-10.5031	2.86185	0.000825	0.0367517	2270	20	0	55.92	E3 ubiquitin-protein ligase TRIM50-like	1	F:GO:0003824	F:catalytic activity	IPR000315 (SMART); IPR001841 (SMART); IPR000315 (PFAM); IPR013083 (G3DSA:3.30.40.GENE3D); IPR027370 (PFAM); G3DSA:3.30.160.60 (GENE3D); IPR029000 (G3DSA:2.40.100.GENE3D); PTHR24103:SF634 (PANTHER); PTHR24103 (PANTHER); IPR001841 (PROSITE_PROFILES); IPR002130 (PROSITE_PROFILES); IPR000315 (PROSITE_PROFILES); IPR029000 (SUPERFAMILY); SSF57845 (SUPERFAMILY); SSF57850 (SUPERFAMILY)	P:GO:0000413; F:GO:0003755; F:GO:0008270	P:protein peptidyl-prolyl isomerization; F:peptidyl-prolyl cis-trans isomerase activity; F:zinc ion binding
TRINITY_DN11194_c0_g2_i7	-84.084	-6.39376	2.50095	0.000234	0.0154669	1422	20	1.07415e-152	59.77	E3 ubiquitin-protein ligase TRIM50-like	1	F:GO:0003824	F:catalytic activity	IPR000315 (SMART); IPR000315 (PFAM); IPR029000 (G3DSA:2.40.100.GENE3D); G3DSA:3.30.160.60 (GENE3D); IPR000315 (PROSITE_PROFILES); IPR002130 (PROSITE_PROFILES); IPR029000 (SUPERFAMILY); SSF57845 (SUPERFAMILY)	P:GO:0000413; F:GO:0003755; F:GO:0008270	P:protein peptidyl-prolyl isomerization; F:peptidyl-prolyl cis-trans isomerase activity; F:zinc ion binding
TRINITY_DN112_c53_g1_i2	-272.567	-8.09046	0.51922	0.00012	0.00955584	2097	20	1.66774e-152	62.24	ethanolamine kinase	2	P:GO:0016310; F:GO:0016301	P:phosphorylation; F:kinase activity	G3DSA:3.90.1200.10 (GENE3D); G3DSA:3.30.200.20 (GENE3D); PF01633 (PFAM); PTHR22603 (PANTHER); PTHR22603:SF87 (PANTHER); cd05157 (CDD); IPR011009 (SUPERFAMILY)	no GO terms	no GO terms
TRINITY_DN11254_c0_g2_i26	-483.88	-8.91851	1.30647	7.68e-07	0.000163	4130	20	0	68.47	Lysosomal alpha-mannosidase	4	P:GO:0006013; F:GO:0004559; F:GO:0030246; F:GO:0046872	P:mannose metabolic process; F:alpha-mannosidase activity; F:carbohydrate binding; F:metal ion binding	IPR015341 (SMART); IPR015341 (PFAM); IPR011682 (PFAM); IPR027291 (G3DSA:3.20.110.GENE3D); G3DSA:2.60.40.1360 (GENE3D); IPR000602 (PFAM); IPR037094 (G3DSA:1.20.1270.GENE3D); G3DSA:2.70.98.30 (GENE3D); IPR037094 (G3DSA:1.20.1270.GENE3D); IPR013780 (G3DSA:2.60.40.GENE3D); IPR041147 (PFAM); PTHR11607:SF3 (PANTHER); PTHR11607 (PANTHER); IPR011013 (SUPERFAMILY); IPR028995 (SUPERFAMILY); IPR011330 (SUPE…	P:GO:0005975; P:GO:0006013; F:GO:0003824; F:GO:0004559; F:GO:0030246	P:carbohydrate metabolic process; P:mannose metabolic process; F:catalytic activity; F:alpha-mannosidase activity; F:carbohydrate binding
TRINITY_DN112694_c0_g2_i2	29.6522	4.89007	-1.79544	4.81e-05	0.00469264	1400	20	1.28044e-23	60.65	hypothetical protein				no IPS match	no IPS match	no IPS match
TRINITY_DN11291_c0_g2_i17	-217.902	-7.76754	0.220912	0.000477	0.025222	2331	20	3.47348e-175	81.97	fringe glycosyltransferase	2	F:GO:0033829; C:GO:0016020	F:O-fucosylpeptide 3-beta-N-acetylglucosaminyltransferase activity; C:membrane	IPR003378 (PFAM); G3DSA:3.90.550.50 (GENE3D); mobidb-lite (MOBIDB_LITE); PTHR10811 (PANTHER); PTHR10811:SF103 (PANTHER)	F:GO:0016757; C:GO:0016020	F:glycosyltransferase activity; C:membrane
TRINITY_DN113_c12_g2_i4	-61.632	-5.94561	1.50992	0.000161	0.0117584	6899	20	0	81.49	Methionine synthase	7	P:GO:0009086; P:GO:0032259; P:GO:0042558; F:GO:0008270; F:GO:0008705; F:GO:0031419; C:GO:0005829	P:methionine biosynthetic process; P:methylation; P:pteridine-containing compound metabolic process; F:zinc ion binding; F:methionine synthase activity; F:cobalamin binding; C:cytosol	IPR003759 (SMART); IPR011822 (PIRSF); IPR011822 (TIGRFAM); IPR000489 (PFAM); IPR037010 (G3DSA:3.10.196.GENE3D); IPR011005 (G3DSA:3.20.20.GENE3D); IPR003726 (PFAM); IPR003759 (PFAM); G3DSA:3.40.50.280 (GENE3D); IPR006158 (PFAM); IPR036589 (G3DSA:3.20.20.GENE3D); G3DSA:1.10.288.10 (GENE3D); IPR004223 (PFAM); IPR036594 (G3DSA:1.10.1240.GENE3D); PTHR11103:SF15 (PANTHER); PTHR11103 (PANTHER); IPR00048…	P:GO:0009086; P:GO:0042558; P:GO:0044237; F:GO:0008270; F:GO:0008705; F:GO:0031419; F:GO:0046872	P:methionine biosynthetic process; P:pteridine-containing compound metabolic process; P:cellular metabolic process; F:zinc ion binding; F:methionine synthase activity; F:cobalamin binding; F:metal ion binding
TRINITY_DN11357_c0_g1_i6	-314.344	-8.2962	0.716761	3.38e-05	0.00359783	8669	20	0	94.62	actin-related protein 2 isoform X2	5	P:GO:0034314; F:GO:0005524; F:GO:0051015; C:GO:0005737; C:GO:0005885	P:Arp2/3 complex-mediated actin nucleation; F:ATP binding; F:actin filament binding; C:cytoplasm; C:Arp2/3 protein complex	IPR004000 (PRINTS); IPR004000 (SMART); G3DSA:3.30.420.40 (GENE3D); G3DSA:3.30.420.40 (GENE3D); IPR004000 (PFAM); G3DSA:3.90.640.10 (GENE3D); IPR027306 (PTHR11937:PANTHER); IPR004000 (PANTHER); cd00012 (CDD); IPR043129 (SUPERFAMILY); IPR043129 (SUPERFAMILY)	P:GO:0007015; P:GO:0034314; F:GO:0005524; C:GO:0005856; C:GO:0005885	P:actin filament organization; P:Arp2/3 complex-mediated actin nucleation; F:ATP binding; C:cytoskeleton; C:Arp2/3 protein complex
TRINITY_DN114147_c0_g1_i3	-12.3264	-3.62368	1.12801	0.00120579	0.0472389	3870	20	0	85.66	Inhibitor of nuclear factor kappa-B kinase subunit epsilon	4	P:GO:0006468; F:GO:0004672; F:GO:0005524; C:GO:0005737	P:protein phosphorylation; F:protein kinase activity; F:ATP binding; C:cytoplasm	IPR000719 (SMART); IPR000719 (PFAM); G3DSA:1.10.510.10 (GENE3D); IPR041309 (PFAM); IPR041087 (PFAM); G3DSA:3.30.200.20 (GENE3D); G3DSA:3.10.20.90 (GENE3D); G3DSA:1.20.1270.420 (GENE3D); mobidb-lite (MOBIDB_LITE); mobidb-lite (MOBIDB_LITE); PTHR22969 (PANTHER); PTHR22969:SF15 (PANTHER); IPR000719 (PROSITE_PROFILES); cd12219 (CDD); IPR011009 (SUPERFAMILY)	P:GO:0006468; F:GO:0004672; F:GO:0005524	P:protein phosphorylation; F:protein kinase activity; F:ATP binding
TRINITY_DN11423_c1_g1_i1	-318.641	-8.31579	0.7314	3.75e-05	0.00386364	1692	20	1.81089e-138	65.61	meteorin-like protein				mobidb-lite (MOBIDB_LITE); PTHR28593:SF3 (PANTHER); PTHR28593 (PANTHER)	no GO terms	no GO terms
TRINITY_DN1147_c0_g1_i3	92.7487	6.53526	-2.22259	3.71e-06	0.000587	2732	20	6.11399e-07	52.49	Reverse transcriptase domain				no IPS match	no IPS match	no IPS match
TRINITY_DN115561_c0_g1_i2	29.7784	4.89619	-1.83375	6.85e-06	0.000976	1034	20	1.33446e-108	61.89	Organic cation transporter protein	4	P:GO:0055085; F:GO:0022857; C:GO:0016020; C:GO:0016020	P:transmembrane transport; F:transmembrane transporter activity; C:membrane; C:membrane	IPR005828 (PFAM); IPR036259 (G3DSA:1.20.1250.GENE3D); PTHR24064 (PANTHER); PTHR24064:SF198 (PANTHER); IPR020846 (PROSITE_PROFILES); IPR036259 (SUPERFAMILY)	P:GO:0055085; F:GO:0022857; C:GO:0016020	P:transmembrane transport; F:transmembrane transporter activity; C:membrane
TRINITY_DN11575_c0_g2_i6	-77.5982	-6.27795	4.46832	0.000207	0.0141478	3181	20	4.43959e-21	60.38	Cytochrome c oxidase subunit 7A1, mitochondrial	3	F:GO:0016491; C:GO:0005739; C:GO:0016020	F:oxidoreductase activity; C:mitochondrion; C:membrane	IPR036539 (G3DSA:4.10.91.GENE3D); IPR003177 (PANTHER); PTHR10510:SF13 (PANTHER); IPR036539 (SUPERFAMILY)	P:GO:0006123; F:GO:0009055; C:GO:0005746; C:GO:0005751	P:mitochondrial electron transport, cytochrome c to oxygen; F:electron transfer activity; C:mitochondrial respirasome; C:mitochondrial respiratory chain complex IV
TRINITY_DN11578_c0_g1_i8	-112.371	-6.81212	-0.642838	0.000287	0.0178589	885	20	1.28634e-68	61.43	Heme transporter hrg-1	3	P:GO:0015886; F:GO:0015232; C:GO:0016020	P:heme transport; F:heme transmembrane transporter activity; C:membrane	IPR026218 (PRINTS); IPR026218 (PFAM); IPR026218 (PANTHER); PTHR31525:SF1 (PANTHER)	P:GO:0015886; F:GO:0015232	P:heme transport; F:heme transmembrane transporter activity
TRINITY_DN11579_c0_g1_i5	27.0418	4.75712	-1.8048	1.64e-05	0.00196009	1653	20	8.67419e-46	72.15	metalloreductase STEAP4-like	2	F:GO:0043167; C:GO:0016020	F:ion binding; C:membrane	PTHR14239 (PANTHER)	no GO terms	no GO terms
TRINITY_DN11587_c1_g1_i5	52.1771	5.70535	-1.23757	0.00100862	0.0422367	2181	20	0	66.29	Gamma-glutamyltranspeptidase 1	3	P:GO:0006508; P:GO:0006751; F:GO:0036374	P:proteolysis; P:glutathione catabolic process; F:glutathione hydrolase activity	PR01210 (PRINTS); PF01019 (PFAM); IPR043138 (G3DSA:1.10.246.GENE3D); IPR043137 (G3DSA:3.60.20.GENE3D); mobidb-lite (MOBIDB_LITE); IPR000101 (PANTHER); PTHR11686:SF9 (PANTHER); IPR029055 (SUPERFAMILY)	P:GO:0006751; F:GO:0036374	P:glutathione catabolic process; F:glutathione hydrolase activity
TRINITY_DN11587_c1_g1_i7	25.472	4.67084	-0.681885	3.36e-05	0.00357605	897	20	7.14394e-61	65.29	scoloptoxin SSD14-like isoform X2	2	P:GO:1901564; C:GO:0016020	P:organonitrogen compound metabolic process; C:membrane	PR01210 (PRINTS); PF01019 (PFAM); IPR043137 (G3DSA:3.60.20.GENE3D); PTHR11686:SF51 (PANTHER); IPR000101 (PANTHER); IPR029055 (SUPERFAMILY)	P:GO:0006751; F:GO:0036374	P:glutathione catabolic process; F:glutathione hydrolase activity
TRINITY_DN11587_c1_g1_i8	81.278	6.34479	-2.32456	4.92e-09	2.14e-06	776	20	9.12686e-31	71.28	scoloptoxin SSD14-like isoform X2	1	P:GO:1901564	P:organonitrogen compound metabolic process	PR01210 (PRINTS); IPR043137 (G3DSA:3.60.20.GENE3D); PF01019 (PFAM); PTHR45027 (PANTHER); PTHR45027:SF1 (PANTHER); IPR029055 (SUPERFAMILY)	no GO terms	no GO terms
TRINITY_DN11587_c1_g2_i7	55.9939	5.8072	-0.0401926	1.25e-06	0.000245	2283	20	0	68.47	Gamma-glutamyltranspeptidase 1	3	P:GO:0006508; P:GO:0006751; F:GO:0036374	P:proteolysis; P:glutathione catabolic process; F:glutathione hydrolase activity	PR01210 (PRINTS); IPR043137 (G3DSA:3.60.20.GENE3D); PF01019 (PFAM); IPR043138 (G3DSA:1.10.246.GENE3D); mobidb-lite (MOBIDB_LITE); mobidb-lite (MOBIDB_LITE); IPR000101 (PANTHER); IPR029055 (SUPERFAMILY)	P:GO:0006751; F:GO:0036374	P:glutathione catabolic process; F:glutathione hydrolase activity
TRINITY_DN11590_c1_g1_i2	-62.3794	-5.963	4.44739	4.6e-05	0.0045228	1238	20	7.25643e-19	65.42	Cytochrome c oxidase subunit 7A1, mitochondrial	3	F:GO:0016491; C:GO:0005739; C:GO:0016020	F:oxidoreductase activity; C:mitochondrion; C:membrane	IPR036539 (G3DSA:4.10.91.GENE3D); IPR003177 (PANTHER); PTHR10510:SF13 (PANTHER); IPR036539 (SUPERFAMILY)	P:GO:0006123; F:GO:0009055; C:GO:0005746; C:GO:0005751	P:mitochondrial electron transport, cytochrome c to oxygen; F:electron transfer activity; C:mitochondrial respirasome; C:mitochondrial respiratory chain complex IV
TRINITY_DN1163_c0_g3_i4	-221.806	-7.79315	0.242428	6.26e-05	0.00576605	3683	20	0	83.02	EH domain-containing protein 1-like isoform X1	4	P:GO:0006897; P:GO:0016197; F:GO:0005525; C:GO:0016020	P:endocytosis; P:endosomal transport; F:GTP binding; C:membrane	G3DSA:3.40.50.300 (GENE3D); PTHR11216 (PANTHER); PTHR11216:SF1 (PANTHER); IPR027417 (SUPERFAMILY)	no GO terms	no GO terms
TRINITY_DN1164_c0_g1_i4	-916.637	-9.84021	2.20696	2.09e-06	0.000373	2254	20	1.38672e-90	60.98	protein NipSnap homolog 3B-like	1	C:GO:0005739	C:mitochondrion	G3DSA:3.30.70.100 (GENE3D); IPR012577 (PFAM); PTHR21017 (PANTHER); PTHR21017:SF19 (PANTHER); IPR011008 (SUPERFAMILY)	no GO terms	no GO terms
TRINITY_DN1164_c0_g2_i1	-34.7178	-5.1176	2.60583	0.000367	0.0210823	2131	20	5.47028e-91	60.99	protein NipSnap homolog 3B-like	1	C:GO:0005739	C:mitochondrion	IPR012577 (PFAM); G3DSA:3.30.70.100 (GENE3D); PTHR21017:SF19 (PANTHER); PTHR21017 (PANTHER); IPR011008 (SUPERFAMILY)	no GO terms	no GO terms
TRINITY_DN11670_c0_g2_i9	17.2834	4.11131	0.17726	4.16e-05	0.00417173	813	20	1.23044e-19	61.75	histone-lysine N-methyltransferase 2D-like				mobidb-lite (MOBIDB_LITE)	no GO terms	no GO terms
TRINITY_DN11685_c0_g1_i5	-465.517	-8.86269	1.25758	3.72e-05	0.00384352	2218	20	0	68.72	Bifunctional polynucleotide phosphatase/kinase	6	P:GO:0006281; P:GO:0016310; P:GO:0098506; F:GO:0005524; F:GO:0046403; F:GO:0046404	P:DNA repair; P:phosphorylation; P:polynucleotide 3' dephosphorylation; F:ATP binding; F:polynucleotide 3'-phosphatase activity; F:polydeoxyribonucleotide 5'-hydroxyl-kinase activity	G3DSA:3.40.50.300 (GENE3D); PF13671 (PFAM); IPR006550 (TIGRFAM); IPR006551 (TIGRFAM); IPR023214 (G3DSA:3.40.50.GENE3D); IPR006549 (TIGRFAM); IPR013954 (PFAM); mobidb-lite (MOBIDB_LITE); mobidb-lite (MOBIDB_LITE); PTHR12083 (PANTHER); PTHR12083:SF9 (PANTHER); cd01625 (CDD); IPR036412 (SUPERFAMILY); IPR027417 (SUPERFAMILY)	P:GO:0006281; F:GO:0046403; F:GO:0046404	P:DNA repair; F:polynucleotide 3'-phosphatase activity; F:polydeoxyribonucleotide 5'-hydroxyl-kinase activity
TRINITY_DN1172_c65_g1_i1	-492.262	-8.94328	2.91268	1.32e-05	0.00164273	1967	20	0	80.21	Alanine--glyoxylate aminotransferase 2, mitochondrial	2	F:GO:0008483; F:GO:0030170	F:transaminase activity; F:pyridoxal phosphate binding	IPR015422 (G3DSA:3.90.1150.GENE3D); IPR005814 (PFAM); IPR015421 (G3DSA:3.40.640.GENE3D); IPR005814 (PIRSF); PTHR45688 (PANTHER); PTHR45688:SF3 (PANTHER); IPR005814 (CDD); IPR015424 (SUPERFAMILY)	F:GO:0003824; F:GO:0008483; F:GO:0030170	F:catalytic activity; F:transaminase activity; F:pyridoxal phosphate binding
TRINITY_DN11730_c0_g1_i10	-12.9661	-3.69667	4.46063	0.000275	0.0173342	646	20	7.48626e-108	83.34	ATP synthase subunit beta, mitochondrial	6	P:GO:0015986; F:GO:0005524; F:GO:0016787; F:GO:0046933; F:GO:0046961; C:GO:0045261	P:proton motive force-driven ATP synthesis; F:ATP binding; F:hydrolase activity; F:proton-transporting ATP synthase activity, rotational mechanism; F:proton-transporting ATPase activity, rotational mechanism; C:proton-transporting ATP synthase complex, catalytic core F(1)	IPR004100 (PFAM); G3DSA:2.40.10.170 (GENE3D); G3DSA:3.40.50.300 (GENE3D); PTHR15184 (PANTHER); PTHR15184:SF60 (PANTHER); cd18115 (CDD); IPR036121 (SUPERFAMILY); IPR027417 (SUPERFAMILY)	P:GO:0046034; P:GO:1902600	P:ATP metabolic process; P:proton transmembrane transport
TRINITY_DN1178_c0_g1_i4	-647.227	-9.33813	1.7156	2.56e-06	0.000435	1297	20	6.91287e-178	90.52	cytoplasmic manganese superoxide dismutase	3	P:GO:0019430; F:GO:0004784; F:GO:0046872	P:removal of superoxide radicals; F:superoxide dismutase activity; F:metal ion binding	IPR001189 (PRINTS); IPR019832 (PFAM); IPR036324 (G3DSA:1.10.287.GENE3D); IPR019831 (PFAM); IPR036314 (G3DSA:3.55.40.GENE3D); PTHR11404 (PANTHER); PTHR11404:SF6 (PANTHER); IPR036324 (SUPERFAMILY); IPR036314 (SUPERFAMILY)	P:GO:0006801; F:GO:0004784; F:GO:0046872	P:superoxide metabolic process; F:superoxide dismutase activity; F:metal ion binding
TRINITY_DN1178_c0_g1_i7	7.3776	2.88315	3.04146	0.000256	0.0164862	2051	20	3.07303e-133	91.47	cytoplasmic manganese superoxide dismutase	3	P:GO:0019430; F:GO:0004784; F:GO:0046872	P:removal of superoxide radicals; F:superoxide dismutase activity; F:metal ion binding	IPR001189 (PRINTS); IPR019832 (PFAM); IPR019831 (PFAM); IPR036314 (G3DSA:3.55.40.GENE3D); IPR001189 (PIRSF); IPR036324 (G3DSA:1.10.287.GENE3D); PTHR11404 (PANTHER); IPR036314 (SUPERFAMILY); IPR036324 (SUPERFAMILY)	P:GO:0006801; F:GO:0004784; F:GO:0046872	P:superoxide metabolic process; F:superoxide dismutase activity; F:metal ion binding
TRINITY_DN11813_c0_g1_i2	471.572	8.88133	-0.540275	2.23e-08	7.59e-06	534	20	5.75663e-05	90.12	transmembrane protease serine 9-like	6	P:GO:0006508; F:GO:0004252; F:GO:0008233; F:GO:0008236; F:GO:0016787; C:GO:0016020	P:proteolysis; F:serine-type endopeptidase activity; F:peptidase activity; F:serine-type peptidase activity; F:hydrolase activity; C:membrane	no IPS match	no IPS match	no IPS match
TRINITY_DN11880_c0_g1_i1	-37.4487	-5.22685	-0.604067	0.000813	0.0363417	1311	20	5.6069e-135	63.25	SAP30-binding protein	1	P:GO:0006355	P:regulation of DNA-templated transcription	IPR012479 (PFAM); mobidb-lite (MOBIDB_LITE); mobidb-lite (MOBIDB_LITE); mobidb-lite (MOBIDB_LITE); mobidb-lite (MOBIDB_LITE); mobidb-lite (MOBIDB_LITE); mobidb-lite (MOBIDB_LITE); IPR012479 (PANTHER)	P:GO:0006355	P:regulation of DNA-templated transcription
TRINITY_DN11892_c0_g1_i1	-388.09	-8.60025	1.00633	0.000406	0.022578	2860	20	0	95.16	F-box-like/WD repeat-containing protein TBL1XR1	5	P:GO:0006357; P:GO:0016575; P:GO:0045892; F:GO:0003714; C:GO:0000118	P:regulation of transcription by RNA polymerase II; P:histone deacetylation; P:negative regulation of DNA-templated transcription; F:transcription corepressor activity; C:histone deacetylase complex	IPR020472 (PRINTS); IPR006594 (SMART); IPR001680 (SMART); IPR001680 (PFAM); G3DSA:1.20.960.30 (GENE3D); IPR015943 (G3DSA:2.130.10.GENE3D); IPR006594 (PFAM); mobidb-lite (MOBIDB_LITE); PTHR22846 (PANTHER); PTHR22846:SF60 (PANTHER); IPR017986 (PROSITE_PROFILES); IPR001680 (PROSITE_PROFILES); IPR006594 (PROSITE_PROFILES); IPR001680 (PROSITE_PROFILES); IPR001680 (PROSITE_PROFILES); IPR001680 (PROSITE…	F:GO:0005515	F:protein binding
TRINITY_DN11903_c0_g1_i1	37.7428	5.23813	-1.91668	0.000985	0.0415322	694	20	3.89431e-32	57.03	probable glutamate receptor	10	P:GO:0006811; P:GO:0034220; P:GO:0035235; F:GO:0004970; F:GO:0005216; F:GO:0015276; F:GO:0038023; C:GO:0005886; C:GO:0016020; C:GO:0016020	P:monoatomic ion transport; P:monoatomic ion transmembrane transport; P:ionotropic glutamate receptor signaling pathway; F:ionotropic glutamate receptor activity; F:monoatomic ion channel activity; F:ligand-gated monoatomic ion channel activity; F:signaling receptor activity; C:plasma membrane; C:membrane; C:membrane	PTHR42643 (PANTHER)	no GO terms	no GO terms
TRINITY_DN11903_c0_g2_i2	63.3479	5.98523	-1.69112	9.42e-05	0.00793081	844	20	1.04552e-33	54.81	probable glutamate receptor	10	P:GO:0006811; P:GO:0034220; P:GO:0035235; F:GO:0004970; F:GO:0005216; F:GO:0015276; F:GO:0038023; C:GO:0005886; C:GO:0016020; C:GO:0016020	P:monoatomic ion transport; P:monoatomic ion transmembrane transport; P:ionotropic glutamate receptor signaling pathway; F:ionotropic glutamate receptor activity; F:monoatomic ion channel activity; F:ligand-gated monoatomic ion channel activity; F:signaling receptor activity; C:plasma membrane; C:membrane; C:membrane	PTHR42643 (PANTHER)	no GO terms	no GO terms
TRINITY_DN12009_c0_g1_i9	-297.912	-8.21874	0.645832	0.000603	0.0294539	5504	20	0	74.88	DNA polymerase zeta catalytic subunit	9	P:GO:0006260; P:GO:0019985; F:GO:0000166; F:GO:0003677; F:GO:0003887; F:GO:0046872; F:GO:0051539; C:GO:0005634; C:GO:0016035	P:DNA replication; P:translesion synthesis; F:nucleotide binding; F:DNA binding; F:DNA-directed DNA polymerase activity; F:metal ion binding; F:4 iron, 4 sulfur cluster binding; C:nucleus; C:zeta DNA polymerase complex	IPR006172 (PRINTS); IPR006172 (SMART); IPR006133 (PFAM); IPR036397 (G3DSA:3.30.420.GENE3D); IPR023211 (G3DSA:3.90.1600.GENE3D); IPR006134 (PFAM); IPR042087 (G3DSA:1.10.132.GENE3D); IPR025687 (PFAM); G3DSA:1.10.287.690 (GENE3D); IPR030559 (PANTHER); cd05534 (CDD); cd05778 (CDD); IPR012337 (SUPERFAMILY); IPR043502 (SUPERFAMILY)	P:GO:0006281; P:GO:0019985; F:GO:0000166; F:GO:0003676; F:GO:0003677; F:GO:0003887; C:GO:0016035	P:DNA repair; P:translesion synthesis; F:nucleotide binding; F:nucleic acid binding; F:DNA binding; F:DNA-directed DNA polymerase activity; C:zeta DNA polymerase complex
TRINITY_DN12066_c0_g1_i1	18.8227	4.2344	-2.04063	0.0010977	0.0444721	625	20	5.14923e-15	56.98	Variant Ionotropic Glutamate Receptor	7	P:GO:0034220; P:GO:0035235; F:GO:0004970; F:GO:0015276; C:GO:0005886; C:GO:0016020; C:GO:0016020	P:monoatomic ion transmembrane transport; P:ionotropic glutamate receptor signaling pathway; F:ionotropic glutamate receptor activity; F:ligand-gated monoatomic ion channel activity; C:plasma membrane; C:membrane; C:membrane	no IPS match	no IPS match	no IPS match
TRINITY_DN1218_c4_g4_i1	9.82294	3.29616	0.924496	4.68e-07	0.000107	619	20	8.36957e-20	69.29	Tigger transposable element-derived protein 2	1	F:GO:0003676	F:nucleic acid binding	no IPS match	no IPS match	no IPS match
TRINITY_DN1220_c0_g1_i11	33.6268	5.07154	3.20825	0.000879	0.0384206	2652	20	2.87315e-157	55.63	masquerade-like protein	2	P:GO:0006508; F:GO:0004252	P:proteolysis; F:serine-type endopeptidase activity	IPR001314 (PRINTS); IPR001254 (SMART); IPR043504 (G3DSA:2.40.10.GENE3D); IPR001254 (PFAM); IPR041515 (PFAM); PTHR24258 (PANTHER); PTHR24258:SF129 (PANTHER); IPR001254 (PROSITE_PROFILES); IPR001254 (CDD); IPR009003 (SUPERFAMILY)	P:GO:0006508; F:GO:0004252	P:proteolysis; F:serine-type endopeptidase activity
TRINITY_DN1220_c0_g1_i13	134.398	7.07037	1.39106	0.000583	0.028826	1622	20	1.2596e-140	66.08	masquerade-like protein	2	P:GO:0006508; F:GO:0004252	P:proteolysis; F:serine-type endopeptidase activity	IPR001314 (PRINTS); IPR001254 (SMART); IPR043504 (G3DSA:2.40.10.GENE3D); IPR043504 (G3DSA:2.40.10.GENE3D); IPR001254 (PFAM); PTHR24258 (PANTHER); PTHR24258:SF129 (PANTHER); IPR001254 (PROSITE_PROFILES); IPR001254 (CDD); IPR009003 (SUPERFAMILY)	P:GO:0006508; F:GO:0004252	P:proteolysis; F:serine-type endopeptidase activity
TRINITY_DN12235_c0_g1_i8	-1162.32	-10.1828	2.54577	0.000239	0.0156955	4202	20	0	90.66	C-terminal-binding protein-like isoform X1	5	P:GO:0045892; F:GO:0003714; F:GO:0016616; F:GO:0051287; C:GO:0005634	P:negative regulation of DNA-templated transcription; F:transcription corepressor activity; F:oxidoreductase activity, acting on the CH-OH group of donors, NAD or NADP as acceptor; F:NAD binding; C:nucleus	IPR006139 (PFAM); G3DSA:3.40.50.720 (GENE3D); IPR006140 (PFAM); G3DSA:3.40.50.720 (GENE3D); mobidb-lite (MOBIDB_LITE); mobidb-lite (MOBIDB_LITE); mobidb-lite (MOBIDB_LITE); mobidb-lite (MOBIDB_LITE); PTHR46029 (PANTHER); PTHR46029:SF7 (PANTHER); IPR043322 (CDD); SSF52283 (SUPERFAMILY); SSF52283 (SUPERFAMILY); IPR036291 (SUPERFAMILY)	F:GO:0003714; F:GO:0016616; F:GO:0051287	F:transcription corepressor activity; F:oxidoreductase activity, acting on the CH-OH group of donors, NAD or NADP as acceptor; F:NAD binding
TRINITY_DN12239_c1_g1_i5	70.4157	6.13783	-2.42291	0.000453	0.0244026	2298	20	5.68508e-86	63.78	DNA glycosylase	3	P:GO:0001510; P:GO:0008033; C:GO:0016020	P:RNA methylation; P:tRNA processing; C:membrane	PTHR21521 (PANTHER)	no GO terms	no GO terms
TRINITY_DN12290_c0_g1_i1	-9.32749	-3.22149	0.441452	0.000707	0.0330259	1135	20	1.27245e-126	72.24	Valacyclovir hydrolase	1	F:GO:0016787	F:hydrolase activity	IPR000073 (PFAM); IPR029058 (G3DSA:3.40.50.GENE3D); PTHR46331 (PANTHER); IPR029058 (SUPERFAMILY)	no GO terms	no GO terms
TRINITY_DN12295_c1_g2_i4	-14.4037	-3.84837	0.988456	0.000594	0.0291639	2903	20	0	79.36	probable phenylalanine--tRNA ligase, mitochondrial	5	P:GO:0006432; F:GO:0000049; F:GO:0004826; F:GO:0005524; C:GO:0005759	P:phenylalanyl-tRNA aminoacylation; F:tRNA binding; F:phenylalanine-tRNA ligase activity; F:ATP binding; C:mitochondrial matrix	IPR005121 (SMART); IPR002319 (PFAM); G3DSA:3.30.930.10 (GENE3D); IPR005121 (PFAM); IPR036690 (G3DSA:3.30.70.GENE3D); PTHR11538 (PANTHER); IPR004530 (PTHR11538:PANTHER); IPR006195 (PROSITE_PROFILES); IPR005121 (PROSITE_PROFILES); cd00496 (CDD); SSF55681 (SUPERFAMILY); IPR036690 (SUPERFAMILY)	P:GO:0006432; P:GO:0043039; F:GO:0000049; F:GO:0000166; F:GO:0004812; F:GO:0004826; F:GO:0005524; C:GO:0005737	P:phenylalanyl-tRNA aminoacylation; P:tRNA aminoacylation; F:tRNA binding; F:nucleotide binding; F:aminoacyl-tRNA ligase activity; F:phenylalanine-tRNA ligase activity; F:ATP binding; C:cytoplasm
TRINITY_DN12329_c0_g1_i4	157.031	7.29491	-1.75635	3.62e-07	8.97e-05	2033	20	1.2799e-92	57.48	glutamate receptor 1-like	2	F:GO:0005216; C:GO:0016020	F:monoatomic ion channel activity; C:membrane	G3DSA:3.40.190.10 (GENE3D); G3DSA:1.10.287.70 (GENE3D); IPR001320 (PFAM); IPR019594 (PFAM); mobidb-lite (MOBIDB_LITE); PTHR18966:SF354 (PANTHER); PTHR18966 (PANTHER); SSF53850 (SUPERFAMILY)	F:GO:0004970; F:GO:0015276; C:GO:0016020	F:ionotropic glutamate receptor activity; F:ligand-gated monoatomic ion channel activity; C:membrane
TRINITY_DN12363_c1_g2_i1	-103.371	-6.69169	-0.67207	6.93e-05	0.0062114	1514	20	1.61695e-72	74.08	E3 SUMO-protein ligase RanBP2	3	P:GO:0046907; F:GO:0016874; F:GO:0046872	P:intracellular transport; F:ligase activity; F:metal ion binding	IPR011993 (G3DSA:2.30.29.GENE3D); SSF50729 (SUPERFAMILY)	no GO terms	no GO terms
TRINITY_DN1241_c10_g1_i1	14.7284	3.88053	-0.790337	5.75e-05	0.00542705	1117	20	6.34771e-18	59.88	Synaptic functional regulator FMR1	2	P:GO:0042254; C:GO:0005634	P:ribosome biogenesis; C:nucleus	no IPS match	no IPS match	no IPS match
TRINITY_DN1241_c7_g1_i1	-37.0174	-5.21013	0.770914	0.0003	0.0183924	2229	20	1.70432e-16	53.38	Transposable element Tcb1 transposase				no IPS match	no IPS match	no IPS match
TRINITY_DN12419_c0_g1_i9	45.0502	5.49346	1.22137	4.06e-07	9.72e-05	2935	20	0	51.84	MAM and LDL-receptor class A domain-containing protein 1-like	1	C:GO:0016020	C:membrane	IPR000998 (SMART); G3DSA:2.60.120.200 (GENE3D); IPR000998 (PFAM); PTHR23282 (PANTHER); IPR000998 (PROSITE_PROFILES); IPR000998 (PROSITE_PROFILES); IPR000998 (PROSITE_PROFILES); IPR000998 (PROSITE_PROFILES); IPR000998 (CDD); IPR013320 (SUPERFAMILY); IPR013320 (SUPERFAMILY); IPR013320 (SUPERFAMILY); IPR013320 (SUPERFAMILY)	C:GO:0016020	C:membrane
TRINITY_DN12419_c1_g1_i18	57.1576	5.83687	1.08411	7.23e-06	0.00101829	2203	20	6.03458e-122	54.24	MAM and LDL-receptor class A domain-containing protein 1-like	5	P:GO:0006468; F:GO:0000166; F:GO:0004672; F:GO:0005524; C:GO:0016020	P:protein phosphorylation; F:nucleotide binding; F:protein kinase activity; F:ATP binding; C:membrane	IPR000998 (SMART); G3DSA:2.60.120.200 (GENE3D); IPR000998 (PFAM); PTHR23282:SF101 (PANTHER); PTHR23282 (PANTHER); PTHR23282:SF101 (PANTHER); IPR000998 (PROSITE_PROFILES); IPR000998 (PROSITE_PROFILES); IPR000998 (PROSITE_PROFILES); IPR013320 (SUPERFAMILY); IPR013320 (SUPERFAMILY); IPR013320 (SUPERFAMILY)	C:GO:0016020	C:membrane
TRINITY_DN124353_c1_g1_i2	-227.97	-7.8327	0.286135	0.00124825	0.0481914	2390	20	5.73598e-145	94.74	ras-related protein Rab6 isoform X2	8	P:GO:0006886; P:GO:0006890; P:GO:0006891; P:GO:0042147; F:GO:0003924; F:GO:0005525; C:GO:0005794; C:GO:0005829	P:intracellular protein transport; P:retrograde vesicle-mediated transport, Golgi to endoplasmic reticulum; P:intra-Golgi vesicle-mediated transport; P:retrograde transport, endosome to Golgi; F:GTPase activity; F:GTP binding; C:Golgi apparatus; C:cytosol	PR00449 (PRINTS); SM00174 (SMART); SM00176 (SMART); SM00175 (SMART); SM00173 (SMART); G3DSA:3.40.50.300 (GENE3D); IPR005225 (TIGRFAM); IPR001806 (PFAM); PTHR24073:SF343 (PANTHER); PTHR24073 (PANTHER); PS51419 (PROSITE_PROFILES); cd01861 (CDD); IPR027417 (SUPERFAMILY)	F:GO:0003924; F:GO:0005525	F:GTPase activity; F:GTP binding
TRINITY_DN12448_c2_g1_i2	40.8421	5.35198	-1.87136	3.16e-08	1.04e-05	503	20	1.18091e-40	75.16	cuticle protein AMP1A-like	1	F:GO:0042302	F:structural constituent of cuticle	PTHR10380:SF221 (PANTHER); PTHR10380 (PANTHER); IPR000618 (PROSITE_PROFILES)	no GO terms	no GO terms
TRINITY_DN12475_c0_g1_i1	115.31	6.84937	1.82154	0.000272	0.0171748	2031	20	1.83023e-123	77.48	Pre-mRNA cleavage complex 2 protein Pcf11	1	P:GO:0006886	P:intracellular protein transport	IPR006569 (SMART); IPR006569 (PFAM); IPR008942 (G3DSA:1.25.40.GENE3D); mobidb-lite (MOBIDB_LITE); mobidb-lite (MOBIDB_LITE); mobidb-lite (MOBIDB_LITE); mobidb-lite (MOBIDB_LITE); mobidb-lite (MOBIDB_LITE); mobidb-lite (MOBIDB_LITE); mobidb-lite (MOBIDB_LITE); PTHR15921 (PANTHER); PTHR15921:SF3 (PANTHER); IPR006569 (PROSITE_PROFILES); cd16982 (CDD); IPR008942 (SUPERFAMILY)	no GO terms	no GO terms
TRINITY_DN12478_c0_g2_i2	-680.872	-9.41124	1.78852	1.32e-05	0.00164744	5378	20	0	76.18	Protein kibra	1	C:GO:0016324	C:apical plasma membrane	IPR000008 (SMART); IPR001202 (SMART); G3DSA:2.20.70.10 (GENE3D); IPR035892 (G3DSA:2.60.40.GENE3D); IPR000008 (PFAM); IPR001202 (PFAM); G3DSA:2.20.70.10 (GENE3D); mobidb-lite (MOBIDB_LITE); mobidb-lite (MOBIDB_LITE); mobidb-lite (MOBIDB_LITE); mobidb-lite (MOBIDB_LITE); mobidb-lite (MOBIDB_LITE); PTHR14791 (PANTHER); PTHR14791:SF22 (PANTHER); IPR001202 (PROSITE_PROFILES); IPR001202 (PROSITE_PROFIL…	F:GO:0005515	F:protein binding
TRINITY_DN12591_c1_g2_i7	-86.274	-6.43085	-0.879018	0.000589	0.0290006	4477	20	4.1028e-132	73	genetic suppressor element 1-like	1	P:GO:0031124	P:mRNA 3'-end processing	IPR022207 (PFAM); mobidb-lite (MOBIDB_LITE); mobidb-lite (MOBIDB_LITE); mobidb-lite (MOBIDB_LITE); mobidb-lite (MOBIDB_LITE); mobidb-lite (MOBIDB_LITE); mobidb-lite (MOBIDB_LITE); mobidb-lite (MOBIDB_LITE); mobidb-lite (MOBIDB_LITE); mobidb-lite (MOBIDB_LITE); IPR042337 (PANTHER)	no GO terms	no GO terms
TRINITY_DN12598_c0_g2_i7	54.5172	5.76864	-1.81991	0.000107	0.00877187	1851	20	1.84084e-30	59.09	glutamate receptor 1-like	2	F:GO:0005216; C:GO:0016020	F:monoatomic ion channel activity; C:membrane	PTHR42643 (PANTHER); PTHR42643:SF13 (PANTHER)	no GO terms	no GO terms
TRINITY_DN1262_c0_g1_i10	2863.15	11.4834	1.86643	2.4e-08	8.12e-06	7702	20	1.44342e-156	53.67	neprilysin-4 isoform X1	1	F:GO:0016787	F:hydrolase activity	IPR018497 (PRINTS); IPR018497 (PFAM); IPR042089 (G3DSA:1.10.1380.GENE3D); IPR008753 (PFAM); IPR024079 (G3DSA:3.40.390.GENE3D); mobidb-lite (MOBIDB_LITE); mobidb-lite (MOBIDB_LITE); PTHR11733:SF216 (PANTHER); IPR000718 (PANTHER); IPR000718 (PROSITE_PROFILES); IPR000718 (CDD); SSF55486 (SUPERFAMILY)	P:GO:0006508; F:GO:0004222; F:GO:0008237	P:proteolysis; F:metalloendopeptidase activity; F:metallopeptidase activity
TRINITY_DN1262_c0_g1_i15	83.6084	6.38558	2.14776	2.84e-06	0.00047	5186	20	2.01145e-159	53.67	neprilysin-4 isoform X1	1	F:GO:0016787	F:hydrolase activity	IPR018497 (PRINTS); IPR018497 (PFAM); IPR042089 (G3DSA:1.10.1380.GENE3D); IPR008753 (PFAM); IPR024079 (G3DSA:3.40.390.GENE3D); mobidb-lite (MOBIDB_LITE); mobidb-lite (MOBIDB_LITE); PTHR11733:SF216 (PANTHER); IPR000718 (PANTHER); IPR000718 (PROSITE_PROFILES); IPR000718 (CDD); SSF55486 (SUPERFAMILY)	P:GO:0006508; F:GO:0004222; F:GO:0008237	P:proteolysis; F:metalloendopeptidase activity; F:metallopeptidase activity
TRINITY_DN1262_c0_g1_i20	188.061	7.55506	0.994969	0.000351	0.020531	7717	20	1.46049e-156	53.67	neprilysin-4 isoform X1	1	F:GO:0016787	F:hydrolase activity	IPR018497 (PRINTS); IPR018497 (PFAM); IPR042089 (G3DSA:1.10.1380.GENE3D); IPR008753 (PFAM); IPR024079 (G3DSA:3.40.390.GENE3D); mobidb-lite (MOBIDB_LITE); mobidb-lite (MOBIDB_LITE); PTHR11733:SF216 (PANTHER); IPR000718 (PANTHER); IPR000718 (PROSITE_PROFILES); IPR000718 (CDD); SSF55486 (SUPERFAMILY)	P:GO:0006508; F:GO:0004222; F:GO:0008237	P:proteolysis; F:metalloendopeptidase activity; F:metallopeptidase activity
TRINITY_DN1262_c0_g1_i3	-34.6403	-5.11438	0.383555	9.2e-05	0.00778145	4499	20	0	90.17	ribonucleoside-diphosphate reductase large subunit-like	5	P:GO:0006260; P:GO:0009263; F:GO:0004748; F:GO:0005524; C:GO:0005971	P:DNA replication; P:deoxyribonucleotide biosynthetic process; F:ribonucleoside-diphosphate reductase activity, thioredoxin disulfide as acceptor; F:ATP binding; C:ribonucleoside-diphosphate reductase complex	IPR000788 (PRINTS); IPR005144 (PFAM); IPR013509 (PFAM); IPR000788 (PFAM); G3DSA:3.20.70.20 (GENE3D); IPR013346 (TIGRFAM); mobidb-lite (MOBIDB_LITE); IPR039718 (PANTHER); IPR005144 (PROSITE_PROFILES); cd01679 (CDD); IPR008926 (SUPERFAMILY); SSF51998 (SUPERFAMILY)	P:GO:0006260; F:GO:0004748; F:GO:0005524	P:DNA replication; F:ribonucleoside-diphosphate reductase activity, thioredoxin disulfide as acceptor; F:ATP binding
TRINITY_DN1262_c0_g1_i8	203.356	7.66786	2.52114	6.01e-06	0.000882	7716	20	1.46049e-156	53.67	neprilysin-4 isoform X1	1	F:GO:0016787	F:hydrolase activity	IPR018497 (PRINTS); IPR018497 (PFAM); IPR042089 (G3DSA:1.10.1380.GENE3D); IPR008753 (PFAM); IPR024079 (G3DSA:3.40.390.GENE3D); mobidb-lite (MOBIDB_LITE); mobidb-lite (MOBIDB_LITE); PTHR11733:SF216 (PANTHER); IPR000718 (PANTHER); IPR000718 (PROSITE_PROFILES); IPR000718 (CDD); SSF55486 (SUPERFAMILY)	P:GO:0006508; F:GO:0004222; F:GO:0008237	P:proteolysis; F:metalloendopeptidase activity; F:metallopeptidase activity
TRINITY_DN1276_c0_g1_i2	380.291	8.57096	9.46825	0.000118	0.00946136	1260	20	1.95927e-132	65.71	CUB-serine protease	1	F:GO:0008236	F:serine-type peptidase activity	IPR001314 (PRINTS); IPR001254 (SMART); IPR001254 (PFAM); IPR043504 (G3DSA:2.40.10.GENE3D); mobidb-lite (MOBIDB_LITE); PTHR24253 (PANTHER); IPR001254 (PROSITE_PROFILES); IPR001254 (CDD); IPR009003 (SUPERFAMILY); IPR035914 (SUPERFAMILY)	P:GO:0006508; F:GO:0004252	P:proteolysis; F:serine-type endopeptidase activity
TRINITY_DN12776_c0_g1_i4	56.4514	5.81894	-1.05223	4.18e-05	0.00418226	1808	20	1.02887e-143	57.8	olfactory ionotropic receptor IR4	1	C:GO:0016020	C:membrane	IPR019594 (SMART); G3DSA:3.40.190.10 (GENE3D); IPR001320 (PFAM); G3DSA:1.10.287.70 (GENE3D); IPR019594 (PFAM); PTHR42643 (PANTHER); PTHR42643:SF13 (PANTHER); SSF53850 (SUPERFAMILY)	F:GO:0004970; F:GO:0015276; C:GO:0016020	F:ionotropic glutamate receptor activity; F:ligand-gated monoatomic ion channel activity; C:membrane
TRINITY_DN1282_c3_g1_i7	-596.271	-9.21982	1.60526	0.000299	0.0183732	7319	20	1.67565e-65	86.54	microtubule-associated proteins 1A/1B light chain 3C	2	P:GO:0006914; C:GO:0016020	P:autophagy; C:membrane	IPR004241 (PFAM); G3DSA:3.10.20.90 (GENE3D); IPR027731 (PTHR10969:PANTHER); IPR004241 (PANTHER); IPR029071 (SUPERFAMILY)	P:GO:0006914	P:autophagy
TRINITY_DN12867_c0_g2_i3	559.469	9.12791	-0.340493	0.000149	0.0110902	2244	20	3.69399e-150	98.78	26S proteasome regulatory subunit 7	8	P:GO:0045899; P:GO:1901800; F:GO:0005524; F:GO:0008233; F:GO:0017025; F:GO:0036402; C:GO:0005737; C:GO:0008540	P:positive regulation of RNA polymerase II transcription preinitiation complex assembly; P:positive regulation of proteasomal protein catabolic process; F:ATP binding; F:peptidase activity; F:TBP-class protein binding; F:proteasome-activating activity; C:cytoplasm; C:proteasome regulatory particle, base subcomplex	IPR003593 (SMART); IPR003959 (PFAM); IPR041569 (PFAM); G3DSA:1.10.8.60 (GENE3D); G3DSA:3.40.50.300 (GENE3D); PTHR23073 (PANTHER); IPR035245 (PTHR23073:PANTHER); cd00009 (CDD); IPR027417 (SUPERFAMILY)	F:GO:0005524; F:GO:0016887; F:GO:0036402	F:ATP binding; F:ATP hydrolysis activity; F:proteasome-activating activity
TRINITY_DN12927_c0_g2_i6	7.84896	2.9725	-0.606607	0.000454	0.0244026	1336	20	8.65081e-58	70.61	zinc finger and BTB domain-containing protein 7A-like isoform X1				IPR013087 (SMART); PF13909 (PFAM); G3DSA:3.30.160.60 (GENE3D); G3DSA:3.30.160.60 (GENE3D); G3DSA:3.30.160.60 (GENE3D); PTHR24381 (PANTHER); PTHR24381:SF308 (PANTHER); IPR013087 (PROSITE_PROFILES); IPR013087 (PROSITE_PROFILES); IPR036236 (SUPERFAMILY); IPR036236 (SUPERFAMILY)	no GO terms	no GO terms
TRINITY_DN12961_c0_g3_i6	-306.577	-8.26011	0.681085	0.00012	0.00955584	9407	20	3.08455e-57	93.36	Synaptosomal-associated protein 25	2	C:GO:0043005; C:GO:0045202	C:neuron projection; C:synapse	IPR000727 (SMART); G3DSA:1.20.5.110 (GENE3D); mobidb-lite (MOBIDB_LITE); PTHR19305 (PANTHER); PTHR19305:SF14 (PANTHER); IPR000727 (PROSITE_PROFILES); cd15885 (CDD); SSF58038 (SUPERFAMILY)	no GO terms	no GO terms
TRINITY_DN12969_c0_g1_i1	-83.5002	-6.38371	-0.996949	0.00065	0.0309392	857	20	1.21842e-93	78.54	Protein bowel				IPR013087 (SMART); IPR013087 (PFAM); G3DSA:3.30.160.60 (GENE3D); G3DSA:3.30.160.60 (GENE3D); mobidb-lite (MOBIDB_LITE); mobidb-lite (MOBIDB_LITE); mobidb-lite (MOBIDB_LITE); PTHR14196 (PANTHER); IPR013087 (PROSITE_PROFILES); IPR013087 (PROSITE_PROFILES); IPR036236 (SUPERFAMILY)	no GO terms	no GO terms
TRINITY_DN130007_c0_g1_i3	55.271	5.78845	-1.78403	1.5e-06	0.000284	739	20	1.34823e-34	59.12	Variant Ionotropic Glutamate Receptor	1	C:GO:0016020	C:membrane	mobidb-lite (MOBIDB_LITE)	no GO terms	no GO terms
TRINITY_DN13028_c0_g1_i16	-77.9031	-6.28361	-1.0829	0.000484	0.0255118	1432	20	7.33165e-174	65.46	Nucleoporin Nup37	1	C:GO:0031080	C:nuclear pore outer ring	IPR001680 (SMART); IPR015943 (G3DSA:2.130.10.GENE3D); IPR001680 (PFAM); IPR037626 (PANTHER); IPR001680 (PROSITE_PROFILES); IPR017986 (PROSITE_PROFILES); IPR036322 (SUPERFAMILY)	F:GO:0005515; C:GO:0031080	F:protein binding; C:nuclear pore outer ring
TRINITY_DN13048_c2_g1_i4	-22.1576	-4.46973	-1.12844	0.000868	0.0380842	2552	20	4.69571e-151	75.42	Neuralized-like protein 2	2	P:GO:0035556; C:GO:0005737	P:intracellular signal transduction; C:cytoplasm	IPR001496 (SMART); IPR006573 (SMART); G3DSA:1.10.750.20 (GENE3D); IPR001496 (PFAM); IPR006573 (PFAM); IPR043136 (G3DSA:2.60.120.GENE3D); mobidb-lite (MOBIDB_LITE); mobidb-lite (MOBIDB_LITE); mobidb-lite (MOBIDB_LITE); IPR037962 (PANTHER); PTHR12429:SF8 (PANTHER); IPR001496 (PROSITE_PROFILES); IPR006573 (PROSITE_PROFILES); cd12887 (CDD); cd03717 (CDD); IPR036036 (SUPERFAMILY)	P:GO:0035556	P:intracellular signal transduction
TRINITY_DN13056_c0_g1_i12	-438.654	-8.77694	1.16993	4.86e-07	0.000111	7289	20	0	57.31	nucleoporin NUP188 homolog	4	P:GO:0006913; P:GO:0015031; F:GO:0017056; C:GO:0005643	P:nucleocytoplasmic transport; P:protein transport; F:structural constituent of nuclear pore; C:nuclear pore	IPR018864 (PFAM); IPR044840 (PANTHER)	F:GO:0017056	F:structural constituent of nuclear pore
TRINITY_DN13062_c14_g1_i1	-27.7101	-4.79234	-0.962853	0.00120532	0.0472389	551	20	1.68147e-09	56.76	hypothetical protein EVAR_74554_1				no IPS match	no IPS match	no IPS match
TRINITY_DN13066_c0_g2_i8	42.4294	5.40699	1.11409	9.17e-06	0.00122529	4145	20	4.7449e-96	76.33	sodium/potassium-transporting ATPase subunit beta-2-like	3	P:GO:0006813; P:GO:0006814; C:GO:0005890	P:potassium ion transport; P:sodium ion transport; C:sodium:potassium-exchanging ATPase complex	IPR000402 (PFAM); G3DSA:1.20.5.170 (GENE3D); IPR038702 (G3DSA:2.60.40.GENE3D); PTHR11523:SF46 (PANTHER); IPR000402 (PANTHER)	P:GO:0006813; P:GO:0006814; C:GO:0005890	P:potassium ion transport; P:sodium ion transport; C:sodium:potassium-exchanging ATPase complex
TRINITY_DN1307_c0_g2_i5	-367.415	-8.52127	0.93164	0.000732	0.0337953	7474	20	0	79.15	Protein bric-a-brac 2				IPR000210 (SMART); IPR011333 (G3DSA:3.30.710.GENE3D); IPR000210 (PFAM); mobidb-lite (MOBIDB_LITE); mobidb-lite (MOBIDB_LITE); mobidb-lite (MOBIDB_LITE); mobidb-lite (MOBIDB_LITE); mobidb-lite (MOBIDB_LITE); mobidb-lite (MOBIDB_LITE); mobidb-lite (MOBIDB_LITE); mobidb-lite (MOBIDB_LITE); PTHR23110 (PANTHER); IPR000210 (PROSITE_PROFILES); cd18315 (CDD); IPR011333 (SUPERFAMILY)	F:GO:0005515	F:protein binding
TRINITY_DN13084_c0_g1_i13	-1269.47	-10.31	2.67075	2.54e-06	0.000432	6069	20	7.18102e-147	94.48	transcriptional activator protein Pur-beta isoform X1	3	F:GO:0000977; F:GO:0032422; C:GO:0005634	F:RNA polymerase II transcription regulatory region sequence-specific DNA binding; F:purine-rich negative regulatory element binding; C:nucleus	IPR006628 (SMART); G3DSA:3.10.450.700 (GENE3D); G3DSA:3.30.2450.30 (GENE3D); IPR006628 (PFAM); mobidb-lite (MOBIDB_LITE); IPR006628 (PANTHER)	F:GO:0000977; F:GO:0032422	F:RNA polymerase II transcription regulatory region sequence-specific DNA binding; F:purine-rich negative regulatory element binding
TRINITY_DN13084_c0_g1_i8	-221.871	-7.79358	0.258861	0.000306	0.0187088	6070	20	7.22855e-147	94.48	transcriptional activator protein Pur-beta isoform X1	3	F:GO:0000977; F:GO:0032422; C:GO:0005634	F:RNA polymerase II transcription regulatory region sequence-specific DNA binding; F:purine-rich negative regulatory element binding; C:nucleus	IPR006628 (SMART); G3DSA:3.10.450.700 (GENE3D); G3DSA:3.30.2450.30 (GENE3D); IPR006628 (PFAM); mobidb-lite (MOBIDB_LITE); IPR006628 (PANTHER)	F:GO:0000977; F:GO:0032422	F:RNA polymerase II transcription regulatory region sequence-specific DNA binding; F:purine-rich negative regulatory element binding
TRINITY_DN1309_c1_g1_i12	-581.129	-9.18271	1.56839	0.000904	0.0392256	2435	20	1.23275e-131	73.92	Sodium- and chloride-dependent GABA transporter 2	3	P:GO:0055085; F:GO:0015293; C:GO:0016020	P:transmembrane transport; F:symporter activity; C:membrane	IPR000175 (PRINTS); IPR000175 (PFAM); IPR000175 (PANTHER); IPR000175 (PROSITE_PROFILES); IPR037272 (SUPERFAMILY)	C:GO:0016020	C:membrane
TRINITY_DN131_c4_g1_i1	-544.683	-9.08927	1.47748	0.000353	0.0205813	1025	20	3.57518e-115	71.01	sulfotransferase 1C4-like	1	F:GO:0016740	F:transferase activity	IPR000863 (PFAM); G3DSA:3.40.50.300 (GENE3D); PTHR11783:SF274 (PANTHER); PTHR11783 (PANTHER); IPR027417 (SUPERFAMILY)	F:GO:0008146	F:sulfotransferase activity
TRINITY_DN13132_c1_g1_i2	-37.3878	-5.2245	0.474506	0.000266	0.016956	802	20	1.24812e-137	83.54	GPN-loop GTPase 3-like	2	F:GO:0005525; F:GO:0016787	F:GTP binding; F:hydrolase activity	G3DSA:3.40.50.300 (GENE3D); IPR004130 (PFAM); IPR030228 (PTHR21231:PANTHER); IPR004130 (PANTHER); cd17872 (CDD); IPR027417 (SUPERFAMILY)	no GO terms	no GO terms
TRINITY_DN13138_c0_g1_i3	-162.734	-7.34638	-0.169069	0.000137	0.0104127	2314	20	8.53909e-147	94.7	casein kinase II subunit beta isoform X1	4	P:GO:0045859; F:GO:0016301; F:GO:0019887; C:GO:0005956	P:regulation of protein kinase activity; F:kinase activity; F:protein kinase regulator activity; C:protein kinase CK2 complex	IPR000704 (PRINTS); IPR000704 (SMART); IPR000704 (PFAM); G3DSA:2.20.25.20 (GENE3D); IPR016149 (G3DSA:1.10.1820.GENE3D); PTHR11740:SF0 (PANTHER); IPR000704 (PANTHER); IPR035991 (SUPERFAMILY)	F:GO:0019887; C:GO:0005956	F:protein kinase regulator activity; C:protein kinase CK2 complex
TRINITY_DN1316_c0_g2_i2	24.4033	4.609	0.374463	0.000689	0.0323973	2486	20	0	73.61	Golgi-associated plant pathogenesis-related protein 1	1	C:GO:0005576	C:extracellular region	IPR001283 (PRINTS); IPR014044 (SMART); IPR035940 (G3DSA:3.40.33.GENE3D); IPR014044 (PFAM); IPR035940 (G3DSA:3.40.33.GENE3D); mobidb-lite (MOBIDB_LITE); mobidb-lite (MOBIDB_LITE); mobidb-lite (MOBIDB_LITE); mobidb-lite (MOBIDB_LITE); mobidb-lite (MOBIDB_LITE); mobidb-lite (MOBIDB_LITE); PTHR10334:SF411 (PANTHER); IPR001283 (PANTHER); IPR034113 (CDD); IPR034113 (CDD); IPR035940 (SUPERFAMILY); IPR03…	no GO terms	no GO terms
TRINITY_DN13162_c0_g1_i3	54.2039	5.76033	-1.62633	0.000347	0.0203875	864	20	6.19011e-17	72.31	proclotting enzyme-like	6	P:GO:0006508; F:GO:0004252; F:GO:0008233; F:GO:0008236; F:GO:0016787; C:GO:0016020	P:proteolysis; F:serine-type endopeptidase activity; F:peptidase activity; F:serine-type peptidase activity; F:hydrolase activity; C:membrane	no IPS match	no IPS match	no IPS match
TRINITY_DN13162_c0_g1_i6	36.0396	5.17151	-0.827027	2.68e-05	0.00296066	780	20	3.86223e-08	72.53	proclotting enzyme-like	6	P:GO:0006508; F:GO:0004252; F:GO:0008233; F:GO:0008236; F:GO:0016787; C:GO:0016020	P:proteolysis; F:serine-type endopeptidase activity; F:peptidase activity; F:serine-type peptidase activity; F:hydrolase activity; C:membrane	no IPS match	no IPS match	no IPS match
TRINITY_DN13162_c0_g2_i6	41.7557	5.3839	0.821619	0.000162	0.0118598	1121	20	1.56541e-08	70.79	proclotting enzyme-like	6	P:GO:0006508; F:GO:0004252; F:GO:0008233; F:GO:0008236; F:GO:0016787; C:GO:0016020	P:proteolysis; F:serine-type endopeptidase activity; F:peptidase activity; F:serine-type peptidase activity; F:hydrolase activity; C:membrane	no IPS match	no IPS match	no IPS match
TRINITY_DN1317_c32_g1_i1	4.75272	2.24875	-0.888529	0.000411	0.0227629	714	20	3.28027e-09	47.69	Reverse transcriptase domain-containing protein	2	P:GO:0006278; F:GO:0003964	P:RNA-templated DNA biosynthetic process; F:RNA-directed DNA polymerase activity	no IPS match	no IPS match	no IPS match
TRINITY_DN132_c8_g1_i7	-655.573	-9.35661	1.73715	0.000703	0.0328669	5699	20	7.63701e-65	81.55	leptin receptor gene-related protein-like isoform X2	4	P:GO:0032511; P:GO:2000009; C:GO:0005768; C:GO:0016020	P:late endosome to vacuole transport via multivesicular body sorting pathway; P:negative regulation of protein localization to cell surface; C:endosome; C:membrane	IPR007262 (PFAM); PTHR12050:SF4 (PANTHER); IPR007262 (PANTHER)	no GO terms	no GO terms
TRINITY_DN13221_c4_g1_i2	-1819.1	-10.829	3.18394	0.000244	0.0159416	4541	20	0	86.7	MAP kinase-interacting serine/threonine-protein kinase 1-like	11	P:GO:0018105; P:GO:0035556; P:GO:0046777; F:GO:0004674; F:GO:0004683; F:GO:0005516; F:GO:0005524; F:GO:0009931; F:GO:0106310; C:GO:0005634; C:GO:0005737	P:peptidyl-serine phosphorylation; P:intracellular signal transduction; P:protein autophosphorylation; F:protein serine/threonine kinase activity; F:calmodulin-dependent protein kinase activity; F:calmodulin binding; F:ATP binding; F:calcium-dependent protein serine/threonine kinase activity; F:protein serine kinase activity; C:nucleus; C:cytoplasm	IPR000719 (SMART); G3DSA:1.10.510.10 (GENE3D); IPR000719 (PFAM); G3DSA:3.30.200.20 (GENE3D); PTHR24349:SF254 (PANTHER); PTHR24349 (PANTHER); IPR000719 (PROSITE_PROFILES); IPR011009 (SUPERFAMILY)	P:GO:0006468; F:GO:0004672; F:GO:0005524	P:protein phosphorylation; F:protein kinase activity; F:ATP binding
TRINITY_DN13231_c0_g2_i5	4.93731	2.30372	-0.80173	0.000136	0.0103508	2649	20	1.3524e-51	61.81	Guanine nucleotide exchange factor subunit Rich	1	C:GO:0016020	C:membrane	IPR040096 (PANTHER)	P:GO:0006886; C:GO:0034066	P:intracellular protein transport; C:Ric1-Rgp1 guanyl-nucleotide exchange factor complex
TRINITY_DN13237_c0_g2_i2	41.902	5.38895	-2.5121	0.000364	0.0209676	677	20	2.91089e-22	62.31	reverse transcriptase	4	P:GO:0006278; P:GO:0090305; F:GO:0003964; F:GO:0004519	P:RNA-templated DNA biosynthetic process; P:nucleic acid phosphodiester bond hydrolysis; F:RNA-directed DNA polymerase activity; F:endonuclease activity	no IPS match	no IPS match	no IPS match
TRINITY_DN1324_c1_g2_i5	-323.069	-8.3357	0.754369	0.000361	0.0208673	3609	20	0	80.14	DISP complex protein LRCH3-like isoform X1				IPR003591 (SMART); IPR001715 (SMART); SM00364 (SMART); IPR036872 (G3DSA:1.10.418.GENE3D); IPR032675 (G3DSA:3.80.10.GENE3D); IPR001715 (PFAM); IPR001611 (PFAM); mobidb-lite (MOBIDB_LITE); mobidb-lite (MOBIDB_LITE); mobidb-lite (MOBIDB_LITE); mobidb-lite (MOBIDB_LITE); mobidb-lite (MOBIDB_LITE); mobidb-lite (MOBIDB_LITE); mobidb-lite (MOBIDB_LITE); mobidb-lite (MOBIDB_LITE); mobidb-lite (MOBIDB_LIT…	F:GO:0005515	F:protein binding
TRINITY_DN13278_c0_g1_i3	20.094	4.32869	-1.04376	0.000892	0.0388567	1969	20	1.91775e-170	62.46	EH domain-binding protein 1 isoform X1				IPR001715 (SMART); IPR036872 (G3DSA:1.10.418.GENE3D); IPR001715 (PFAM); mobidb-lite (MOBIDB_LITE); mobidb-lite (MOBIDB_LITE); mobidb-lite (MOBIDB_LITE); mobidb-lite (MOBIDB_LITE); mobidb-lite (MOBIDB_LITE); mobidb-lite (MOBIDB_LITE); mobidb-lite (MOBIDB_LITE); PTHR23167 (PANTHER); IPR029928 (PTHR23167:PANTHER); IPR001715 (PROSITE_PROFILES); IPR001715 (CDD); IPR036872 (SUPERFAMILY)	F:GO:0005515	F:protein binding
TRINITY_DN13278_c0_g1_i6	49.4802	5.62878	-0.354246	0.000143	0.0107347	3268	20	0	60.36	EH domain-binding protein 1 isoform X1				IPR001715 (SMART); SM01203 (SMART); IPR022735 (PFAM); IPR036872 (G3DSA:1.10.418.GENE3D); IPR001715 (PFAM); mobidb-lite (MOBIDB_LITE); mobidb-lite (MOBIDB_LITE); mobidb-lite (MOBIDB_LITE); mobidb-lite (MOBIDB_LITE); mobidb-lite (MOBIDB_LITE); mobidb-lite (MOBIDB_LITE); mobidb-lite (MOBIDB_LITE); mobidb-lite (MOBIDB_LITE); mobidb-lite (MOBIDB_LITE); mobidb-lite (MOBIDB_LITE); mobidb-lite (MOBIDB_LI…	F:GO:0005515	F:protein binding
TRINITY_DN13354_c0_g2_i2	-1555.46	-10.6031	2.95908	1.07e-06	0.000217	9869	20	0	68.93	E3 SUMO-protein ligase RanBP2-like isoform X1	3	P:GO:0046907; F:GO:0016874; F:GO:0046872	P:intracellular transport; F:ligase activity; F:metal ion binding	IPR001876 (SMART); IPR000156 (SMART); G3DSA:4.10.1060.10 (GENE3D); IPR001876 (PFAM); IPR000156 (PFAM); IPR011990 (G3DSA:1.25.40.GENE3D); IPR011993 (G3DSA:2.30.29.GENE3D); G3DSA:4.10.1060.10 (GENE3D); mobidb-lite (MOBIDB_LITE); mobidb-lite (MOBIDB_LITE); mobidb-lite (MOBIDB_LITE); mobidb-lite (MOBIDB_LITE); mobidb-lite (MOBIDB_LITE); mobidb-lite (MOBIDB_LITE); mobidb-lite (MOBIDB_LITE); mobidb-lit…	P:GO:0046907; F:GO:0005515	P:intracellular transport; F:protein binding
TRINITY_DN13364_c4_g1_i10	-240.265	-7.90848	0.348791	0.000122	0.00963077	4088	20	5.91855e-116	54.98	EOG090X0755	4	P:GO:0033036; P:GO:0071702; P:GO:0071705; C:GO:0005622	P:macromolecule localization; P:organic substance transport; P:nitrogen compound transport; C:intracellular anatomical structure	IPR038506 (G3DSA:1.25.40.GENE3D); IPR012476 (PFAM); mobidb-lite (MOBIDB_LITE); IPR012476 (PANTHER)	P:GO:0016973; C:GO:0005643	P:poly(A)+ mRNA export from nucleus; C:nuclear pore
TRINITY_DN13374_c0_g1_i6	28.5263	4.83422	-1.87389	0.000525	0.0267721	1035	20	4.27667e-119	75.61	dynein intermediate chain 2, ciliary-like	1	C:GO:0016020	C:membrane	IPR001680 (SMART); IPR001680 (PFAM); IPR015943 (G3DSA:2.130.10.GENE3D); PTHR12442 (PANTHER); PTHR12442:SF11 (PANTHER); IPR017986 (PROSITE_PROFILES); IPR001680 (PROSITE_PROFILES); IPR036322 (SUPERFAMILY)	F:GO:0005515	F:protein binding
TRINITY_DN13450_c0_g1_i1	-20.4345	-4.35294	0.00287802	0.000506	0.0261704	3582	20	0	57.94	FAST kinase domain-containing protein 1, mitochondrial	3	P:GO:0016310; P:GO:0044528; F:GO:0016301	P:phosphorylation; P:regulation of mitochondrial mRNA stability; F:kinase activity	IPR013584 (SMART); IPR013584 (PFAM); IPR013579 (PFAM); IPR010622 (PFAM); PTHR21228:SF61 (PANTHER); PTHR21228 (PANTHER); IPR013584 (PROSITE_PROFILES)	P:GO:0044528	P:regulation of mitochondrial mRNA stability
TRINITY_DN13459_c0_g1_i9	39.5424	5.30533	-1.17843	2.63e-05	0.00292141	4019	20	0	59.25	IS66 family transposase				IPR024463 (PFAM); IPR024474 (PFAM); IPR004291 (PFAM); PTHR33678 (PANTHER)	no GO terms	no GO terms
TRINITY_DN13503_c0_g2_i4	-715.713	-9.48324	1.86024	0.000537	0.0271828	2477	20	2.9105e-28	61.24	putative RNA-directed DNA polymerase from transposon X-element	2	P:GO:0006278; F:GO:0003964	P:RNA-templated DNA biosynthetic process; F:RNA-directed DNA polymerase activity	no IPS match	no IPS match	no IPS match
TRINITY_DN13574_c0_g1_i10	-619.813	-9.27569	1.65817	0.000521	0.0267028	4623	20	0	69.74	valine--tRNA ligase	6	P:GO:0006438; P:GO:0106074; F:GO:0002161; F:GO:0004832; F:GO:0005524; C:GO:0005737	P:valyl-tRNA aminoacylation; P:aminoacyl-tRNA metabolism involved in translational fidelity; F:aminoacyl-tRNA editing activity; F:valine-tRNA ligase activity; F:ATP binding; C:cytoplasm	IPR002303 (PRINTS); IPR002300 (PFAM); IPR037118 (G3DSA:1.10.287.GENE3D); IPR002303 (TIGRFAM); IPR014729 (G3DSA:3.40.50.GENE3D); IPR019499 (PFAM); IPR009008 (G3DSA:3.90.740.GENE3D); G3DSA:1.10.730.10 (GENE3D); IPR013155 (PFAM); IPR014729 (G3DSA:3.40.50.GENE3D); PTHR11946:SF110 (PANTHER); PTHR11946 (PANTHER); IPR002303 (HAMAP); cd00817 (CDD); IPR033705 (CDD); IPR010978 (SUPERFAMILY); IPR009008 (SUP…	P:GO:0006418; P:GO:0006438; F:GO:0000166; F:GO:0002161; F:GO:0004812; F:GO:0004832; F:GO:0005524; C:GO:0005737	P:tRNA aminoacylation for protein translation; P:valyl-tRNA aminoacylation; F:nucleotide binding; F:aminoacyl-tRNA editing activity; F:aminoacyl-tRNA ligase activity; F:valine-tRNA ligase activity; F:ATP binding; C:cytoplasm
TRINITY_DN136881_c0_g1_i4	-31.9669	-4.99851	-0.667418	0.000746	0.0342592	1588	20	0	97.31	ribose-phosphate pyrophosphokinase 1 isoform X4	9	P:GO:0006015; P:GO:0009116; P:GO:0009156; P:GO:0009165; P:GO:0016310; F:GO:0000287; F:GO:0004749; F:GO:0005524; F:GO:0016301	P:5-phosphoribose 1-diphosphate biosynthetic process; P:nucleoside metabolic process; P:ribonucleoside monophosphate biosynthetic process; P:nucleotide biosynthetic process; P:phosphorylation; F:magnesium ion binding; F:ribose phosphate diphosphokinase activity; F:ATP binding; F:kinase activity	SM01400 (SMART); IPR005946 (TIGRFAM); IPR029057 (G3DSA:3.40.50.GENE3D); IPR029057 (G3DSA:3.40.50.GENE3D); IPR005946 (PFAM); IPR029099 (PFAM); PTHR10210:SF105 (PANTHER); IPR005946 (PANTHER); IPR037515 (HAMAP); IPR000836 (CDD); IPR029057 (SUPERFAMILY)	P:GO:0009116; P:GO:0009165; F:GO:0000287; F:GO:0004749	P:nucleoside metabolic process; P:nucleotide biosynthetic process; F:magnesium ion binding; F:ribose phosphate diphosphokinase activity
TRINITY_DN13731_c0_g1_i2	12.2166	3.61077	2.04071	3.3e-05	0.00352093	2792	20	1.14681e-53	83.04	Histone H3.3	32	P:GO:0000183; P:GO:0001649; P:GO:0006325; P:GO:0006997; P:GO:0007140; P:GO:0007286; P:GO:0007338; P:GO:0007420; P:GO:0007566; P:GO:0007596; P:GO:0008283; P:GO:0008584; P:GO:0030307; P:GO:0031508; P:GO:0031509; P:GO:0035264; P:GO:0042692; P:GO:0048477; P:GO:0060964; P:GO:0090230; P:GO:1902340; F:GO:0000978; F:GO:0000979; F:GO:0030527; F:GO:0031492; F:GO:0046982; C:GO:0000781; C:GO:0000786; C:GO:00…	P:rDNA heterochromatin formation; P:osteoblast differentiation; P:chromatin organization; P:nucleus organization; P:male meiotic nuclear division; P:spermatid development; P:single fertilization; P:brain development; P:embryo implantation; P:blood coagulation; P:cell population proliferation; P:male gonad development; P:positive regulation of cell growth; P:pericentric heterochromatin formation; …	IPR000164 (PRINTS); IPR000164 (SMART); IPR007125 (PFAM); IPR009072 (G3DSA:1.10.20.GENE3D); mobidb-lite (MOBIDB_LITE); IPR000164 (PANTHER); PTHR11426:SF198 (PANTHER); IPR009072 (SUPERFAMILY)	F:GO:0003677; F:GO:0046982; C:GO:0000786	F:DNA binding; F:protein heterodimerization activity; C:nucleosome
TRINITY_DN13825_c0_g1_i15	-203.089	-7.66597	0.123965	0.000125	0.00981944	2526	20	2.5511e-180	61.83	tumor necrosis factor	6	P:GO:0006955; P:GO:0007165; F:GO:0005125; F:GO:0005164; C:GO:0005615; C:GO:0016020	P:immune response; P:signal transduction; F:cytokine activity; F:tumor necrosis factor receptor binding; C:extracellular space; C:membrane	IPR008983 (G3DSA:2.60.120.GENE3D); IPR006052 (PFAM); mobidb-lite (MOBIDB_LITE); mobidb-lite (MOBIDB_LITE); mobidb-lite (MOBIDB_LITE); mobidb-lite (MOBIDB_LITE); mobidb-lite (MOBIDB_LITE); mobidb-lite (MOBIDB_LITE); PTHR15151 (PANTHER); PTHR15151:SF24 (PANTHER); IPR006052 (PROSITE_PROFILES); IPR008983 (SUPERFAMILY)	P:GO:0006955; F:GO:0005164; F:GO:0005515; C:GO:0016020	P:immune response; F:tumor necrosis factor receptor binding; F:protein binding; C:membrane
TRINITY_DN13929_c0_g3_i3	-18.2582	-4.19047	0.107232	0.00109484	0.0444008	1512	20	6.83134e-176	75.27	Cell cycle control protein 50A	5	P:GO:0015914; C:GO:0005794; C:GO:0005886; C:GO:0016020; C:GO:0030658	P:phospholipid transport; C:Golgi apparatus; C:plasma membrane; C:membrane; C:transport vesicle membrane	IPR005045 (PIRSF); IPR005045 (PFAM); IPR005045 (PANTHER); IPR030351 (PTHR10926:PANTHER)	P:GO:0015914; C:GO:0016020; C:GO:0016020	P:phospholipid transport; C:membrane; C:membrane
TRINITY_DN14092_c1_g2_i5	13.01	3.70155	-1.04594	0.000626	0.0301957	2547	20	4.62712e-122	61.98	uncharacterized protein LOC119575094 isoform X3	1	C:GO:0016020	C:membrane	mobidb-lite (MOBIDB_LITE); mobidb-lite (MOBIDB_LITE)	no GO terms	no GO terms
TRINITY_DN14259_c0_g1_i1	13.6692	3.77286	-1.36157	0.000269	0.0170684	758	20	3.67783e-25	61.78	IQ domain-containing protein G	2	C:GO:0005929; C:GO:0031514	C:cilium; C:motile cilium	G3DSA:1.20.5.190 (GENE3D); IPR000048 (PFAM); IPR042618 (PANTHER); IPR000048 (PROSITE_PROFILES)	F:GO:0005515	F:protein binding
TRINITY_DN14259_c0_g1_i2	11.406	3.51173	-0.976548	0.000501	0.0260187	1426	20	7.65009e-111	55.92	dynein regulatory complex protein 9	1	C:GO:0005929	C:cilium	IPR000048 (PFAM); G3DSA:1.20.5.190 (GENE3D); IPR042618 (PANTHER); IPR000048 (PROSITE_PROFILES)	F:GO:0005515	F:protein binding
TRINITY_DN14259_c0_g2_i1	7.90613	2.98297	-0.342969	0.000146	0.0109458	1419	20	7.16633e-111	55.92	dynein regulatory complex protein 9	1	C:GO:0005929	C:cilium	IPR000048 (PFAM); G3DSA:1.20.5.190 (GENE3D); IPR042618 (PANTHER); IPR000048 (PROSITE_PROFILES)	F:GO:0005515	F:protein binding
TRINITY_DN1428_c0_g1_i20	-9733.55	-13.2488	5.59174	0.000616	0.0298726	3067	20	0	72.54	Hexokinase type 2	12	P:GO:0001678; P:GO:0006096; P:GO:0019318; P:GO:0046835; P:GO:0051156; F:GO:0004340; F:GO:0005524; F:GO:0005536; F:GO:0008865; F:GO:0019158; C:GO:0005739; C:GO:0005829	P:intracellular glucose homeostasis; P:glycolytic process; P:hexose metabolic process; P:carbohydrate phosphorylation; P:glucose 6-phosphate metabolic process; F:glucokinase activity; F:ATP binding; F:glucose binding; F:fructokinase activity; F:mannokinase activity; C:mitochondrion; C:cytosol	PR00475 (PRINTS); G3DSA:3.30.420.40 (GENE3D); G3DSA:3.40.367.20 (GENE3D); IPR022673 (PFAM); IPR022672 (PFAM); PTHR19443:SF54 (PANTHER); IPR001312 (PANTHER); IPR001312 (PROSITE_PROFILES); cd00012 (CDD); IPR043129 (SUPERFAMILY); IPR043129 (SUPERFAMILY)	P:GO:0001678; P:GO:0005975; F:GO:0004396; F:GO:0005524; F:GO:0005536; F:GO:0016773	P:intracellular glucose homeostasis; P:carbohydrate metabolic process; F:hexokinase activity; F:ATP binding; F:glucose binding; F:phosphotransferase activity, alcohol group as acceptor
TRINITY_DN1431_c1_g2_i1	-61.1526	-5.93434	0.0247513	0.00115413	0.0459963	2357	20	0	74.77	N-myc protein-like	4	P:GO:0006357; F:GO:0000978; F:GO:0000981; F:GO:0046983	P:regulation of transcription by RNA polymerase II; F:RNA polymerase II cis-regulatory region sequence-specific DNA binding; F:DNA-binding transcription factor activity, RNA polymerase II-specific; F:protein dimerization activity	IPR002418 (PRINTS); IPR011598 (SMART); IPR036638 (G3DSA:4.10.280.GENE3D); IPR011598 (PFAM); mobidb-lite (MOBIDB_LITE); mobidb-lite (MOBIDB_LITE); mobidb-lite (MOBIDB_LITE); mobidb-lite (MOBIDB_LITE); mobidb-lite (MOBIDB_LITE); mobidb-lite (MOBIDB_LITE); PTHR45851 (PANTHER); IPR011598 (PROSITE_PROFILES); cd11400 (CDD); IPR036638 (SUPERFAMILY)	P:GO:0006355; F:GO:0003700; F:GO:0046983	P:regulation of DNA-templated transcription; F:DNA-binding transcription factor activity; F:protein dimerization activity
TRINITY_DN14414_c0_g1_i1	-178.888	-7.48291	2.30879	4.12e-05	0.0041517	1696	20	1.01872e-144	58.19	EcKinase 2	2	P:GO:0016310; F:GO:0016301	P:phosphorylation; F:kinase activity	IPR015897 (SMART); IPR004119 (PFAM); G3DSA:3.90.1200.10 (GENE3D); PTHR11012 (PANTHER); IPR011009 (SUPERFAMILY)	no GO terms	no GO terms
TRINITY_DN145_c3_g1_i7	-943.438	-9.88178	2.24756	0.00126118	0.0484468	3426	20	2.16596e-52	63.49	PSME3-interacting protein	1	C:GO:0005634	C:nucleus	IPR019331 (PFAM); mobidb-lite (MOBIDB_LITE); mobidb-lite (MOBIDB_LITE); mobidb-lite (MOBIDB_LITE); mobidb-lite (MOBIDB_LITE); mobidb-lite (MOBIDB_LITE); IPR039845 (PANTHER); PTHR13495:SF0 (PANTHER)	no GO terms	no GO terms
TRINITY_DN1451_c1_g1_i11	461.632	8.8506	2.58511	4.65e-06	0.00071	1197	20	9.89404e-46	55.99	heme-binding protein 2-like				IPR011256 (G3DSA:3.20.80.GENE3D); IPR006917 (PFAM); IPR006917 (PANTHER); IPR011256 (SUPERFAMILY)	no GO terms	no GO terms
TRINITY_DN1451_c1_g1_i16	1089.24	10.0891	0.536968	3.82e-10	2.34e-07	1206	20	1.06261e-45	55.99	heme-binding protein 2-like				IPR011256 (G3DSA:3.20.80.GENE3D); IPR006917 (PFAM); IPR006917 (PANTHER); IPR011256 (SUPERFAMILY)	no GO terms	no GO terms
TRINITY_DN1451_c1_g1_i17	499.495	8.96433	2.33917	4.23e-08	1.32e-05	1844	20	3.44529e-44	56.01	heme-binding protein 2-like				IPR011256 (G3DSA:3.20.80.GENE3D); IPR006917 (PFAM); IPR006917 (PANTHER); IPR011256 (SUPERFAMILY)	no GO terms	no GO terms
TRINITY_DN1451_c1_g1_i22	732.17	9.51604	0.865995	1.17e-17	6.44e-14	772	20	1.96242e-47	56.03	heme-binding protein 2-like				IPR011256 (G3DSA:3.20.80.GENE3D); IPR006917 (PFAM); IPR006917 (PANTHER); IPR011256 (SUPERFAMILY)	no GO terms	no GO terms
TRINITY_DN1451_c1_g1_i6	85.0943	6.41099	-1.97708	2.16e-06	0.000384	1125	20	5.49273e-46	55.99	heme-binding protein 2-like				IPR011256 (G3DSA:3.20.80.GENE3D); IPR006917 (PFAM); IPR006917 (PANTHER); IPR011256 (SUPERFAMILY)	no GO terms	no GO terms
TRINITY_DN1451_c1_g1_i8	293.581	8.19762	-1.10454	8.31e-12	8.97e-09	1440	20	5.71337e-45	56.06	heme-binding protein 2-like				IPR011256 (G3DSA:3.20.80.GENE3D); IPR006917 (PFAM); IPR006917 (PANTHER); IPR011256 (SUPERFAMILY)	no GO terms	no GO terms
TRINITY_DN1452_c0_g1_i12	240.622	7.91063	0.207765	1.53e-06	0.000288	2105	20	4.00171e-82	54.91	pentraxin-related protein PTX3-like	2	F:GO:0046872; C:GO:0005576	F:metal ion binding; C:extracellular region	IPR001759 (SMART); IPR001759 (PFAM); G3DSA:2.60.120.200 (GENE3D); PTHR19277 (PANTHER); IPR001759 (PROSITE_PROFILES); IPR013320 (SUPERFAMILY)	no GO terms	no GO terms
TRINITY_DN14547_c0_g1_i34	240.914	7.91237	0.105258	0.000246	0.0159965	5470	20	0	66.3	transforming growth factor-beta-induced protein ig-h3-like	5	P:GO:0007155; P:GO:0030198; F:GO:0050839; C:GO:0005615; C:GO:0031012	P:cell adhesion; P:extracellular matrix organization; F:cell adhesion molecule binding; C:extracellular space; C:extracellular matrix	IPR000782 (SMART); IPR036378 (G3DSA:2.30.180.GENE3D); IPR036378 (G3DSA:2.30.180.GENE3D); IPR000782 (PFAM); IPR036378 (G3DSA:2.30.180.GENE3D); PTHR10900 (PANTHER); IPR000782 (PROSITE_PROFILES); IPR000782 (PROSITE_PROFILES); IPR000782 (PROSITE_PROFILES); IPR000782 (PROSITE_PROFILES); IPR036378 (SUPERFAMILY); IPR036378 (SUPERFAMILY); IPR036378 (SUPERFAMILY); IPR036378 (SUPERFAMILY)	no GO terms	no GO terms
TRINITY_DN14575_c0_g1_i1	284.788	8.15374	-0.603445	9.82e-13	1.45e-09	1925	20	2.19846e-37	46.74	cubilin-like				IPR000859 (SMART); IPR000859 (PFAM); IPR035914 (G3DSA:2.60.120.GENE3D); PTHR45645:SF20 (PANTHER); PTHR45645 (PANTHER); IPR000859 (PROSITE_PROFILES); IPR000859 (PROSITE_PROFILES); IPR000859 (CDD); IPR035914 (SUPERFAMILY)	no GO terms	no GO terms
TRINITY_DN14575_c0_g1_i3	320.359	8.32354	6.41031	3.76e-05	0.00386381	1541	20	1.63653e-43	48.02	cubilin-like	1	F:GO:0005509	F:calcium ion binding	IPR000859 (SMART); IPR000859 (PFAM); IPR035914 (G3DSA:2.60.120.GENE3D); PTHR45645 (PANTHER); PTHR45645:SF20 (PANTHER); IPR000859 (PROSITE_PROFILES); IPR000859 (PROSITE_PROFILES); IPR000859 (CDD); IPR035914 (SUPERFAMILY)	no GO terms	no GO terms
TRINITY_DN14575_c0_g2_i2	271.239	8.08342	1.61858	9.94e-08	2.83e-05	1459	20	5.44384e-33	46.12	putative cubilin	8	P:GO:0006508; F:GO:0004222; F:GO:0005509; F:GO:0008233; F:GO:0008237; F:GO:0008270; F:GO:0016787; F:GO:0046872	P:proteolysis; F:metalloendopeptidase activity; F:calcium ion binding; F:peptidase activity; F:metallopeptidase activity; F:zinc ion binding; F:hydrolase activity; F:metal ion binding	IPR000859 (SMART); IPR000859 (PFAM); IPR035914 (G3DSA:2.60.120.GENE3D); PTHR45645:SF20 (PANTHER); PTHR45645 (PANTHER); IPR000859 (PROSITE_PROFILES); IPR000859 (CDD); IPR035914 (SUPERFAMILY)	no GO terms	no GO terms
TRINITY_DN14575_c0_g2_i3	601.97	9.23355	5.40025	3.74e-08	1.19e-05	1209	20	6.22996e-39	46.74	cubilin-like				IPR000859 (SMART); IPR000859 (PFAM); IPR035914 (G3DSA:2.60.120.GENE3D); PTHR45645:SF20 (PANTHER); PTHR45645 (PANTHER); IPR000859 (PROSITE_PROFILES); IPR000859 (PROSITE_PROFILES); IPR000859 (CDD); IPR035914 (SUPERFAMILY)	no GO terms	no GO terms
TRINITY_DN14575_c0_g2_i4	216.217	7.75634	5.43681	0.000501	0.0260085	1545	20	1.6656e-43	48.02	cubilin-like	1	F:GO:0005509	F:calcium ion binding	IPR000859 (SMART); IPR035914 (G3DSA:2.60.120.GENE3D); IPR000859 (PFAM); PTHR45645 (PANTHER); PTHR45645:SF20 (PANTHER); IPR000859 (PROSITE_PROFILES); IPR000859 (PROSITE_PROFILES); IPR000859 (CDD); IPR035914 (SUPERFAMILY)	no GO terms	no GO terms
TRINITY_DN1461_c0_g2_i1	-364.258	-8.50882	0.919894	0.000716	0.033316	1884	20	8.60216e-173	61.78	Acyl-coenzyme A thioesterase 1	4	P:GO:0006629; P:GO:0044237; P:GO:0044281; F:GO:0003824	P:lipid metabolic process; P:cellular metabolic process; P:small molecule metabolic process; F:catalytic activity	IPR016662 (PIRSF); IPR042490 (G3DSA:2.60.40.GENE3D); IPR029058 (G3DSA:3.40.50.GENE3D); IPR014940 (PFAM); IPR006862 (PFAM); PTHR10824 (PANTHER); IPR029058 (SUPERFAMILY)	P:GO:0006637; F:GO:0016790	P:acyl-CoA metabolic process; F:thiolester hydrolase activity
TRINITY_DN14641_c0_g1_i28	-210.941	-7.7207	3.6153	6.09e-05	0.00566594	2016	20	4.50521e-125	57.98	phosphoethanolamine N-methyltransferase 3-like isoform X2	3	P:GO:0032259; F:GO:0008168; F:GO:0016740	P:methylation; F:methyltransferase activity; F:transferase activity	G3DSA:3.40.50.150 (GENE3D); G3DSA:3.40.50.150 (GENE3D); IPR013216 (PFAM); PF13489 (PFAM); mobidb-lite (MOBIDB_LITE); PTHR44307 (PANTHER); cd02440 (CDD); cd02440 (CDD); IPR029063 (SUPERFAMILY); IPR029063 (SUPERFAMILY)	F:GO:0008168	F:methyltransferase activity
TRINITY_DN14672_c2_g2_i1	39.5956	5.30727	0.384752	1.28e-05	0.00161187	452	20	4.02255e-15	68.25	trypsin inhibitor-like	5	P:GO:0010466; P:GO:0044562; F:GO:0004867; C:GO:0005576; C:GO:0033644	P:negative regulation of peptidase activity; P:envenomation resulting in negative regulation of voltage-gated potassium channel activity in another organism; F:serine-type endopeptidase inhibitor activity; C:extracellular region; C:host cell membrane	IPR002223 (PRINTS); IPR002223 (SMART); IPR002223 (PFAM); IPR036880 (G3DSA:4.10.410.GENE3D); PTHR10083 (PANTHER); IPR002223 (PROSITE_PROFILES); IPR002223 (CDD); IPR036880 (SUPERFAMILY)	F:GO:0004867	F:serine-type endopeptidase inhibitor activity
TRINITY_DN14672_c2_g2_i2	37.3218	5.22195	2.50595	2.2e-06	0.000391	672	20	9.91593e-15	67.18	kunitz-type serine protease inhibitor PIVL	5	P:GO:0010466; P:GO:0044562; F:GO:0004867; C:GO:0005576; C:GO:0033644	P:negative regulation of peptidase activity; P:envenomation resulting in negative regulation of voltage-gated potassium channel activity in another organism; F:serine-type endopeptidase inhibitor activity; C:extracellular region; C:host cell membrane	IPR002223 (PRINTS); IPR002223 (SMART); IPR002223 (PFAM); IPR036880 (G3DSA:4.10.410.GENE3D); PTHR10083 (PANTHER); IPR002223 (PROSITE_PROFILES); IPR002223 (CDD); IPR036880 (SUPERFAMILY)	F:GO:0004867	F:serine-type endopeptidase inhibitor activity
TRINITY_DN14698_c0_g1_i5	-72.0867	-6.17166	0.432893	0.00109569	0.0444053	3896	20	0	87.69	Membrane-associated protein Hem				IPR019137 (PFAM); mobidb-lite (MOBIDB_LITE); mobidb-lite (MOBIDB_LITE); PTHR12093:SF11 (PANTHER); IPR019137 (PANTHER)	no GO terms	no GO terms
TRINITY_DN14813_c0_g1_i11	7.77275	2.95843	0.707027	7.83e-05	0.00687747	2292	20	3.08554e-112	57.27	putative cytochrome P450 120	2	F:GO:0005488; F:GO:0016491	F:binding; F:oxidoreductase activity	IPR002397 (PRINTS); IPR001128 (PFAM); IPR036396 (G3DSA:1.10.630.GENE3D); PTHR24286:SF252 (PANTHER); PTHR24286 (PANTHER); IPR036396 (SUPERFAMILY)	F:GO:0004497; F:GO:0005506; F:GO:0016705; F:GO:0020037	F:monooxygenase activity; F:iron ion binding; F:oxidoreductase activity, acting on paired donors, with incorporation or reduction of molecular oxygen; F:heme binding
TRINITY_DN14813_c0_g1_i21	8.24462	3.04345	0.909571	0.000176	0.0126177	5051	20	0	59.9	putative cytochrome P450 120	2	F:GO:0005488; F:GO:0016491	F:binding; F:oxidoreductase activity	IPR002397 (PRINTS); IPR036396 (G3DSA:1.10.630.GENE3D); IPR001128 (PFAM); mobidb-lite (MOBIDB_LITE); PTHR24286:SF252 (PANTHER); PTHR24286 (PANTHER); IPR036396 (SUPERFAMILY)	F:GO:0004497; F:GO:0005506; F:GO:0016705; F:GO:0020037	F:monooxygenase activity; F:iron ion binding; F:oxidoreductase activity, acting on paired donors, with incorporation or reduction of molecular oxygen; F:heme binding
TRINITY_DN1483_c0_g1_i3	-659.852	-9.366	1.74628	0.000749	0.0343131	9417	20	0	81.98	probable JmjC domain-containing histone demethylation protein 2C isoform X4	9	P:GO:0006357; P:GO:0032259; P:GO:0033169; F:GO:0003712; F:GO:0008168; F:GO:0031490; F:GO:0032454; C:GO:0000118; C:GO:0000785	P:regulation of transcription by RNA polymerase II; P:methylation; P:histone H3-K9 demethylation; F:transcription coregulator activity; F:methyltransferase activity; F:chromatin DNA binding; F:histone H3K9 demethylase activity; C:histone deacetylase complex; C:chromatin	IPR003347 (SMART); G3DSA:2.60.120.650 (GENE3D); IPR003347 (PFAM); mobidb-lite (MOBIDB_LITE); mobidb-lite (MOBIDB_LITE); mobidb-lite (MOBIDB_LITE); mobidb-lite (MOBIDB_LITE); mobidb-lite (MOBIDB_LITE); mobidb-lite (MOBIDB_LITE); mobidb-lite (MOBIDB_LITE); mobidb-lite (MOBIDB_LITE); mobidb-lite (MOBIDB_LITE); mobidb-lite (MOBIDB_LITE); mobidb-lite (MOBIDB_LITE); mobidb-lite (MOBIDB_LITE); mobidb-li…	no GO terms	no GO terms
TRINITY_DN14868_c0_g1_i3	-181.392	-7.50297	0.0013542	6.52e-05	0.00594254	3767	20	3.80561e-40	90.13	reactive oxygen species modulator 1	1	C:GO:0016020	C:membrane	IPR018450 (SMART); IPR018450 (PFAM); IPR018450 (PANTHER); PTHR28525:SF1 (PANTHER)	no GO terms	no GO terms
TRINITY_DN1490_c9_g1_i1	-78.4437	-6.29359	-1.01778	0.000626	0.0301957	266	20	1.36297e-18	65.68	in type-1 retrotransposable element R1DM				PTHR47027:SF11 (PANTHER); PTHR47027 (PANTHER)	no GO terms	no GO terms
TRINITY_DN14935_c0_g2_i1	290.652	8.18315	-0.058956	1.14e-10	8.08e-08	1431	20	2.08159e-10	69.81	CUB-serine protease	2	P:GO:0006508; F:GO:0004252	P:proteolysis; F:serine-type endopeptidase activity	no IPS match	no IPS match	no IPS match
TRINITY_DN14943_c0_g1_i7	-301.894	-8.2379	0.661627	0.000261	0.0167253	5564	20	0	71.75	acetoacetyl-CoA synthetase-like isoform X2	4	P:GO:0006631; F:GO:0005524; F:GO:0030729; C:GO:0005829	P:fatty acid metabolic process; F:ATP binding; F:acetoacetate-CoA ligase activity; C:cytosol	IPR005914 (TIGRFAM); IPR000873 (PFAM); IPR032387 (PFAM); G3DSA:3.30.300.30 (GENE3D); IPR042099 (G3DSA:3.40.50.GENE3D); PTHR42921 (PANTHER); cd05943 (CDD); SSF56801 (SUPERFAMILY)	P:GO:0006629; F:GO:0030729	P:lipid metabolic process; F:acetoacetate-CoA ligase activity
TRINITY_DN14962_c5_g1_i1	-32.5017	-5.02244	-0.733487	0.000145	0.0108461	1960	20	1.20414e-35	66.15	gastrula zinc finger protein XlCGF49.1-like	3	F:GO:0008270; F:GO:0046872; C:GO:0005634	F:zinc ion binding; F:metal ion binding; C:nucleus	IPR013087 (SMART); IPR013087 (PFAM); G3DSA:3.30.160.60 (GENE3D); G3DSA:3.30.160.60 (GENE3D); G3DSA:3.30.160.60 (GENE3D); G3DSA:3.30.160.60 (GENE3D); G3DSA:3.30.160.60 (GENE3D); PTHR23226 (PANTHER); PTHR23226:SF196 (PANTHER); PTHR23226 (PANTHER); PTHR23226:SF196 (PANTHER); IPR013087 (PROSITE_PROFILES); IPR013087 (PROSITE_PROFILES); IPR013087 (PROSITE_PROFILES); IPR013087 (PROSITE_PROFILES); IPR013…	no GO terms	no GO terms
TRINITY_DN15029_c0_g1_i1	76.4449	6.25635	-2.36675	0.000368	0.0210892	1705	20	1.27168e-60	59.75	probable glutamate receptor	2	F:GO:0005216; C:GO:0016020	F:monoatomic ion channel activity; C:membrane	G3DSA:1.10.287.70 (GENE3D); IPR001320 (PFAM); PTHR42643 (PANTHER); SSF53850 (SUPERFAMILY)	F:GO:0015276; C:GO:0016020	F:ligand-gated monoatomic ion channel activity; C:membrane
TRINITY_DN15029_c0_g1_i3	49.0797	5.61705	-1.65209	8.05e-06	0.00110548	1021	20	3.02459e-63	59.75	probable glutamate receptor	2	F:GO:0005216; C:GO:0016020	F:monoatomic ion channel activity; C:membrane	G3DSA:1.10.287.70 (GENE3D); IPR001320 (PFAM); PTHR42643 (PANTHER); SSF53850 (SUPERFAMILY)	F:GO:0015276; C:GO:0016020	F:ligand-gated monoatomic ion channel activity; C:membrane
TRINITY_DN15083_c1_g1_i1	13.6251	3.76819	-1.37064	0.000641	0.0306171	1360	20	3.3706e-124	61.23	Organic cation transporter protein	4	P:GO:0055085; F:GO:0022857; C:GO:0016020; C:GO:0016020	P:transmembrane transport; F:transmembrane transporter activity; C:membrane; C:membrane	IPR036259 (G3DSA:1.20.1250.GENE3D); IPR005828 (PFAM); PTHR24064:SF198 (PANTHER); PTHR24064 (PANTHER); IPR020846 (PROSITE_PROFILES); IPR036259 (SUPERFAMILY)	P:GO:0055085; F:GO:0022857; C:GO:0016020	P:transmembrane transport; F:transmembrane transporter activity; C:membrane
TRINITY_DN15105_c0_g1_i1	136.135	7.08889	-1.54865	0.00112315	0.0451245	546	20	3.42688e-08	58.94	hypothetical protein FHG87_007408				no IPS match	no IPS match	no IPS match
TRINITY_DN15105_c0_g1_i7	251.238	7.97291	-0.846908	5.1e-15	1.76e-11	753	20	9.6881e-08	58.94	hypothetical protein FHG87_007408				no IPS match	no IPS match	no IPS match
TRINITY_DN15105_c0_g1_i8	109.304	6.77221	-2.09069	2.79e-06	0.000466	1013	20	1.83124e-07	58.94	hypothetical protein FHG87_007408				PS51257 (PROSITE_PROFILES)	no GO terms	no GO terms
TRINITY_DN15105_c0_g2_i1	129.33	7.01492	-1.19688	0.000498	0.0259117	943	20	1.62382e-07	58.94	hypothetical protein FHG87_007408				no IPS match	no IPS match	no IPS match
TRINITY_DN15105_c0_g2_i2	53.0669	5.72974	-1.47151	0.000295	0.0181475	780	20	2.86283e-07	59.31	hypothetical protein FHG87_024423				no IPS match	no IPS match	no IPS match
TRINITY_DN15105_c0_g2_i3	92.9598	6.53853	-0.897381	3.38e-09	1.56e-06	943	20	1.62382e-07	58.94	hypothetical protein FHG87_007408				no IPS match	no IPS match	no IPS match
TRINITY_DN15150_c1_g1_i6	18.5309	4.21186	0.44605	0.00125531	0.0483135	2402	20	3.8268e-133	75.06	Proclotting enzyme	4	P:GO:0006508; F:GO:0004252; F:GO:0005509; C:GO:0005576	P:proteolysis; F:serine-type endopeptidase activity; F:calcium ion binding; C:extracellular region	IPR001314 (PRINTS); IPR001254 (SMART); IPR043504 (G3DSA:2.40.10.GENE3D); IPR001254 (PFAM); mobidb-lite (MOBIDB_LITE); PTHR24256 (PANTHER); PTHR24256:SF493 (PANTHER); IPR001254 (PROSITE_PROFILES); IPR001254 (CDD); IPR009003 (SUPERFAMILY)	P:GO:0006508; F:GO:0004252	P:proteolysis; F:serine-type endopeptidase activity
TRINITY_DN15157_c0_g4_i5	-200.757	-7.6493	0.111772	0.000601	0.0293906	2116	20	5.62328e-176	79.37	telomere length and silencing protein 1 homolog				IPR010756 (PFAM); mobidb-lite (MOBIDB_LITE); mobidb-lite (MOBIDB_LITE); mobidb-lite (MOBIDB_LITE); IPR010756 (PANTHER)	no GO terms	no GO terms
TRINITY_DN15165_c0_g1_i2	15.9012	3.99106	-0.223081	0.000564	0.0281433	3018	20	2.04095e-55	99.14	Dynein light chain 1, cytoplasmic	21	P:GO:0000132; P:GO:0006914; P:GO:0007290; P:GO:0007291; P:GO:0007476; P:GO:0008407; P:GO:0034454; P:GO:0035071; P:GO:0048477; P:GO:0051017; P:GO:0060271; P:GO:1904801; P:GO:2000582; F:GO:0042803; F:GO:0045505; F:GO:0051959; F:GO:0097718; C:GO:0005737; C:GO:0005814; C:GO:0005868; C:GO:0005874	P:establishment of mitotic spindle orientation; P:autophagy; P:spermatid nucleus elongation; P:sperm individualization; P:imaginal disc-derived wing morphogenesis; P:chaeta morphogenesis; P:microtubule anchoring at centrosome; P:salivary gland cell autophagic cell death; P:oogenesis; P:actin filament bundle assembly; P:cilium assembly; P:positive regulation of neuron remodeling; P:obsolete positi…	IPR001372 (SMART); IPR001372 (PFAM); IPR037177 (G3DSA:3.30.740.GENE3D); PTHR11886:SF62 (PANTHER); IPR001372 (PANTHER); IPR037177 (SUPERFAMILY)	P:GO:0007017; C:GO:0030286	P:microtubule-based process; C:dynein complex
TRINITY_DN15197_c0_g2_i10	29.0574	4.86083	-0.673767	2.75e-06	0.000461	2457	20	6.22539e-129	67.59	metabotropic glutamate receptor 1-like	3	P:GO:0007186; F:GO:0004930; C:GO:0016020	P:G protein-coupled receptor signaling pathway; F:G protein-coupled receptor activity; C:membrane	IPR000337 (PRINTS); IPR017978 (PFAM); PTHR24060:SF156 (PANTHER); PTHR24060:SF156 (PANTHER); PTHR24060 (PANTHER); IPR017978 (PROSITE_PROFILES)	P:GO:0007186; F:GO:0004930; C:GO:0016020	P:G protein-coupled receptor signaling pathway; F:G protein-coupled receptor activity; C:membrane
TRINITY_DN15201_c0_g1_i1	29.8317	4.89877	-2.19859	0.000992	0.0417419	986	20	1.6451e-22	60.22	Variant Ionotropic Glutamate Receptor	4	P:GO:0009987; F:GO:0015276; C:GO:0005839; C:GO:0016020	P:cellular process; F:ligand-gated monoatomic ion channel activity; C:proteasome core complex; C:membrane	no IPS match	no IPS match	no IPS match
TRINITY_DN15244_c0_g1_i16	4.49708	2.16899	2.21167	0.000517	0.0265276	7797	20	4.00633e-93	74.26	Trimethylguanosine synthase	4	P:GO:0009452; P:GO:0036261; F:GO:0071164; C:GO:0005634	P:7-methylguanosine RNA capping; P:7-methylguanosine cap hypermethylation; F:RNA trimethylguanosine synthase activity; C:nucleus	IPR019012 (PFAM); G3DSA:3.40.50.150 (GENE3D); PTHR14741 (PANTHER); cd02440 (CDD); IPR029063 (SUPERFAMILY)	P:GO:0001510; P:GO:0009452; F:GO:0008168	P:RNA methylation; P:7-methylguanosine RNA capping; F:methyltransferase activity
TRINITY_DN1528_c0_g1_i11	13.49	3.75381	0.0553048	0.000101	0.00834408	3590	20	6.30173e-108	73.85	Cob(I)yrinic acid a,c-diamide adenosyltransferase, mitochondrial	2	F:GO:0005524; F:GO:0008817	F:ATP binding; F:corrinoid adenosyltransferase activity	IPR016030 (PFAM); IPR036451 (G3DSA:1.20.1200.GENE3D); IPR029499 (TIGRFAM); mobidb-lite (MOBIDB_LITE); IPR029499 (PANTHER); IPR036451 (SUPERFAMILY)	no GO terms	no GO terms
TRINITY_DN1528_c3_g1_i1	23.1512	4.53302	-0.68556	0.000417	0.0229363	1470	20	5.33265e-24	57.99	Transposable element Tc3 transposase	4	P:GO:0006313; P:GO:0015074; F:GO:0003677; C:GO:0005634	P:transposition, DNA-mediated; P:DNA integration; F:DNA binding; C:nucleus	no IPS match	no IPS match	no IPS match
TRINITY_DN1528_c3_g1_i2	22.5499	4.49505	-1.23482	0.00034	0.0201168	1335	20	3.34997e-24	54.45	Transposable element Tc3 transposase	4	P:GO:0006313; P:GO:0015074; F:GO:0003677; C:GO:0005634	P:transposition, DNA-mediated; P:DNA integration; F:DNA binding; C:nucleus	no IPS match	no IPS match	no IPS match
TRINITY_DN15283_c0_g1_i16	-44.5279	-5.47664	0.698411	0.00118262	0.0467126	6970	20	0	80.48	Hippocampus abundant transcript 1 protein	3	P:GO:0055085; F:GO:0022857; C:GO:0016020	P:transmembrane transport; F:transmembrane transporter activity; C:membrane	IPR001958 (PRINTS); IPR036259 (G3DSA:1.20.1250.GENE3D); IPR011701 (PFAM); mobidb-lite (MOBIDB_LITE); mobidb-lite (MOBIDB_LITE); PTHR23504 (PANTHER); PTHR23504:SF77 (PANTHER); IPR020846 (PROSITE_PROFILES); IPR036259 (SUPERFAMILY)	P:GO:0055085; F:GO:0022857	P:transmembrane transport; F:transmembrane transporter activity
TRINITY_DN15293_c0_g1_i21	-428.105	-8.74182	1.13642	2.15e-06	0.000383	2784	20	0	73	Polyphosphoinositide phosphatase	11	P:GO:0006397; P:GO:0031123; P:GO:0036092; P:GO:0043631; P:GO:0046856; F:GO:0000287; F:GO:0004652; F:GO:0005524; F:GO:0030145; F:GO:0043813; C:GO:0016020	P:mRNA processing; P:RNA 3'-end processing; P:phosphatidylinositol-3-phosphate biosynthetic process; P:RNA polyadenylation; P:phosphatidylinositol dephosphorylation; F:magnesium ion binding; F:polynucleotide adenylyltransferase activity; F:ATP binding; F:manganese ion binding; F:phosphatidylinositol-3,5-bisphosphate 5-phosphatase activity; C:membrane	IPR002013 (PFAM); mobidb-lite (MOBIDB_LITE); mobidb-lite (MOBIDB_LITE); mobidb-lite (MOBIDB_LITE); mobidb-lite (MOBIDB_LITE); mobidb-lite (MOBIDB_LITE); PTHR45738:SF5 (PANTHER); IPR043573 (PANTHER); IPR002013 (PROSITE_PROFILES)	P:GO:0046856; F:GO:0016791; F:GO:0043813	P:phosphatidylinositol dephosphorylation; F:phosphatase activity; F:phosphatidylinositol-3,5-bisphosphate 5-phosphatase activity
TRINITY_DN1531_c1_g2_i1	-286.384	-8.16181	0.587897	0.000126	0.00987453	2587	20	0	73.03	secernin-2-like isoform X2	1	F:GO:0008238	F:exopeptidase activity	IPR005322 (PFAM); G3DSA:3.60.60.10 (GENE3D); PTHR12994:SF16 (PANTHER); IPR005322 (PANTHER)	P:GO:0006508; F:GO:0016805; F:GO:0070004	P:proteolysis; F:dipeptidase activity; F:cysteine-type exopeptidase activity
TRINITY_DN1533_c5_g1_i1	-13.5092	-3.75587	0.918308	0.000561	0.0280488	5533	20	6.23784e-19	59.45	Reverse transcriptase domain				no IPS match	no IPS match	no IPS match
TRINITY_DN1535_c0_g1_i8	420.324	8.71536	0.55274	1.16e-06	0.000232	3495	20	1.78795e-96	68.54	venom phosphodiesterase 2-like	4	F:GO:0003676; F:GO:0016787; F:GO:0046872; C:GO:0005576	F:nucleic acid binding; F:hydrolase activity; F:metal ion binding; C:extracellular region	IPR002591 (PFAM); IPR017850 (G3DSA:3.40.720.GENE3D); PTHR10151 (PANTHER); IPR017850 (SUPERFAMILY)	F:GO:0003824	F:catalytic activity
TRINITY_DN1535_c0_g2_i2	7.16649	2.84127	2.16413	0.000469	0.0249353	3297	20	4.51804e-94	79.04	Bardet-Biedl syndrome 4 protein-like	2	C:GO:0005815; C:GO:0060170	C:microtubule organizing center; C:ciliary membrane	IPR011990 (G3DSA:1.25.40.GENE3D); mobidb-lite (MOBIDB_LITE); mobidb-lite (MOBIDB_LITE); mobidb-lite (MOBIDB_LITE); mobidb-lite (MOBIDB_LITE); IPR028786 (PANTHER); IPR013026 (PROSITE_PROFILES); IPR011990 (SUPERFAMILY)	F:GO:0005515	F:protein binding
TRINITY_DN15354_c0_g1_i2	211.258	7.72286	-0.728349	9.13e-12	9.59e-09	1255	20	1.64267e-38	67.83	uncharacterized protein LOC119588904	2	C:GO:0016020; C:GO:0016020	C:membrane; C:membrane	mobidb-lite (MOBIDB_LITE); mobidb-lite (MOBIDB_LITE)	no GO terms	no GO terms
TRINITY_DN15354_c0_g1_i3	28.3527	4.82541	-0.449432	0.000494	0.0258036	1333	20	2.72104e-38	67.83	uncharacterized protein LOC119588904	2	C:GO:0016020; C:GO:0016020	C:membrane; C:membrane	mobidb-lite (MOBIDB_LITE); mobidb-lite (MOBIDB_LITE)	no GO terms	no GO terms
TRINITY_DN15354_c0_g2_i3	23.3206	4.54353	0.548378	9.88e-05	0.00824657	2006	20	4.50869e-37	67.83	uncharacterized protein LOC119588904	2	C:GO:0016020; C:GO:0016020	C:membrane; C:membrane	mobidb-lite (MOBIDB_LITE); mobidb-lite (MOBIDB_LITE)	no GO terms	no GO terms
TRINITY_DN1544_c1_g1_i4	-22.3766	-4.48392	1.3212	0.000418	0.0230069	1956	20	4.08708e-31	65.42	DNA-binding protein D-ETS-4	1	F:GO:0043565	F:sequence-specific DNA binding	IPR003118 (PFAM); IPR013761 (G3DSA:1.10.150.GENE3D); mobidb-lite (MOBIDB_LITE); mobidb-lite (MOBIDB_LITE); IPR003118 (PROSITE_PROFILES); IPR013761 (SUPERFAMILY)	F:GO:0043565	F:sequence-specific DNA binding
TRINITY_DN1544_c1_g2_i1	-39.5176	-5.30442	0.363979	0.000349	0.0204355	1737	20	7.33542e-31	66.32	DNA-binding protein D-ETS-4	1	F:GO:0043565	F:sequence-specific DNA binding	IPR003118 (PFAM); IPR013761 (G3DSA:1.10.150.GENE3D); mobidb-lite (MOBIDB_LITE); mobidb-lite (MOBIDB_LITE); IPR003118 (PROSITE_PROFILES); IPR013761 (SUPERFAMILY)	F:GO:0043565	F:sequence-specific DNA binding
TRINITY_DN15443_c0_g1_i1	5.67818	2.50543	-0.0545198	0.00074	0.0340362	346	20	1.44872e-25	82.32	hypothetical protein EVAR_39833_1				no IPS match	no IPS match	no IPS match
TRINITY_DN15589_c0_g1_i1	74.4789	6.21876	2.23582	0.000714	0.0332633	653	20	5.28991e-53	69.8	cuticle protein AM1199-like	1	F:GO:0042302	F:structural constituent of cuticle	IPR000618 (PRINTS); IPR000618 (PFAM); PTHR10380:SF153 (PANTHER); PTHR10380 (PANTHER); IPR000618 (PROSITE_PROFILES)	no GO terms	no GO terms
TRINITY_DN15589_c0_g1_i2	149.257	7.22166	-1.8151	2.64e-07	6.74e-05	787	20	8.4453e-52	71.81	cuticle protein AM1199-like	1	F:GO:0042302	F:structural constituent of cuticle	IPR000618 (PRINTS); IPR000618 (PFAM); PTHR10380:SF153 (PANTHER); PTHR10380 (PANTHER); IPR000618 (PROSITE_PROFILES)	no GO terms	no GO terms
TRINITY_DN15589_c0_g2_i2	37.9888	5.2475	-0.540563	0.000444	0.024047	391	20	9.26956e-34	70.72	cuticle protein AM1199-like	1	F:GO:0042302	F:structural constituent of cuticle	IPR000618 (PRINTS); IPR000618 (PFAM); mobidb-lite (MOBIDB_LITE); mobidb-lite (MOBIDB_LITE); PTHR10380:SF153 (PANTHER); PTHR10380 (PANTHER); IPR000618 (PROSITE_PROFILES)	no GO terms	no GO terms
TRINITY_DN156022_c0_g2_i2	26.865	4.74766	-1.93759	0.00106543	0.0436978	960	20	2.38716e-57	65.39	Variant Ionotropic Glutamate Receptor	1	C:GO:0110165	C:cellular anatomical entity	no IPS match	no IPS match	no IPS match
TRINITY_DN15603_c2_g1_i2	259.69	8.02064	-1.2478	8.43e-06	0.00114857	1230	20	6.80617e-121	54.74	transmembrane protein 59-like	2	C:GO:0000139; C:GO:0016020	C:Golgi membrane; C:membrane	IPR022065 (PFAM); mobidb-lite (MOBIDB_LITE); IPR022065 (PANTHER)	no GO terms	no GO terms
TRINITY_DN1563_c0_g1_i2	110.937	6.7936	-2.07906	1.55e-06	0.000291	3855	20	0	62.89	E3 ubiquitin-protein ligase TTC3	4	P:GO:0016567; F:GO:0005488; F:GO:0016740; C:GO:0005737	P:protein ubiquitination; F:binding; F:transferase activity; C:cytoplasm	IPR000504 (SMART); IPR001841 (SMART); IPR000504 (PFAM); IPR012677 (G3DSA:3.30.70.GENE3D); IPR001841 (PFAM); IPR013083 (G3DSA:3.30.40.GENE3D); mobidb-lite (MOBIDB_LITE); mobidb-lite (MOBIDB_LITE); mobidb-lite (MOBIDB_LITE); mobidb-lite (MOBIDB_LITE); mobidb-lite (MOBIDB_LITE); mobidb-lite (MOBIDB_LITE); IPR039539 (PANTHER); IPR034377 (PTHR10693:PANTHER); IPR039539 (PANTHER); IPR034377 (PTHR10693:P…	P:GO:0034063; F:GO:0003676	P:stress granule assembly; F:nucleic acid binding
TRINITY_DN15635_c0_g1_i3	174.411	7.44634	-1.66209	6.24e-08	1.88e-05	1895	20	7.16177e-78	56.69	Variant Ionotropic Glutamate Receptor	7	P:GO:0034220; P:GO:0035235; F:GO:0004970; F:GO:0015276; C:GO:0005886; C:GO:0016020; C:GO:0016020	P:monoatomic ion transmembrane transport; P:ionotropic glutamate receptor signaling pathway; F:ionotropic glutamate receptor activity; F:ligand-gated monoatomic ion channel activity; C:plasma membrane; C:membrane; C:membrane	IPR001320 (PFAM); G3DSA:1.10.287.70 (GENE3D); PTHR42643 (PANTHER); SSF53850 (SUPERFAMILY)	F:GO:0015276; C:GO:0016020	F:ligand-gated monoatomic ion channel activity; C:membrane
TRINITY_DN15635_c0_g1_i4	109.415	6.77367	-1.66743	3.84e-07	9.33e-05	1317	20	3.63803e-80	56.69	Variant Ionotropic Glutamate Receptor	7	P:GO:0034220; P:GO:0035235; F:GO:0004970; F:GO:0015276; C:GO:0005886; C:GO:0016020; C:GO:0016020	P:monoatomic ion transmembrane transport; P:ionotropic glutamate receptor signaling pathway; F:ionotropic glutamate receptor activity; F:ligand-gated monoatomic ion channel activity; C:plasma membrane; C:membrane; C:membrane	IPR001320 (PFAM); G3DSA:1.10.287.70 (GENE3D); PTHR42643 (PANTHER); SSF53850 (SUPERFAMILY)	F:GO:0015276; C:GO:0016020	F:ligand-gated monoatomic ion channel activity; C:membrane
TRINITY_DN15635_c0_g2_i4	183.464	7.51936	-1.61181	3.36e-12	4.14e-09	1580	20	5.26779e-79	55.02	Variant Ionotropic Glutamate Receptor	7	P:GO:0034220; P:GO:0035235; F:GO:0004970; F:GO:0015276; C:GO:0005886; C:GO:0016020; C:GO:0016020	P:monoatomic ion transmembrane transport; P:ionotropic glutamate receptor signaling pathway; F:ionotropic glutamate receptor activity; F:ligand-gated monoatomic ion channel activity; C:plasma membrane; C:membrane; C:membrane	G3DSA:1.10.287.70 (GENE3D); IPR001320 (PFAM); PTHR42643 (PANTHER); SSF53850 (SUPERFAMILY)	F:GO:0015276; C:GO:0016020	F:ligand-gated monoatomic ion channel activity; C:membrane
TRINITY_DN15635_c1_g1_i1	99.505	6.6367	-1.35937	5.29e-10	3.04e-07	770	20	3.48387e-57	61.16	glutamate receptor ionotropic, kainate 2-like	1	C:GO:0016020	C:membrane	SSF53850 (SUPERFAMILY)	no GO terms	no GO terms
TRINITY_DN15635_c1_g3_i1	30.2577	4.91923	-1.74387	0.000336	0.0199403	1070	20	2.02321e-100	60.86	Variant Ionotropic Glutamate Receptor	1	C:GO:0016020	C:membrane	IPR001320 (PFAM); G3DSA:1.10.287.70 (GENE3D); PTHR42643 (PANTHER); SSF53850 (SUPERFAMILY)	F:GO:0015276; C:GO:0016020	F:ligand-gated monoatomic ion channel activity; C:membrane
TRINITY_DN156366_c0_g1_i1	48.7138	5.60626	-1.73092	1.65e-07	4.43e-05	1679	20	1.92311e-23	51.9	putative RNA-directed DNA polymerase from transposon BS	5	P:GO:0006278; P:GO:0090502; F:GO:0003676; F:GO:0003964; F:GO:0004523	P:RNA-templated DNA biosynthetic process; P:RNA phosphodiester bond hydrolysis, endonucleolytic; F:nucleic acid binding; F:RNA-directed DNA polymerase activity; F:RNA-DNA hybrid ribonuclease activity	IPR000477 (PROSITE_PROFILES); IPR043502 (SUPERFAMILY)	no GO terms	no GO terms
TRINITY_DN15673_c2_g2_i5	-74.629	-6.22166	3.64219	0.00062	0.0299459	2848	20	0	70.39	phosphotriesterase-related protein-like	2	P:GO:0009056; F:GO:0008270	P:catabolic process; F:zinc ion binding	G3DSA:3.20.20.140 (GENE3D); IPR001559 (PFAM); IPR001559 (PANTHER); IPR001559 (PROSITE_PROFILES); IPR032466 (SUPERFAMILY)	P:GO:0009056; F:GO:0008270	P:catabolic process; F:zinc ion binding
TRINITY_DN15686_c1_g1_i1	-485.003	-8.92185	1.31513	0.000476	0.0251646	2342	20	1.27552e-170	61.78	Acyl-coenzyme A thioesterase 1	4	P:GO:0006629; P:GO:0044237; P:GO:0044281; F:GO:0003824	P:lipid metabolic process; P:cellular metabolic process; P:small molecule metabolic process; F:catalytic activity	IPR016662 (PIRSF); IPR006862 (PFAM); IPR042490 (G3DSA:2.60.40.GENE3D); IPR029058 (G3DSA:3.40.50.GENE3D); IPR014940 (PFAM); PTHR10824 (PANTHER); IPR029058 (SUPERFAMILY)	P:GO:0006637; F:GO:0016790	P:acyl-CoA metabolic process; F:thiolester hydrolase activity
TRINITY_DN15844_c0_g2_i1	-131.988	-7.04427	-0.437098	0.000328	0.0195852	3411	20	0	76.1	Replication factor C subunit 1	7	P:GO:0006260; P:GO:0006281; F:GO:0003677; F:GO:0003689; F:GO:0005524; C:GO:0005634; C:GO:0005663	P:DNA replication; P:DNA repair; F:DNA binding; F:DNA clamp loader activity; F:ATP binding; C:nucleus; C:DNA replication factor C complex	IPR001357 (SMART); IPR003593 (SMART); IPR013725 (PFAM); G3DSA:3.40.50.300 (GENE3D); IPR001357 (PFAM); IPR003959 (PFAM); IPR012178 (PIRSF); IPR036420 (G3DSA:3.40.50.GENE3D); G3DSA:1.20.272.10 (GENE3D); G3DSA:1.10.8.60 (GENE3D); mobidb-lite (MOBIDB_LITE); mobidb-lite (MOBIDB_LITE); mobidb-lite (MOBIDB_LITE); mobidb-lite (MOBIDB_LITE); mobidb-lite (MOBIDB_LITE); mobidb-lite (MOBIDB_LITE); mobidb-lit…	P:GO:0006260; P:GO:0006281; F:GO:0003677; F:GO:0003689; F:GO:0005524; F:GO:0016887; C:GO:0005663	P:DNA replication; P:DNA repair; F:DNA binding; F:DNA clamp loader activity; F:ATP binding; F:ATP hydrolysis activity; C:DNA replication factor C complex
TRINITY_DN15866_c0_g1_i5	90.576	6.50106	0.434321	0.00103946	0.0429773	2323	20	1.9573e-125	59.07	facilitated trehalose transporter Tret1 isoform X2	3	P:GO:0008643; F:GO:0022857; C:GO:0016020	P:carbohydrate transport; F:transmembrane transporter activity; C:membrane	IPR036259 (G3DSA:1.20.1250.GENE3D); IPR005828 (PFAM); PTHR48021 (PANTHER); IPR020846 (PROSITE_PROFILES); IPR036259 (SUPERFAMILY)	P:GO:0055085; F:GO:0022857; C:GO:0016020	P:transmembrane transport; F:transmembrane transporter activity; C:membrane
TRINITY_DN15981_c0_g1_i10	231.77	7.85655	0.283667	4.06e-10	2.45e-07	1567	20	3.89957e-45	57.11	carbohydrate sulfotransferase 9-like	1	C:GO:0110165	C:cellular anatomical entity	IPR005331 (PFAM); IPR018011 (PANTHER); PTHR12137:SF54 (PANTHER)	P:GO:0016051; F:GO:0008146; C:GO:0016020	P:carbohydrate biosynthetic process; F:sulfotransferase activity; C:membrane
TRINITY_DN15981_c0_g1_i14	123.001	6.94253	-0.66067	6.08e-12	6.87e-09	1584	20	3.55261e-08	67.44	carbohydrate sulfotransferase 11-like	4	P:GO:0005975; F:GO:0016740; C:GO:0005794; C:GO:0016020	P:carbohydrate metabolic process; F:transferase activity; C:Golgi apparatus; C:membrane	no IPS match	no IPS match	no IPS match
TRINITY_DN15981_c0_g1_i4	100.199	6.64673	-0.221258	4.57e-06	0.0007	7549	20	0	90.38	potential E3 ubiquitin-protein ligase ariadne-1 isoform X1	3	P:GO:0016567; F:GO:0004842; F:GO:0046872	P:protein ubiquitination; F:ubiquitin-protein transferase activity; F:metal ion binding	IPR002867 (SMART); PF13923 (PFAM); IPR002867 (PFAM); G3DSA:1.20.120.1750 (GENE3D); IPR013083 (G3DSA:3.30.40.GENE3D); mobidb-lite (MOBIDB_LITE); PTHR11685:SF357 (PANTHER); IPR031127 (PANTHER); IPR001841 (PROSITE_PROFILES); IPR044066 (PROSITE_PROFILES); cd16626 (CDD); SSF57850 (SUPERFAMILY); SSF57850 (SUPERFAMILY); SSF57850 (SUPERFAMILY)	P:GO:0016567; F:GO:0004842	P:protein ubiquitination; F:ubiquitin-protein transferase activity
TRINITY_DN15981_c0_g1_i42	130.304	7.02574	5.31234	0.000245	0.0159554	1665	20	2.89064e-76	52.92	carbohydrate sulfotransferase 9-like	8	P:GO:0005975; P:GO:0016051; F:GO:0008146; F:GO:0016740; C:GO:0000139; C:GO:0005794; C:GO:0016020; C:GO:0016020	P:carbohydrate metabolic process; P:carbohydrate biosynthetic process; F:sulfotransferase activity; F:transferase activity; C:Golgi membrane; C:Golgi apparatus; C:membrane; C:membrane	IPR005331 (PFAM); mobidb-lite (MOBIDB_LITE); mobidb-lite (MOBIDB_LITE); PTHR12137:SF54 (PANTHER); IPR018011 (PANTHER)	P:GO:0016051; F:GO:0008146; C:GO:0016020	P:carbohydrate biosynthetic process; F:sulfotransferase activity; C:membrane
TRINITY_DN15981_c0_g1_i8	2376.55	11.2147	1.60479	7.89e-24	2.38e-19	1485	20	1.83452e-21	60.25	Carbohydrate sulfotransferase 14	1	C:GO:0110165	C:cellular anatomical entity	IPR005331 (PFAM); IPR018011 (PANTHER); PTHR12137:SF54 (PANTHER)	P:GO:0016051; F:GO:0008146; C:GO:0016020	P:carbohydrate biosynthetic process; F:sulfotransferase activity; C:membrane
TRINITY_DN15983_c1_g1_i8	49.6925	5.63495	-2.63299	0.0007	0.0327913	4921	20	0	70.1	putative membrane protein C20F10.07	1	C:GO:0016020	C:membrane	IPR004182 (SMART); IPR004182 (PFAM); IPR011993 (G3DSA:2.30.29.GENE3D); mobidb-lite (MOBIDB_LITE); mobidb-lite (MOBIDB_LITE); mobidb-lite (MOBIDB_LITE); mobidb-lite (MOBIDB_LITE); mobidb-lite (MOBIDB_LITE); mobidb-lite (MOBIDB_LITE); mobidb-lite (MOBIDB_LITE); mobidb-lite (MOBIDB_LITE); mobidb-lite (MOBIDB_LITE); PTHR23319 (PANTHER); PTHR23319:SF13 (PANTHER); cd13220 (CDD)	no GO terms	no GO terms
TRINITY_DN159971_c0_g1_i7	-34.9811	-5.1285	3.07851	0.000915	0.0394653	1460	20	2.84015e-118	74.83	mRNA decay activator protein ZFP36L1-like	1	F:GO:0046872	F:metal ion binding	IPR000571 (SMART); G3DSA:4.10.1000.10 (GENE3D); IPR000571 (PFAM); mobidb-lite (MOBIDB_LITE); mobidb-lite (MOBIDB_LITE); PTHR12547:SF53 (PANTHER); PTHR12547 (PANTHER); IPR000571 (PROSITE_PROFILES); IPR000571 (PROSITE_PROFILES); IPR036855 (SUPERFAMILY); IPR036855 (SUPERFAMILY)	F:GO:0046872	F:metal ion binding
TRINITY_DN1610_c1_g2_i3	-156.802	-7.2928	-0.210768	0.00129002	0.0492267	1101	20	3.15729e-131	85.68	Elongation factor Tu, mitochondrial	5	P:GO:0070125; F:GO:0003746; F:GO:0003924; F:GO:0005525; C:GO:0005739	P:mitochondrial translational elongation; F:translation elongation factor activity; F:GTPase activity; F:GTP binding; C:mitochondrion	IPR000795 (PRINTS); G3DSA:3.40.50.300 (GENE3D); IPR000795 (PFAM); PTHR43721 (PANTHER); PTHR43721:SF2 (PANTHER); IPR000795 (PROSITE_PROFILES); IPR041709 (CDD); IPR027417 (SUPERFAMILY)	F:GO:0003924; F:GO:0005525	F:GTPase activity; F:GTP binding
TRINITY_DN161720_c0_g1_i16	28.2773	4.82157	-1.13029	0.000645	0.0307426	3295	20	0	73.25	WD repeat-containing protein 17-like				IPR020472 (PRINTS); IPR001680 (SMART); IPR015943 (G3DSA:2.130.10.GENE3D); IPR001680 (PFAM); PTHR44464 (PANTHER); IPR001680 (PROSITE_PROFILES); IPR001680 (PROSITE_PROFILES); IPR017986 (PROSITE_PROFILES); IPR001680 (PROSITE_PROFILES); IPR036322 (SUPERFAMILY)	F:GO:0005515	F:protein binding
TRINITY_DN16255_c0_g1_i3	195.51	7.6111	-1.55963	3.65e-05	0.00378697	2446	20	6.26719e-102	85.47	cytochrome b-c1 complex subunit Rieske, mitochondrial-like	7	P:GO:0022900; F:GO:0008121; F:GO:0046872; F:GO:0051537; C:GO:0005743; C:GO:0016020; C:GO:0070469	P:electron transport chain; F:ubiquinol-cytochrome-c reductase activity; F:metal ion binding; F:2 iron, 2 sulfur cluster binding; C:mitochondrial inner membrane; C:membrane; C:respirasome	IPR005805 (PRINTS); IPR036922 (G3DSA:2.102.10.GENE3D); IPR004192 (PFAM); IPR017941 (PFAM); IPR006317 (TIGRFAM); IPR037008 (G3DSA:1.20.5.GENE3D); IPR014349 (PANTHER); IPR017941 (PROSITE_PROFILES); cd03470 (CDD); IPR036922 (SUPERFAMILY); SSF81502 (SUPERFAMILY)	F:GO:0008121; F:GO:0051537; C:GO:0016020	F:ubiquinol-cytochrome-c reductase activity; F:2 iron, 2 sulfur cluster binding; C:membrane
TRINITY_DN16284_c0_g1_i1	33.8405	5.08068	-1.44178	0.000466	0.0248252	1031	20	4.5903e-59	59.43	Variant Ionotropic Glutamate Receptor	1	C:GO:0016020	C:membrane	PTHR42643 (PANTHER); SSF53850 (SUPERFAMILY)	no GO terms	no GO terms
TRINITY_DN16305_c0_g1_i12	277.074	8.11413	-1.18403	0.000528	0.0268641	4610	20	1.93834e-75	73.24	diphosphoinositol polyphosphate phosphohydrolase 1-like	1	F:GO:0016787	F:hydrolase activity	IPR000086 (PFAM); G3DSA:3.90.79.10 (GENE3D); mobidb-lite (MOBIDB_LITE); mobidb-lite (MOBIDB_LITE); mobidb-lite (MOBIDB_LITE); mobidb-lite (MOBIDB_LITE); PTHR12629 (PANTHER); PTHR12629:SF6 (PANTHER); IPR000086 (PROSITE_PROFILES); cd04666 (CDD); IPR015797 (SUPERFAMILY)	F:GO:0016787	F:hydrolase activity
TRINITY_DN16306_c0_g4_i2	-40.5975	-5.34332	0.695785	0.000739	0.0340362	1507	20	3.11296e-126	68.64	ARL14 effector protein	2	P:GO:0006285; F:GO:0000700	P:base-excision repair, AP site formation; F:mismatch base pair DNA N-glycosylase activity	IPR013088 (G3DSA:3.30.50.GENE3D); IPR029264 (PFAM); mobidb-lite (MOBIDB_LITE); mobidb-lite (MOBIDB_LITE); IPR026515 (PANTHER); IPR001628 (PROSITE_PROFILES)	P:GO:0006355; F:GO:0003700; F:GO:0008270; F:GO:0043565	P:regulation of DNA-templated transcription; F:DNA-binding transcription factor activity; F:zinc ion binding; F:sequence-specific DNA binding
TRINITY_DN16427_c0_g2_i1	-289.802	-8.17893	5.69078	0.000415	0.0228754	4684	20	0	83.43	delta-1-pyrroline-5-carboxylate dehydrogenase, mitochondrial	3	P:GO:0010133; F:GO:0003842; F:GO:0016620	P:proline catabolic process to glutamate; F:1-pyrroline-5-carboxylate dehydrogenase activity; F:oxidoreductase activity, acting on the aldehyde or oxo group of donors, NAD or NADP as acceptor	IPR016162 (G3DSA:3.40.605.GENE3D); IPR005931 (TIGRFAM); IPR016163 (G3DSA:3.40.309.GENE3D); IPR015590 (PFAM); PTHR14516 (PANTHER); PTHR14516:SF6 (PANTHER); IPR005931 (CDD); IPR016161 (SUPERFAMILY)	P:GO:0010133; F:GO:0003842; F:GO:0016491; F:GO:0016620	P:proline catabolic process to glutamate; F:1-pyrroline-5-carboxylate dehydrogenase activity; F:oxidoreductase activity; F:oxidoreductase activity, acting on the aldehyde or oxo group of donors, NAD or NADP as acceptor
TRINITY_DN16548_c0_g1_i1	-45.8254	-5.51808	-0.325239	0.000129	0.0100401	2079	20	1.65849e-08	59.05	hypothetical protein	3	F:GO:0016491; C:GO:0016020; C:GO:0016020	F:oxidoreductase activity; C:membrane; C:membrane	no IPS match	no IPS match	no IPS match
TRINITY_DN16789_c0_g2_i5	62.6949	5.97028	-0.812019	7.95e-06	0.00109609	3699	20	0	61.39	Xylosyltransferase 1	3	F:GO:0016757; C:GO:0000139; C:GO:0016020	F:glycosyltransferase activity; C:Golgi membrane; C:membrane	IPR003406 (PFAM); mobidb-lite (MOBIDB_LITE); mobidb-lite (MOBIDB_LITE); IPR043538 (PANTHER)	P:GO:0030166; F:GO:0016757; F:GO:0030158; C:GO:0016020	P:proteoglycan biosynthetic process; F:glycosyltransferase activity; F:protein xylosyltransferase activity; C:membrane
TRINITY_DN16789_c0_g2_i8	57.4825	5.84505	-1.3423	3.43e-08	1.12e-05	1687	20	0	61.02	Xylosyltransferase 1	3	F:GO:0016757; C:GO:0000139; C:GO:0016020	F:glycosyltransferase activity; C:Golgi membrane; C:membrane	IPR003406 (PFAM); IPR043538 (PANTHER)	P:GO:0030166; F:GO:0016757; F:GO:0030158; C:GO:0016020	P:proteoglycan biosynthetic process; F:glycosyltransferase activity; F:protein xylosyltransferase activity; C:membrane
TRINITY_DN16818_c0_g1_i3	29.8102	4.89773	-1.98907	7.8e-05	0.00685979	1223	20	3.60404e-46	59.03	Variant Ionotropic Glutamate Receptor	1	C:GO:0016020	C:membrane	SSF53850 (SUPERFAMILY)	no GO terms	no GO terms
TRINITY_DN1683_c2_g1_i3	-278.772	-8.12294	0.552509	0.000392	0.0220606	2367	20	2.18083e-160	85.46	Mitochondrial dicarboxylate carrier	3	P:GO:0006839; C:GO:0016020; C:GO:0031966	P:mitochondrial transport; C:membrane; C:mitochondrial membrane	IPR002030 (PRINTS); IPR023395 (G3DSA:1.50.40.GENE3D); IPR018108 (PFAM); PTHR45618:SF13 (PANTHER); PTHR45618 (PANTHER); IPR018108 (PROSITE_PROFILES); IPR018108 (PROSITE_PROFILES); IPR018108 (PROSITE_PROFILES); IPR023395 (SUPERFAMILY)	P:GO:0006839; C:GO:0031966	P:mitochondrial transport; C:mitochondrial membrane
TRINITY_DN16843_c0_g1_i13	-352.841	-8.46287	0.875245	0.000435	0.0237012	8452	20	0	62.59	General transcription factor 3C polypeptide 1	4	P:GO:0006384; F:GO:0003677; C:GO:0000127; C:GO:0005634	P:transcription initiation at RNA polymerase III promoter; F:DNA binding; C:transcription factor TFIIIC complex; C:nucleus	IPR007309 (PFAM); mobidb-lite (MOBIDB_LITE); mobidb-lite (MOBIDB_LITE); mobidb-lite (MOBIDB_LITE); mobidb-lite (MOBIDB_LITE); mobidb-lite (MOBIDB_LITE); mobidb-lite (MOBIDB_LITE); mobidb-lite (MOBIDB_LITE); mobidb-lite (MOBIDB_LITE); mobidb-lite (MOBIDB_LITE); mobidb-lite (MOBIDB_LITE); mobidb-lite (MOBIDB_LITE); mobidb-lite (MOBIDB_LITE); mobidb-lite (MOBIDB_LITE); mobidb-lite (MOBIDB_LITE); mob…	P:GO:0006384; F:GO:0003677; C:GO:0000127	P:transcription initiation at RNA polymerase III promoter; F:DNA binding; C:transcription factor TFIIIC complex
TRINITY_DN16921_c0_g1_i5	92.4981	6.53135	-2.22888	3.58e-06	0.000569	1191	20	2.14646e-45	64.38	Variant Ionotropic Glutamate Receptor	5	P:GO:0006811; P:GO:0009987; F:GO:0015276; F:GO:0038023; C:GO:0016020	P:monoatomic ion transport; P:cellular process; F:ligand-gated monoatomic ion channel activity; F:signaling receptor activity; C:membrane	no IPS match	no IPS match	no IPS match
TRINITY_DN169538_c0_g2_i1	-130.079	-7.02325	-0.455135	0.000409	0.0226681	1696	20	0	78.4	ubiquilin-1-like isoform X2	3	P:GO:0006511; F:GO:0031593; C:GO:0005829	P:ubiquitin-dependent protein catabolic process; F:polyubiquitin modification-dependent protein binding; C:cytosol	IPR000626 (SMART); IPR006636 (SMART); G3DSA:3.10.20.90 (GENE3D); IPR000626 (PFAM); G3DSA:1.10.260.100 (GENE3D); mobidb-lite (MOBIDB_LITE); mobidb-lite (MOBIDB_LITE); mobidb-lite (MOBIDB_LITE); mobidb-lite (MOBIDB_LITE); mobidb-lite (MOBIDB_LITE); mobidb-lite (MOBIDB_LITE); PTHR10677:SF21 (PANTHER); PTHR10677 (PANTHER); IPR000626 (PROSITE_PROFILES); cd01808 (CDD); IPR029071 (SUPERFAMILY)	F:GO:0005515	F:protein binding
TRINITY_DN16960_c0_g2_i5	-288.649	-8.17317	0.601523	0.000823	0.0367067	3778	20	1.34805e-90	73.78	Zinc finger CCCH domain-containing protein 11A	1	F:GO:0046872	F:metal ion binding	IPR000571 (SMART); G3DSA:4.10.1000.10 (GENE3D); IPR041686 (PFAM); mobidb-lite (MOBIDB_LITE); mobidb-lite (MOBIDB_LITE); mobidb-lite (MOBIDB_LITE); mobidb-lite (MOBIDB_LITE); mobidb-lite (MOBIDB_LITE); mobidb-lite (MOBIDB_LITE); mobidb-lite (MOBIDB_LITE); mobidb-lite (MOBIDB_LITE); mobidb-lite (MOBIDB_LITE); mobidb-lite (MOBIDB_LITE); mobidb-lite (MOBIDB_LITE); mobidb-lite (MOBIDB_LITE); PTHR15725…	F:GO:0046872	F:metal ion binding
TRINITY_DN17214_c0_g2_i1	271.872	8.08678	-1.19103	2.95e-11	2.51e-08	1429	20	2.20658e-54	78.15	JHE-like carboxylesterase 1	1	F:GO:0052689	F:carboxylic ester hydrolase activity	IPR029058 (G3DSA:3.40.50.GENE3D); IPR002018 (PFAM); PTHR43142:SF1 (PANTHER); PTHR43142 (PANTHER); IPR029058 (SUPERFAMILY)	no GO terms	no GO terms
TRINITY_DN17214_c0_g2_i3	349.414	8.44879	-0.909725	1.27e-11	1.25e-08	682	20	1.76882e-82	75.29	cholinesterase 2-like	1	F:GO:0052689	F:carboxylic ester hydrolase activity	IPR002018 (PFAM); IPR029058 (G3DSA:3.40.50.GENE3D); PTHR11559:SF405 (PANTHER); PTHR11559 (PANTHER); IPR029058 (SUPERFAMILY)	no GO terms	no GO terms
TRINITY_DN17240_c0_g1_i16	7.67411	2.94	-0.228772	0.000751	0.03438	2015	20	2.32378e-144	74.34	potassium channel subfamily T member 2-like	3	P:GO:0071805; F:GO:0005267; C:GO:0016020	P:potassium ion transmembrane transport; F:potassium channel activity; C:membrane	mobidb-lite (MOBIDB_LITE); mobidb-lite (MOBIDB_LITE); mobidb-lite (MOBIDB_LITE)	no GO terms	no GO terms
TRINITY_DN17362_c0_g1_i6	-147.952	-7.20899	-0.291691	0.000216	0.0145321	2627	20	1.42669e-122	54.39	protein hob3-like	5	P:GO:0006897; P:GO:0051666; P:GO:0097320; F:GO:0008289; C:GO:0005737	P:endocytosis; P:actin cortical patch localization; P:plasma membrane tubulation; F:lipid binding; C:cytoplasm	IPR027267 (G3DSA:1.20.1270.GENE3D); PTHR47174 (PANTHER); PTHR47174:SF3 (PANTHER); IPR027267 (SUPERFAMILY)	no GO terms	no GO terms
TRINITY_DN1744_c1_g2_i8	-670.187	-9.38842	1.7688	0.000116	0.00930497	2175	20	2.45053e-154	68.37	solute carrier family 25 member 45-like isoform X1	2	P:GO:0055085; C:GO:0016020	P:transmembrane transport; C:membrane	IPR023395 (G3DSA:1.50.40.GENE3D); IPR018108 (PFAM); PTHR45624 (PANTHER); PTHR45624:SF10 (PANTHER); IPR018108 (PROSITE_PROFILES); IPR018108 (PROSITE_PROFILES); IPR018108 (PROSITE_PROFILES); IPR023395 (SUPERFAMILY)	no GO terms	no GO terms
TRINITY_DN17536_c0_g1_i1	34.8158	5.12167	-1.67803	3.58e-06	0.000569	828	20	2.14165e-30	64.67	glutamate-gated chloride channel subunit beta-like	5	P:GO:0034220; F:GO:0004888; F:GO:0005230; C:GO:0005886; C:GO:0016020	P:monoatomic ion transmembrane transport; F:transmembrane signaling receptor activity; F:extracellular ligand-gated monoatomic ion channel activity; C:plasma membrane; C:membrane	G3DSA:1.20.58.390 (GENE3D); IPR036719 (SUPERFAMILY)	P:GO:0006811; C:GO:0016020	P:monoatomic ion transport; C:membrane
TRINITY_DN1757_c0_g2_i1	6.39904	2.67786	2.45446	0.00102576	0.0427435	3844	20	7.12598e-126	83.89	Bardet-Biedl syndrome 4 protein-like isoform X1	2	C:GO:0005815; C:GO:0060170	C:microtubule organizing center; C:ciliary membrane	IPR019734 (SMART); IPR019734 (PFAM); IPR011990 (G3DSA:1.25.40.GENE3D); mobidb-lite (MOBIDB_LITE); mobidb-lite (MOBIDB_LITE); mobidb-lite (MOBIDB_LITE); mobidb-lite (MOBIDB_LITE); IPR028786 (PANTHER); IPR019734 (PROSITE_PROFILES); IPR019734 (PROSITE_PROFILES); IPR013026 (PROSITE_PROFILES); IPR019734 (PROSITE_PROFILES); IPR011990 (SUPERFAMILY)	F:GO:0005515	F:protein binding
TRINITY_DN17668_c0_g1_i4	13.1543	3.71747	3.89166	0.000359	0.0208217	6478	20	0	98.48	guanine nucleotide-binding protein G(o) subunit alpha	7	P:GO:0007188; F:GO:0001664; F:GO:0003924; F:GO:0005525; F:GO:0031683; F:GO:0046872; C:GO:0005834	P:adenylate cyclase-modulating G protein-coupled receptor signaling pathway; F:G protein-coupled receptor binding; F:GTPase activity; F:GTP binding; F:G-protein beta/gamma-subunit complex binding; F:metal ion binding; C:heterotrimeric G-protein complex	IPR001408 (PRINTS); IPR001019 (PRINTS); IPR001019 (SMART); IPR001019 (PFAM); IPR011025 (G3DSA:1.10.400.GENE3D); G3DSA:3.40.50.300 (GENE3D); IPR001019 (PANTHER); PTHR10218:SF335 (PANTHER); IPR001019 (PROSITE_PROFILES); IPR001019 (CDD); IPR011025 (SUPERFAMILY); IPR027417 (SUPERFAMILY)	P:GO:0007165; P:GO:0007186; P:GO:0007188; F:GO:0003924; F:GO:0005525; F:GO:0019001; F:GO:0031683	P:signal transduction; P:G protein-coupled receptor signaling pathway; P:adenylate cyclase-modulating G protein-coupled receptor signaling pathway; F:GTPase activity; F:GTP binding; F:guanyl nucleotide binding; F:G-protein beta/gamma-subunit complex binding
TRINITY_DN1769_c0_g1_i35	-349.552	-8.44936	0.865371	0.000155	0.0114085	7731	20	0	72.59	multidrug resistance-associated protein 5-like isoform X4	4	P:GO:0055085; F:GO:0005524; F:GO:0042626; C:GO:0016020	P:transmembrane transport; F:ATP binding; F:ATPase-coupled transmembrane transporter activity; C:membrane	IPR003593 (SMART); G3DSA:3.40.50.300 (GENE3D); IPR036640 (G3DSA:1.20.1560.GENE3D); IPR003439 (PFAM); G3DSA:3.40.50.300 (GENE3D); IPR036640 (G3DSA:1.20.1560.GENE3D); IPR003439 (PFAM); IPR011527 (PFAM); mobidb-lite (MOBIDB_LITE); mobidb-lite (MOBIDB_LITE); mobidb-lite (MOBIDB_LITE); mobidb-lite (MOBIDB_LITE); mobidb-lite (MOBIDB_LITE); mobidb-lite (MOBIDB_LITE); PTHR24223 (PANTHER); IPR030250 (PTHR…	P:GO:0055085; F:GO:0005524; F:GO:0042626; C:GO:0016020	P:transmembrane transport; F:ATP binding; F:ATPase-coupled transmembrane transporter activity; C:membrane
TRINITY_DN1769_c0_g1_i41	-56.5342	-5.82105	0.96132	0.000293	0.018081	4977	20	0	78.26	multidrug resistance-associated protein 5-like	4	P:GO:0055085; F:GO:0005524; F:GO:0042626; C:GO:0016020	P:transmembrane transport; F:ATP binding; F:ATPase-coupled transmembrane transporter activity; C:membrane	IPR003593 (SMART); IPR036640 (G3DSA:1.20.1560.GENE3D); G3DSA:3.40.50.300 (GENE3D); IPR011527 (PFAM); IPR003439 (PFAM); IPR030250 (PTHR24223:PANTHER); PTHR24223 (PANTHER); IPR011527 (PROSITE_PROFILES); IPR003439 (PROSITE_PROFILES); cd18599 (CDD); cd03244 (CDD); IPR036640 (SUPERFAMILY); IPR027417 (SUPERFAMILY)	P:GO:0055085; F:GO:0005524; F:GO:0042626; C:GO:0016020	P:transmembrane transport; F:ATP binding; F:ATPase-coupled transmembrane transporter activity; C:membrane
TRINITY_DN17707_c0_g2_i1	-55.6217	-5.79758	-1.46714	0.00104467	0.043104	3432	20	0	75.43	protein VAC14 homolog	2	P:GO:0006661; C:GO:0070772	P:phosphatidylinositol biosynthetic process; C:PAS complex	PF12755 (PFAM); IPR021841 (PFAM); IPR011989 (G3DSA:1.25.10.GENE3D); IPR011989 (G3DSA:1.25.10.GENE3D); IPR026825 (PANTHER); IPR016024 (SUPERFAMILY)	P:GO:0006661; C:GO:0070772	P:phosphatidylinositol biosynthetic process; C:PAS complex
TRINITY_DN1771_c4_g1_i1	-10.5075	-3.39335	3.66505	0.00111143	0.044836	2811	20	0	74.09	thioredoxin domain-containing protein 5 homolog	2	F:GO:0003756; C:GO:0005783	F:protein disulfide isomerase activity; C:endoplasmic reticulum	PR00421 (PRINTS); IPR013766 (PFAM); IPR036249 (G3DSA:3.40.30.GENE3D); IPR036249 (G3DSA:3.40.30.GENE3D); PTHR45672 (PANTHER); IPR013766 (PROSITE_PROFILES); IPR013766 (PROSITE_PROFILES); IPR013766 (PROSITE_PROFILES); IPR036249 (SUPERFAMILY); IPR036249 (SUPERFAMILY); IPR036249 (SUPERFAMILY)	no GO terms	no GO terms
TRINITY_DN1774_c0_g2_i1	-91.0286	-6.50825	-0.886765	0.000661	0.0313614	3422	20	0	60.93	UBX domain-containing protein 7-like				IPR006577 (SMART); IPR001012 (SMART); PF13899 (PFAM); IPR001012 (PFAM); G3DSA:3.10.20.90 (GENE3D); IPR036249 (G3DSA:3.40.30.GENE3D); mobidb-lite (MOBIDB_LITE); mobidb-lite (MOBIDB_LITE); mobidb-lite (MOBIDB_LITE); mobidb-lite (MOBIDB_LITE); mobidb-lite (MOBIDB_LITE); PTHR23322:SF6 (PANTHER); PTHR23322 (PANTHER); IPR001012 (PROSITE_PROFILES); cd01773 (CDD); cd02958 (CDD); IPR029071 (SUPERFAMILY); …	F:GO:0005515	F:protein binding
TRINITY_DN1782_c0_g2_i1	11.5763	3.5331	1.0472	0.000243	0.0158788	5310	20	0	79.31	CDK5RAP1-like protein	4	P:GO:0006400; F:GO:0035596; F:GO:0046872; F:GO:0051539	P:tRNA modification; F:methylthiotransferase activity; F:metal ion binding; F:4 iron, 4 sulfur cluster binding	IPR006638 (SMART); IPR023404 (G3DSA:3.80.30.GENE3D); IPR005839 (TIGRFAM); IPR007197 (PFAM); IPR013848 (PFAM); IPR038135 (G3DSA:3.40.50.GENE3D); IPR006463 (PANTHER); IPR013848 (PROSITE_PROFILES); SSF102114 (SUPERFAMILY)	P:GO:0006400; F:GO:0003824; F:GO:0016740; F:GO:0035596; F:GO:0051536; F:GO:0051539	P:tRNA modification; F:catalytic activity; F:transferase activity; F:methylthiotransferase activity; F:iron-sulfur cluster binding; F:4 iron, 4 sulfur cluster binding
TRINITY_DN1795_c5_g1_i1	-16.9023	-4.07915	2.72499	0.000243	0.0158764	4383	20	4.73881e-95	86.83	ETS domain-containing protein Elk-3	4	P:GO:0006355; F:GO:0003700; F:GO:0043565; C:GO:0005634	P:regulation of DNA-templated transcription; F:DNA-binding transcription factor activity; F:sequence-specific DNA binding; C:nucleus	IPR000418 (PRINTS); IPR000418 (SMART); IPR000418 (PFAM); IPR036388 (G3DSA:1.10.10.GENE3D); mobidb-lite (MOBIDB_LITE); mobidb-lite (MOBIDB_LITE); mobidb-lite (MOBIDB_LITE); mobidb-lite (MOBIDB_LITE); mobidb-lite (MOBIDB_LITE); mobidb-lite (MOBIDB_LITE); mobidb-lite (MOBIDB_LITE); PTHR11849:SF133 (PANTHER); PTHR11849 (PANTHER); IPR000418 (PROSITE_PROFILES); IPR036390 (SUPERFAMILY)	P:GO:0006355; F:GO:0003700; F:GO:0043565	P:regulation of DNA-templated transcription; F:DNA-binding transcription factor activity; F:sequence-specific DNA binding
TRINITY_DN1804_c0_g1_i5	570.598	9.15633	1.98631	1.77e-12	2.38e-09	1259	20	6.8507e-124	62.54	serine protease 1	1	F:GO:0008233	F:peptidase activity	IPR001314 (PRINTS); IPR001254 (SMART); IPR001254 (PFAM); IPR043504 (G3DSA:2.40.10.GENE3D); IPR022700 (PFAM); IPR038565 (G3DSA:3.30.1640.GENE3D); IPR043504 (G3DSA:2.40.10.GENE3D); PTHR24260 (PANTHER); PTHR24260:SF115 (PANTHER); IPR001254 (PROSITE_PROFILES); IPR001254 (CDD); IPR009003 (SUPERFAMILY)	P:GO:0006508; F:GO:0004252	P:proteolysis; F:serine-type endopeptidase activity
TRINITY_DN180628_c0_g1_i1	-65.385	-6.03089	-1.24609	0.000206	0.0140789	2937	20	5.57239e-103	59.1	SH319 protein				PR00499 (PRINTS); IPR001452 (SMART); G3DSA:2.30.30.40 (GENE3D); IPR001452 (PFAM); G3DSA:2.30.30.40 (GENE3D); mobidb-lite (MOBIDB_LITE); mobidb-lite (MOBIDB_LITE); mobidb-lite (MOBIDB_LITE); mobidb-lite (MOBIDB_LITE); mobidb-lite (MOBIDB_LITE); mobidb-lite (MOBIDB_LITE); PTHR14167:SF51 (PANTHER); PTHR14167 (PANTHER); IPR001452 (PROSITE_PROFILES); IPR001452 (PROSITE_PROFILES); IPR036028 (SUPERFAMIL…	F:GO:0005515	F:protein binding
TRINITY_DN18091_c0_g1_i10	57.6021	5.84805	-1.29222	1.55e-05	0.00186198	1475	20	1.68837e-68	64.64	Variant Ionotropic Glutamate Receptor	2	F:GO:0005216; C:GO:0016020	F:monoatomic ion channel activity; C:membrane	G3DSA:1.10.287.70 (GENE3D); SSF53850 (SUPERFAMILY)	no GO terms	no GO terms
TRINITY_DN18091_c0_g1_i2	133.993	7.06601	-1.91639	1.37e-06	0.000266	683	20	1.52471e-47	62.66	Variant Ionotropic Glutamate Receptor	2	F:GO:0005216; C:GO:0016020	F:monoatomic ion channel activity; C:membrane	SSF53850 (SUPERFAMILY)	no GO terms	no GO terms
TRINITY_DN18272_c0_g1_i1	-558.94	-9.12655	1.51413	6.21e-06	0.000902	5735	20	0	67.95	Serine/threonine-protein kinase SMG1	5	P:GO:0000184; P:GO:0006468; F:GO:0004674; F:GO:0005524; F:GO:0106310	P:nuclear-transcribed mRNA catabolic process, nonsense-mediated decay; P:protein phosphorylation; F:protein serine/threonine kinase activity; F:ATP binding; F:protein serine kinase activity	IPR000403 (SMART); SM01345 (SMART); IPR003152 (SMART); IPR003152 (PFAM); IPR000403 (PFAM); IPR036940 (G3DSA:1.10.1070.GENE3D); G3DSA:3.30.1010.10 (GENE3D); PTHR11139:SF111 (PANTHER); PTHR11139 (PANTHER); IPR000403 (PROSITE_PROFILES); IPR003152 (PROSITE_PROFILES); IPR039414 (CDD); IPR011009 (SUPERFAMILY)	P:GO:0000184; F:GO:0004674; F:GO:0005515; F:GO:0016301	P:nuclear-transcribed mRNA catabolic process, nonsense-mediated decay; F:protein serine/threonine kinase activity; F:protein binding; F:kinase activity
TRINITY_DN18310_c0_g1_i4	32.6006	5.02683	-1.54716	0.00046	0.0246074	1772	20	1.1126e-40	57.5	Variant Ionotropic Glutamate Receptor	1	C:GO:0016020	C:membrane	PTHR42643 (PANTHER); SSF53850 (SUPERFAMILY)	no GO terms	no GO terms
TRINITY_DN18321_c0_g1_i26	-231.891	-7.8573	0.298941	1.5e-05	0.00181741	5713	20	0	88.47	LIM domain only protein 7	1	F:GO:0046872	F:metal ion binding	mobidb-lite (MOBIDB_LITE); mobidb-lite (MOBIDB_LITE); mobidb-lite (MOBIDB_LITE); mobidb-lite (MOBIDB_LITE); mobidb-lite (MOBIDB_LITE); mobidb-lite (MOBIDB_LITE); mobidb-lite (MOBIDB_LITE); mobidb-lite (MOBIDB_LITE)	no GO terms	no GO terms
TRINITY_DN18321_c0_g1_i7	-942.497	-9.88034	2.24918	0.00112248	0.0451127	5810	20	0	74.67	eukaryotic translation initiation factor 4 gamma 1-like isoform X1	1	F:GO:0046872	F:metal ion binding	IPR001781 (SMART); G3DSA:2.10.110.10 (GENE3D); IPR031865 (PFAM); IPR001781 (PFAM); mobidb-lite (MOBIDB_LITE); mobidb-lite (MOBIDB_LITE); mobidb-lite (MOBIDB_LITE); mobidb-lite (MOBIDB_LITE); mobidb-lite (MOBIDB_LITE); mobidb-lite (MOBIDB_LITE); mobidb-lite (MOBIDB_LITE); mobidb-lite (MOBIDB_LITE); mobidb-lite (MOBIDB_LITE); mobidb-lite (MOBIDB_LITE); mobidb-lite (MOBIDB_LITE); mobidb-lite (MOBIDB…	no GO terms	no GO terms
TRINITY_DN18331_c0_g2_i4	-22.9001	-4.51728	1.70258	0.00113498	0.045479	2252	20	1.58519e-164	62.28	putative kinase-like protein	2	P:GO:0016310; F:GO:0016301	P:phosphorylation; F:kinase activity	IPR015897 (SMART); G3DSA:3.90.1200.10 (GENE3D); IPR004119 (PFAM); PTHR11012 (PANTHER); IPR011009 (SUPERFAMILY)	no GO terms	no GO terms
TRINITY_DN1834_c2_g2_i2	-690.869	-9.43227	1.81113	0.000542	0.0273205	2573	20	5.98113e-32	75.88	HIG1 domain family member 1A, mitochondrial-like	1	C:GO:0016020	C:membrane	G3DSA:6.10.140.1320 (GENE3D); IPR007667 (PFAM); mobidb-lite (MOBIDB_LITE); mobidb-lite (MOBIDB_LITE); PTHR12297 (PANTHER); PTHR12297:SF6 (PANTHER); IPR007667 (PROSITE_PROFILES)	no GO terms	no GO terms
TRINITY_DN184_c0_g1_i24	-105.908	-6.72667	5.78813	1.1e-05	0.00142419	603	20	6.17931e-48	72.25	D-beta-hydroxybutyrate dehydrogenase, mitochondrial-like	1	C:GO:0016020	C:membrane	IPR002347 (PFAM); G3DSA:3.40.50.720 (GENE3D); PTHR43313:SF36 (PANTHER); PTHR43313 (PANTHER); PS51257 (PROSITE_PROFILES); IPR036291 (SUPERFAMILY)	F:GO:0016491	F:oxidoreductase activity
TRINITY_DN186_c2_g1_i7	-292.573	-8.19265	4.54924	6.41e-06	0.000924	1407	20	3.05656e-34	67.4	short-chain dehydrogenase/reductase family 16C member 6-like	2	F:GO:0016491; C:GO:0016020	F:oxidoreductase activity; C:membrane	G3DSA:3.40.50.720 (GENE3D); PTHR24322:SF728 (PANTHER); PTHR24322 (PANTHER); IPR036291 (SUPERFAMILY)	no GO terms	no GO terms
TRINITY_DN1864_c0_g1_i57	-12714	-13.6341	5.97646	0.000245	0.0159549	3849	20	0	54.12	Salivary glue protein Sgs-4	2	C:GO:0016020; C:GO:0016020	C:membrane; C:membrane	IPR036465 (G3DSA:3.40.50.GENE3D); IPR015510 (PANTHER); PTHR11022:SF44 (PANTHER)	no GO terms	no GO terms
TRINITY_DN18648_c1_g1_i2	46.4251	5.53683	-1.61145	4.18e-05	0.00418226	370	20	4.92386e-07	55.89	craniofacial development protein 2-like				no IPS match	no IPS match	no IPS match
TRINITY_DN18698_c1_g1_i2	38.7495	5.27611	4.48195	0.000115	0.0092121	2849	20	6.20534e-53	53.51	Apolipoprotein D	1	F:GO:0031409	F:pigment binding	IPR012674 (G3DSA:2.40.128.GENE3D); IPR000566 (PFAM); mobidb-lite (MOBIDB_LITE); PTHR10612 (PANTHER); PTHR10612:SF49 (PANTHER); IPR012674 (SUPERFAMILY)	no GO terms	no GO terms
TRINITY_DN1880_c0_g2_i1	28.2897	4.82221	-0.129014	6.84e-06	0.000976	619	20	2.59319e-12	67.31	uncharacterized protein LOC119694094				no IPS match	no IPS match	no IPS match
TRINITY_DN18806_c0_g1_i13	-326.301	-8.35006	0.768437	0.00072	0.033462	2716	20	0	79.84	Protein phosphatase 1D	3	P:GO:0006470; F:GO:0004721; F:GO:0046872	P:protein dephosphorylation; F:phosphoprotein phosphatase activity; F:metal ion binding	IPR001932 (SMART); IPR036457 (G3DSA:3.60.40.GENE3D); IPR001932 (PFAM); mobidb-lite (MOBIDB_LITE); mobidb-lite (MOBIDB_LITE); mobidb-lite (MOBIDB_LITE); mobidb-lite (MOBIDB_LITE); mobidb-lite (MOBIDB_LITE); mobidb-lite (MOBIDB_LITE); mobidb-lite (MOBIDB_LITE); PTHR47992:SF79 (PANTHER); PTHR47992 (PANTHER); IPR001932 (PROSITE_PROFILES); IPR001932 (CDD); IPR036457 (SUPERFAMILY)	F:GO:0016791	F:phosphatase activity
TRINITY_DN1886_c0_g1_i20	-33.0349	-5.04592	1.93636	0.000632	0.0303647	6461	20	0	84.51	Superkiller viralicidic activity 2-like 2	6	P:GO:0006401; F:GO:0003723; F:GO:0003724; F:GO:0005524; F:GO:0016787; C:GO:0005634	P:RNA catabolic process; F:RNA binding; F:RNA helicase activity; F:ATP binding; F:hydrolase activity; C:nucleus	IPR001650 (SMART); IPR012961 (SMART); IPR014001 (SMART); IPR025696 (PFAM); IPR001650 (PFAM); IPR012961 (PFAM); IPR011545 (PFAM); G3DSA:3.40.50.300 (GENE3D); IPR016438 (PIRSF); G3DSA:1.10.3380.30 (GENE3D); G3DSA:3.40.50.300 (GENE3D); G3DSA:2.40.30.300 (GENE3D); PTHR12131 (PANTHER); PTHR12131:SF7 (PANTHER); IPR001650 (PROSITE_PROFILES); IPR014001 (PROSITE_PROFILES); cd18024 (CDD); cd18795 (CDD); IP…	P:GO:0006401; F:GO:0003676; F:GO:0003723; F:GO:0003724; F:GO:0005524	P:RNA catabolic process; F:nucleic acid binding; F:RNA binding; F:RNA helicase activity; F:ATP binding
TRINITY_DN18898_c0_g2_i1	9.04967	3.17786	-1.48219	8.96e-05	0.00763276	2291	20	0	56.47	low-density lipoprotein receptor-related protein 2-like				IPR002172 (PRINTS); IPR002172 (SMART); IPR000742 (SMART); IPR036055 (G3DSA:4.10.400.GENE3D); IPR036055 (G3DSA:4.10.400.GENE3D); IPR006149 (PFAM); IPR036055 (G3DSA:4.10.400.GENE3D); IPR036055 (G3DSA:4.10.400.GENE3D); IPR002172 (PFAM); PTHR39069:SF1 (PANTHER); PTHR39069 (PANTHER); IPR002172 (PROSITE_PROFILES); IPR002172 (PROSITE_PROFILES); IPR002172 (PROSITE_PROFILES); IPR002172 (PROSITE_PROFILES);…	F:GO:0005515	F:protein binding
TRINITY_DN1897_c17_g1_i1	70.4157	6.13783	-2.42291	0.000453	0.0244026	764	20	1.46882e-23	57.33	crustacyanin-A2 subunit-like	1	F:GO:0031409	F:pigment binding	IPR012674 (G3DSA:2.40.128.GENE3D); IPR012674 (SUPERFAMILY)	no GO terms	no GO terms
TRINITY_DN1899_c0_g1_i12	-435.741	-8.76733	1.1658	1.4e-06	0.000269	1380	20	8.00251e-149	71.09	Ubiquinone biosynthesis O-methyltransferase, mitochondrial	6	P:GO:0006744; P:GO:0032259; F:GO:0004395; F:GO:0008425; F:GO:0008689; C:GO:0031314	P:ubiquinone biosynthetic process; P:methylation; F:hexaprenyldihydroxybenzoate methyltransferase activity; F:2-polyprenyl-6-methoxy-1,4-benzoquinone methyltransferase activity; F:3-demethylubiquinone-9 3-O-methyltransferase activity; C:extrinsic component of mitochondrial inner membrane	G3DSA:3.40.50.150 (GENE3D); IPR010233 (TIGRFAM); IPR013216 (PFAM); mobidb-lite (MOBIDB_LITE); PTHR43464:SF25 (PANTHER); PTHR43464 (PANTHER); IPR010233 (HAMAP); cd02440 (CDD); IPR029063 (SUPERFAMILY)	P:GO:0006744; F:GO:0008168; F:GO:0008425	P:ubiquinone biosynthetic process; F:methyltransferase activity; F:2-polyprenyl-6-methoxy-1,4-benzoquinone methyltransferase activity
TRINITY_DN191111_c0_g1_i1	3897.09	11.9282	2.299	1.09e-23	2.63e-19	1487	20	3.997e-131	66.28	cholinesterase 2-like	2	F:GO:0016787; F:GO:0052689	F:hydrolase activity; F:carboxylic ester hydrolase activity	IPR002018 (PFAM); IPR029058 (G3DSA:3.40.50.GENE3D); PTHR11559 (PANTHER); PTHR11559:SF370 (PANTHER); IPR029058 (SUPERFAMILY)	no GO terms	no GO terms
TRINITY_DN191111_c0_g1_i2	533.834	9.06025	-0.394807	1.18e-06	0.000235	1551	20	1.6912e-107	64.11	JHE-like carboxylesterase 1	2	F:GO:0016787; F:GO:0052689	F:hydrolase activity; F:carboxylic ester hydrolase activity	IPR029058 (G3DSA:3.40.50.GENE3D); IPR002018 (PFAM); PTHR11559:SF370 (PANTHER); PTHR11559 (PANTHER); IPR029058 (SUPERFAMILY)	no GO terms	no GO terms
TRINITY_DN191111_c0_g1_i3	2649.35	11.3714	2.94128	8.33e-21	1.12e-16	1312	20	2.93789e-88	65.9	cholinesterase 2-like	2	F:GO:0016787; F:GO:0052689	F:hydrolase activity; F:carboxylic ester hydrolase activity	IPR002018 (PFAM); IPR029058 (G3DSA:3.40.50.GENE3D); PTHR11559:SF370 (PANTHER); PTHR11559 (PANTHER); IPR029058 (SUPERFAMILY)	no GO terms	no GO terms
TRINITY_DN191111_c0_g1_i4	1324.46	10.3712	0.799689	7.06e-20	7.11e-16	730	20	5.57254e-20	67.61	cholinesterase 2-like	1	F:GO:0016787	F:hydrolase activity	no IPS match	no IPS match	no IPS match
TRINITY_DN1922_c10_g2_i5	-26.6791	-4.73764	2.87253	0.00024	0.0157349	2645	20	0	79.89	sodium- and chloride-dependent taurine transporter-like	3	P:GO:0055085; F:GO:0015293; C:GO:0016020	P:transmembrane transport; F:symporter activity; C:membrane	IPR000175 (PRINTS); IPR000175 (PFAM); IPR000175 (PANTHER); PTHR11616:SF141 (PANTHER); IPR000175 (PROSITE_PROFILES); IPR037272 (SUPERFAMILY)	C:GO:0016020	C:membrane
TRINITY_DN19325_c0_g1_i4	-854.977	-9.73974	2.11129	6.68e-07	0.000145	3682	20	0	66.78	acyl-coenzyme A synthetase ACSM3, mitochondrial-like	1	C:GO:0005634	C:nucleus	IPR042099 (G3DSA:3.40.50.GENE3D); G3DSA:3.30.300.30 (GENE3D); IPR025110 (PFAM); IPR000873 (PFAM); PTHR43605 (PANTHER); SSF56801 (SUPERFAMILY)	no GO terms	no GO terms
TRINITY_DN194_c1_g1_i3	29.5475	4.88496	-0.405691	5.98e-05	0.00559622	3531	20	2.52078e-103	60.79	synaptotagmin 1 isoform X1	11	P:GO:0007269; F:GO:0005509; F:GO:0005544; F:GO:0046872; C:GO:0008021; C:GO:0016020; C:GO:0016020; C:GO:0030054; C:GO:0030672; C:GO:0031410; C:GO:0045202	P:neurotransmitter secretion; F:calcium ion binding; F:calcium-dependent phospholipid binding; F:metal ion binding; C:synaptic vesicle; C:membrane; C:membrane; C:cell junction; C:synaptic vesicle membrane; C:cytoplasmic vesicle; C:synapse	IPR035892 (G3DSA:2.60.40.GENE3D); IPR035892 (G3DSA:2.60.40.GENE3D); IPR000008 (PFAM); mobidb-lite (MOBIDB_LITE); mobidb-lite (MOBIDB_LITE); mobidb-lite (MOBIDB_LITE); mobidb-lite (MOBIDB_LITE); mobidb-lite (MOBIDB_LITE); mobidb-lite (MOBIDB_LITE); mobidb-lite (MOBIDB_LITE); mobidb-lite (MOBIDB_LITE); mobidb-lite (MOBIDB_LITE); PTHR10024 (PANTHER); IPR030539 (PTHR10024:PANTHER); IPR035892 (SUPERFA…	no GO terms	no GO terms
TRINITY_DN1948_c0_g1_i12	158.713	7.31028	0.474497	7.46e-13	1.16e-09	1416	20	4.17189e-114	71.3	TWiK family of potassium channels protein 7-like	3	P:GO:0071805; F:GO:0005267; C:GO:0016020	P:potassium ion transmembrane transport; F:potassium channel activity; C:membrane	IPR013099 (PFAM); G3DSA:1.10.287.70 (GENE3D); mobidb-lite (MOBIDB_LITE); PTHR11003 (PANTHER); PTHR11003:SF276 (PANTHER); SSF81324 (SUPERFAMILY)	no GO terms	no GO terms
TRINITY_DN1948_c0_g1_i25	78.5522	6.29558	-0.40441	7.24e-05	0.00645553	1979	20	6.10773e-153	68.18	TWiK family of potassium channels protein 7-like	3	P:GO:0071805; F:GO:0005267; C:GO:0016020	P:potassium ion transmembrane transport; F:potassium channel activity; C:membrane	IPR003280 (PRINTS); IPR013099 (PFAM); G3DSA:1.10.287.70 (GENE3D); mobidb-lite (MOBIDB_LITE); PTHR11003 (PANTHER); PTHR11003:SF276 (PANTHER); SSF81324 (SUPERFAMILY); SSF81324 (SUPERFAMILY)	P:GO:0071805; F:GO:0005267; C:GO:0016020	P:potassium ion transmembrane transport; F:potassium channel activity; C:membrane
TRINITY_DN1948_c0_g1_i30	77.9286	6.28408	-1.53984	3.26e-06	0.000526	1597	20	8.60429e-155	68.21	TWiK family of potassium channels protein 7-like	3	P:GO:0071805; F:GO:0005267; C:GO:0016020	P:potassium ion transmembrane transport; F:potassium channel activity; C:membrane	IPR003280 (PRINTS); IPR013099 (PFAM); G3DSA:1.10.287.70 (GENE3D); mobidb-lite (MOBIDB_LITE); PTHR11003 (PANTHER); PTHR11003:SF276 (PANTHER); SSF81324 (SUPERFAMILY); SSF81324 (SUPERFAMILY)	P:GO:0071805; F:GO:0005267; C:GO:0016020	P:potassium ion transmembrane transport; F:potassium channel activity; C:membrane
TRINITY_DN1948_c0_g1_i34	52.8018	5.72252	-0.355519	3.34e-06	0.000537	977	20	1.14345e-86	68.7	TWiK family of potassium channels protein 7-like	3	P:GO:0071805; F:GO:0005267; C:GO:0016020	P:potassium ion transmembrane transport; F:potassium channel activity; C:membrane	IPR013099 (PFAM); G3DSA:1.10.287.70 (GENE3D); mobidb-lite (MOBIDB_LITE); PTHR11003:SF276 (PANTHER); PTHR11003 (PANTHER); SSF81324 (SUPERFAMILY)	no GO terms	no GO terms
TRINITY_DN1948_c0_g1_i36	119.247	6.8978	-2.0177	1.41e-06	0.000271	938	20	7.25682e-87	68.7	TWiK family of potassium channels protein 7-like	3	P:GO:0071805; F:GO:0005267; C:GO:0016020	P:potassium ion transmembrane transport; F:potassium channel activity; C:membrane	IPR013099 (PFAM); G3DSA:1.10.287.70 (GENE3D); mobidb-lite (MOBIDB_LITE); PTHR11003:SF276 (PANTHER); PTHR11003 (PANTHER); SSF81324 (SUPERFAMILY)	no GO terms	no GO terms
TRINITY_DN1961_c2_g1_i1	-223.708	-7.80547	0.267437	0.000201	0.0138536	734	20	3.45724e-108	96.58	AP-1 complex subunit sigma-2 isoform X2	3	P:GO:0006886; P:GO:0016192; C:GO:0030117	P:intracellular protein transport; P:vesicle-mediated transport; C:membrane coat	IPR016635 (PIRSF); G3DSA:3.30.450.60 (GENE3D); IPR022775 (PFAM); PTHR11753:SF45 (PANTHER); IPR016635 (PANTHER); IPR044733 (CDD); IPR011012 (SUPERFAMILY)	P:GO:0015031; P:GO:0016192; F:GO:0035615; C:GO:0030121	P:protein transport; P:vesicle-mediated transport; F:clathrin adaptor activity; C:AP-1 adaptor complex
TRINITY_DN19645_c0_g2_i1	-93.6227	-6.54879	1.27454	0.000462	0.0246775	2917	20	1.54512e-145	65.62	Krueppel-like factor 13	3	P:GO:0006357; F:GO:0000978; F:GO:0000981	P:regulation of transcription by RNA polymerase II; F:RNA polymerase II cis-regulatory region sequence-specific DNA binding; F:DNA-binding transcription factor activity, RNA polymerase II-specific	IPR013087 (SMART); IPR013087 (PFAM); G3DSA:3.30.160.60 (GENE3D); G3DSA:3.30.160.60 (GENE3D); mobidb-lite (MOBIDB_LITE); mobidb-lite (MOBIDB_LITE); mobidb-lite (MOBIDB_LITE); mobidb-lite (MOBIDB_LITE); mobidb-lite (MOBIDB_LITE); mobidb-lite (MOBIDB_LITE); PTHR23235 (PANTHER); PTHR23235:SF103 (PANTHER); IPR013087 (PROSITE_PROFILES); IPR013087 (PROSITE_PROFILES); IPR013087 (PROSITE_PROFILES); IPR036…	no GO terms	no GO terms
TRINITY_DN19673_c0_g3_i3	6.53436	2.70805	-0.649636	0.000181	0.012907	1860	20	3.35358e-63	83.61	putative peptidyl-tRNA hydrolase PTRHD1	1	F:GO:0004045	F:aminoacyl-tRNA hydrolase activity	IPR023476 (G3DSA:3.40.1490.GENE3D); IPR002833 (PFAM); IPR042237 (PANTHER); cd02429 (CDD); IPR023476 (SUPERFAMILY)	F:GO:0004045	F:aminoacyl-tRNA hydrolase activity
TRINITY_DN197_c3_g1_i2	-1155.34	-10.1741	2.53376	3.29e-10	2.04e-07	3087	20	0	74.9	Ribosomal oxygenase 1	6	P:GO:0032259; P:GO:0070544; F:GO:0005506; F:GO:0008168; F:GO:0051864; C:GO:0005634	P:methylation; P:histone H3-K36 demethylation; F:iron ion binding; F:methyltransferase activity; F:histone H3K36 demethylase activity; C:nucleus	IPR003347 (SMART); G3DSA:2.60.120.650 (GENE3D); G3DSA:1.10.10.1500 (GENE3D); G3DSA:3.90.930.40 (GENE3D); IPR003347 (PFAM); mobidb-lite (MOBIDB_LITE); mobidb-lite (MOBIDB_LITE); IPR039994 (PANTHER); IPR003347 (PROSITE_PROFILES); SSF51197 (SUPERFAMILY)	no GO terms	no GO terms
TRINITY_DN1977_c1_g1_i1	22.135	4.46826	0.676523	6.26e-08	1.88e-05	1660	20	2.25649e-125	66.12	lysM and putative peptidoglycan-binding domain-containing protein 2 isoform X2				IPR018392 (SMART); IPR018392 (PFAM); IPR036779 (G3DSA:3.10.350.GENE3D); mobidb-lite (MOBIDB_LITE); mobidb-lite (MOBIDB_LITE); PTHR20932 (PANTHER); IPR018392 (PROSITE_PROFILES); IPR018392 (CDD); IPR036779 (SUPERFAMILY)	no GO terms	no GO terms
TRINITY_DN1977_c1_g1_i2	49.3457	5.62485	-1.19511	1.54e-10	1.04e-07	634	20	9.51433e-86	66.64	lysM and putative peptidoglycan-binding domain-containing protein 2 isoform X2				IPR018392 (SMART); IPR018392 (PFAM); IPR036779 (G3DSA:3.10.350.GENE3D); mobidb-lite (MOBIDB_LITE); mobidb-lite (MOBIDB_LITE); PTHR20932 (PANTHER); IPR018392 (PROSITE_PROFILES); IPR018392 (CDD); IPR036779 (SUPERFAMILY)	no GO terms	no GO terms
TRINITY_DN19892_c0_g2_i5	182.364	7.51068	-1.61027	1.15e-07	3.22e-05	2166	20	0	62.03	galactosylceramide sulfotransferase-like	2	F:GO:0008146; C:GO:0016020	F:sulfotransferase activity; C:membrane	IPR009729 (PFAM); G3DSA:3.40.50.300 (GENE3D); mobidb-lite (MOBIDB_LITE); mobidb-lite (MOBIDB_LITE); PTHR14647:SF63 (PANTHER); IPR009729 (PANTHER); IPR027417 (SUPERFAMILY)	P:GO:0009247; F:GO:0001733; C:GO:0016020	P:glycolipid biosynthetic process; F:galactosylceramide sulfotransferase activity; C:membrane
TRINITY_DN19893_c0_g1_i3	18.3504	4.19774	-1.13783	0.000352	0.0205602	840	20	4.34687e-68	68.19	putative Peptidyl-prolyl cis-trans isomerase B2	3	P:GO:0000413; F:GO:0003755; F:GO:0008270	P:protein peptidyl-prolyl isomerization; F:peptidyl-prolyl cis-trans isomerase activity; F:zinc ion binding	IPR029000 (G3DSA:2.40.100.GENE3D); IPR002130 (PFAM); IPR002130 (PROSITE_PROFILES); IPR029000 (SUPERFAMILY)	P:GO:0000413; F:GO:0003755	P:protein peptidyl-prolyl isomerization; F:peptidyl-prolyl cis-trans isomerase activity
TRINITY_DN19893_c0_g2_i4	22.3798	4.48413	-1.72179	1.82e-06	0.000328	892	20	1.09592e-67	68.19	putative Peptidyl-prolyl cis-trans isomerase B2	3	P:GO:0000413; F:GO:0003755; F:GO:0008270	P:protein peptidyl-prolyl isomerization; F:peptidyl-prolyl cis-trans isomerase activity; F:zinc ion binding	IPR029000 (G3DSA:2.40.100.GENE3D); IPR002130 (PFAM); IPR002130 (PROSITE_PROFILES); IPR029000 (SUPERFAMILY)	P:GO:0000413; F:GO:0003755	P:protein peptidyl-prolyl isomerization; F:peptidyl-prolyl cis-trans isomerase activity
TRINITY_DN19956_c6_g1_i1	-204.767	-7.67784	2.82741	6.03e-05	0.00563812	1972	20	0	80.2	alanine--glyoxylate aminotransferase 2, mitochondrial isoform X2	2	F:GO:0008483; F:GO:0030170	F:transaminase activity; F:pyridoxal phosphate binding	IPR015422 (G3DSA:3.90.1150.GENE3D); IPR005814 (PFAM); IPR015421 (G3DSA:3.40.640.GENE3D); IPR005814 (PIRSF); PTHR45688 (PANTHER); PTHR45688:SF3 (PANTHER); IPR005814 (CDD); IPR015424 (SUPERFAMILY)	F:GO:0003824; F:GO:0008483; F:GO:0030170	F:catalytic activity; F:transaminase activity; F:pyridoxal phosphate binding
TRINITY_DN20103_c0_g2_i7	64.0584	6.00132	-1.51817	2.33e-06	0.000408	1040	20	6.25418e-91	57.75	Variant Ionotropic Glutamate Receptor	7	P:GO:0034220; P:GO:0035235; F:GO:0004970; F:GO:0015276; C:GO:0005886; C:GO:0016020; C:GO:0016020	P:monoatomic ion transmembrane transport; P:ionotropic glutamate receptor signaling pathway; F:ionotropic glutamate receptor activity; F:ligand-gated monoatomic ion channel activity; C:plasma membrane; C:membrane; C:membrane	G3DSA:1.10.287.70 (GENE3D); IPR001320 (PFAM); PTHR42643 (PANTHER); SSF53850 (SUPERFAMILY)	F:GO:0015276; C:GO:0016020	F:ligand-gated monoatomic ion channel activity; C:membrane
TRINITY_DN20103_c0_g2_i8	43.4144	5.4401	-1.69861	0.000739	0.0340362	1429	20	1.15532e-89	57.96	Variant Ionotropic Glutamate Receptor	7	P:GO:0034220; P:GO:0035235; F:GO:0004970; F:GO:0015276; C:GO:0005886; C:GO:0016020; C:GO:0016020	P:monoatomic ion transmembrane transport; P:ionotropic glutamate receptor signaling pathway; F:ionotropic glutamate receptor activity; F:ligand-gated monoatomic ion channel activity; C:plasma membrane; C:membrane; C:membrane	IPR001320 (PFAM); G3DSA:1.10.287.70 (GENE3D); PTHR42643 (PANTHER); SSF53850 (SUPERFAMILY)	F:GO:0015276; C:GO:0016020	F:ligand-gated monoatomic ion channel activity; C:membrane
TRINITY_DN20103_c1_g1_i2	216.369	7.75735	-1.45367	3.81e-05	0.00389947	1322	20	7.5374e-121	58.63	Variant Ionotropic Glutamate Receptor	7	P:GO:0034220; P:GO:0035235; F:GO:0004970; F:GO:0015276; C:GO:0005886; C:GO:0016020; C:GO:0016020	P:monoatomic ion transmembrane transport; P:ionotropic glutamate receptor signaling pathway; F:ionotropic glutamate receptor activity; F:ligand-gated monoatomic ion channel activity; C:plasma membrane; C:membrane; C:membrane	IPR019594 (SMART); IPR019594 (PFAM); G3DSA:1.10.287.70 (GENE3D); G3DSA:3.40.190.10 (GENE3D); IPR001320 (PFAM); PTHR42643 (PANTHER); SSF53850 (SUPERFAMILY)	F:GO:0004970; F:GO:0015276; C:GO:0016020	F:ionotropic glutamate receptor activity; F:ligand-gated monoatomic ion channel activity; C:membrane
TRINITY_DN20136_c0_g1_i3	29.3915	4.87733	0.158789	8.52e-05	0.00735502	4126	20	3.42561e-12	84.93	ER lumen protein-retaining receptor 2	5	P:GO:0006621; P:GO:0015031; F:GO:0046923; C:GO:0005789; C:GO:0016020	P:protein retention in ER lumen; P:protein transport; F:ER retention sequence binding; C:endoplasmic reticulum membrane; C:membrane	IPR000133 (PRINTS); PTHR10585:SF83 (PANTHER); IPR000133 (PANTHER)	P:GO:0006621; F:GO:0046923; C:GO:0016020	P:protein retention in ER lumen; F:ER retention sequence binding; C:membrane
TRINITY_DN20168_c0_g1_i2	40.2183	5.32978	-1.98077	0.00108225	0.0440824	1468	20	1.71359e-105	86.9	mucin-3A-like isoform X1				no IPS match	no IPS match	no IPS match
TRINITY_DN20179_c1_g1_i12	-27.2036	-4.76573	-0.149701	0.000836	0.0370655	3259	20	1.87903e-105	61.53	phosphatidylinositol-glycan biosynthesis class W protein-like isoform X4	4	P:GO:0009987; F:GO:0016746; C:GO:0005783; C:GO:0016020	P:cellular process; F:acyltransferase activity; C:endoplasmic reticulum; C:membrane	IPR009447 (PFAM); IPR009447 (PANTHER)	P:GO:0006506; F:GO:0016746; C:GO:0016020	P:GPI anchor biosynthetic process; F:acyltransferase activity; C:membrane
TRINITY_DN20182_c0_g1_i2	-479.685	-8.90594	4.48842	0.000465	0.0247799	1277	20	8.51865e-46	59.24	C-type lectin	1	F:GO:0030246	F:carbohydrate binding	IPR001304 (SMART); IPR001304 (PFAM); IPR016186 (G3DSA:3.10.100.GENE3D); PTHR22801 (PANTHER); IPR001304 (PROSITE_PROFILES); cd00037 (CDD); IPR016187 (SUPERFAMILY)	no GO terms	no GO terms
TRINITY_DN20182_c0_g2_i2	-124.455	-6.95948	4.57299	0.00124013	0.047966	1289	20	1.37916e-45	59.18	C-type lectin	1	F:GO:0030246	F:carbohydrate binding	IPR001304 (SMART); IPR016186 (G3DSA:3.10.100.GENE3D); IPR001304 (PFAM); PTHR22801 (PANTHER); IPR001304 (PROSITE_PROFILES); cd00037 (CDD); IPR016187 (SUPERFAMILY)	no GO terms	no GO terms
TRINITY_DN20244_c0_g1_i6	-1433.49	-10.4853	2.84417	0.000346	0.0203544	1570	20	5.01086e-155	57.91	monocarboxylate transporter 12-B-like	1	C:GO:0110165	C:cellular anatomical entity	IPR011701 (PFAM); IPR036259 (G3DSA:1.20.1250.GENE3D); mobidb-lite (MOBIDB_LITE); mobidb-lite (MOBIDB_LITE); PTHR11360 (PANTHER); IPR020846 (PROSITE_PROFILES); IPR036259 (SUPERFAMILY)	P:GO:0055085; F:GO:0022857	P:transmembrane transport; F:transmembrane transporter activity
TRINITY_DN2030_c0_g1_i39	20.3129	4.34433	-2.04055	0.000337	0.0199591	1781	20	3.24118e-137	74.88	cytochrome P450 9e2-like	3	F:GO:0016491; F:GO:0046872; C:GO:0016020	F:oxidoreductase activity; F:metal ion binding; C:membrane	IPR002402 (PRINTS); IPR001128 (PFAM); IPR036396 (G3DSA:1.10.630.GENE3D); PTHR24292 (PANTHER); IPR036396 (SUPERFAMILY)	F:GO:0004497; F:GO:0005506; F:GO:0016705; F:GO:0020037	F:monooxygenase activity; F:iron ion binding; F:oxidoreductase activity, acting on paired donors, with incorporation or reduction of molecular oxygen; F:heme binding
TRINITY_DN2030_c0_g1_i69	5.09536	2.34918	1.4906	0.000265	0.0169156	4474	20	7.92627e-106	68.37	failed axon connections homolog	1	C:GO:0016020	C:membrane	IPR036249 (G3DSA:3.40.30.GENE3D); IPR012336 (PFAM); IPR033468 (PFAM); G3DSA:1.20.1050.10 (GENE3D),SFLDS00019 (SFLD),SFLDG01200 (SFLD); IPR026928 (PANTHER); PTHR12289:SF35 (PANTHER); cd03193 (CDD); IPR036249 (SUPERFAMILY); IPR036282 (SUPERFAMILY)	no GO terms	no GO terms
TRINITY_DN2037_c0_g2_i5	-362.573	-8.50213	0.914827	0.000205	0.0140521	4803	20	0	80.7	src substrate cortactin-like	3	P:GO:0030041; F:GO:0003779; C:GO:0016020	P:actin filament polymerization; F:actin binding; C:membrane	IPR001452 (PRINTS); IPR001452 (SMART); IPR001452 (PFAM); IPR003134 (PFAM); G3DSA:2.30.30.40 (GENE3D); mobidb-lite (MOBIDB_LITE); mobidb-lite (MOBIDB_LITE); mobidb-lite (MOBIDB_LITE); mobidb-lite (MOBIDB_LITE); mobidb-lite (MOBIDB_LITE); mobidb-lite (MOBIDB_LITE); mobidb-lite (MOBIDB_LITE); mobidb-lite (MOBIDB_LITE); PTHR10829:SF23 (PANTHER); PTHR10829 (PANTHER); PTHR10829 (PANTHER); PTHR10829:SF2…	F:GO:0005515	F:protein binding
TRINITY_DN20379_c0_g2_i4	-258.361	-8.01325	0.458484	6.35e-05	0.00582841	1555	20	7.90038e-76	64.98	Polyadenylate-binding protein, cytoplasmic and nuclear	1	F:GO:0003723	F:RNA binding	IPR002004 (SMART); G3DSA:1.10.1900.10 (GENE3D); IPR002004 (PFAM); G3DSA:1.10.1900.10 (GENE3D); PTHR46276 (PANTHER); IPR002004 (PROSITE_PROFILES); IPR002004 (PROSITE_PROFILES); IPR036053 (SUPERFAMILY); IPR036053 (SUPERFAMILY); IPR036053 (SUPERFAMILY)	F:GO:0003723	F:RNA binding
TRINITY_DN204_c4_g1_i5	23.4389	4.55083	3.77076	4.62e-09	2.03e-06	2318	20	6.98494e-66	86.21	peptidyl-prolyl cis-trans isomerase-like	3	P:GO:0000413; P:GO:0006457; F:GO:0003755	P:protein peptidyl-prolyl isomerization; P:protein folding; F:peptidyl-prolyl cis-trans isomerase activity	IPR002130 (PRINTS); IPR029000 (G3DSA:2.40.100.GENE3D); IPR002130 (PFAM); IPR024936 (PIRSF); PTHR11071:SF503 (PANTHER); PTHR11071 (PANTHER); IPR002130 (PROSITE_PROFILES); IPR029000 (SUPERFAMILY)	P:GO:0000413; F:GO:0003755	P:protein peptidyl-prolyl isomerization; F:peptidyl-prolyl cis-trans isomerase activity
TRINITY_DN20437_c0_g1_i8	5.39469	2.43154	0.417456	0.000488	0.0256179	3705	20	2.65712e-136	62.65	GDP-D-glucose phosphorylase 1-like	1	F:GO:0016740	F:transferase activity	IPR026506 (PANTHER); PTHR20884:SF8 (PANTHER)	F:GO:0080048	F:GDP-D-glucose phosphorylase activity
TRINITY_DN20476_c0_g1_i5	58.1852	5.86258	-2.20571	1.29e-05	0.0016179	1259	20	2.39157e-37	89.45	uncharacterized protein LOC119573038				no IPS match	no IPS match	no IPS match
TRINITY_DN20489_c0_g2_i1	30.829	4.94622	-1.66479	0.000773	0.0350836	801	20	5.0554e-43	71.03	Variant Ionotropic Glutamate Receptor	1	C:GO:0016020	C:membrane	mobidb-lite (MOBIDB_LITE); mobidb-lite (MOBIDB_LITE); PTHR42643 (PANTHER); SSF53850 (SUPERFAMILY)	no GO terms	no GO terms
TRINITY_DN20489_c0_g2_i2	31.9286	4.99678	-1.85448	0.000194	0.0136079	1217	20	1.97046e-73	74.2	Variant Ionotropic Glutamate Receptor	1	C:GO:0016020	C:membrane	mobidb-lite (MOBIDB_LITE); mobidb-lite (MOBIDB_LITE); PTHR42643 (PANTHER); SSF53850 (SUPERFAMILY)	no GO terms	no GO terms
TRINITY_DN20511_c0_g2_i14	29.8632	4.9003	-0.324156	1.9e-05	0.00222547	2423	20	0	71.02	Clavesin-1				PR00180 (PRINTS); IPR001251 (SMART); IPR011074 (SMART); G3DSA:1.10.8.20 (GENE3D); IPR001251 (PFAM); G3DSA:1.20.5.1200 (GENE3D); IPR036865 (G3DSA:3.40.525.GENE3D); PTHR10174 (PANTHER); PTHR10174:SF166 (PANTHER); IPR001251 (PROSITE_PROFILES); IPR001251 (CDD); IPR036273 (SUPERFAMILY); IPR036865 (SUPERFAMILY)	no GO terms	no GO terms
TRINITY_DN20664_c0_g1_i6	4.85275	2.2788	2.71792	0.00106361	0.0436643	931	20	8.79493e-23	80.37	ATPase inhibitor mai-2, mitochondrial-like	4	P:GO:0032780; P:GO:0050790; F:GO:0042030; C:GO:0005739	P:negative regulation of ATP-dependent activity; P:regulation of catalytic activity; F:ATPase inhibitor activity; C:mitochondrion	G3DSA:1.20.5.500 (GENE3D); IPR007648 (PFAM); mobidb-lite (MOBIDB_LITE); PTHR23407 (PANTHER); PTHR23407:SF6 (PANTHER); SSF64602 (SUPERFAMILY)	P:GO:0032780; F:GO:0042030; C:GO:0005739	P:negative regulation of ATP-dependent activity; F:ATPase inhibitor activity; C:mitochondrion
TRINITY_DN2069_c0_g2_i9	75.6022	6.24036	2.29806	0.000381	0.0216629	5360	20	4.5158e-159	53.71	neprilysin-4 isoform X1	1	F:GO:0016787	F:hydrolase activity	IPR018497 (PRINTS); IPR042089 (G3DSA:1.10.1380.GENE3D); IPR008753 (PFAM); IPR024079 (G3DSA:3.40.390.GENE3D); IPR018497 (PFAM); mobidb-lite (MOBIDB_LITE); mobidb-lite (MOBIDB_LITE); IPR000718 (PANTHER); PTHR11733:SF216 (PANTHER); IPR000718 (PROSITE_PROFILES); IPR000718 (CDD); SSF55486 (SUPERFAMILY)	P:GO:0006508; F:GO:0004222; F:GO:0008237	P:proteolysis; F:metalloendopeptidase activity; F:metallopeptidase activity
TRINITY_DN20690_c0_g4_i1	67.061	6.0674	-2.17186	4.9e-08	1.52e-05	683	20	4.33841e-27	69.64	cuticle protein AMP1A-like	1	F:GO:0042302	F:structural constituent of cuticle	IPR000618 (PFAM); IPR000618 (PROSITE_PROFILES)	no GO terms	no GO terms
TRINITY_DN2088_c0_g3_i11	-207.632	-7.69789	0.152419	0.000136	0.0103337	1402	20	0	70.95	nitrilase and fragile histidine triad fusion protein NitFhit-like isoform X1	2	P:GO:0006807; F:GO:0016787	P:nitrogen compound metabolic process; F:hydrolase activity	IPR003010 (PFAM); IPR036265 (G3DSA:3.30.428.GENE3D); IPR001310 (PFAM); IPR036526 (G3DSA:3.60.110.GENE3D); PTHR23088 (PANTHER); PTHR23088:SF27 (PANTHER); IPR011146 (PROSITE_PROFILES); IPR003010 (PROSITE_PROFILES); cd07572 (CDD); IPR036265 (SUPERFAMILY); IPR036526 (SUPERFAMILY)	P:GO:0006807; F:GO:0003824	P:nitrogen compound metabolic process; F:catalytic activity
TRINITY_DN2099_c0_g1_i5	42.6903	5.41584	2.47232	0.000442	0.0239477	2471	20	0	58.83	masquerade-like protein	2	P:GO:0006508; F:GO:0004252	P:proteolysis; F:serine-type endopeptidase activity	IPR001314 (PRINTS); IPR001254 (SMART); IPR041515 (PFAM); IPR001254 (PFAM); IPR043504 (G3DSA:2.40.10.GENE3D); IPR043504 (G3DSA:2.40.10.GENE3D); PTHR24258:SF129 (PANTHER); PTHR24258 (PANTHER); IPR001254 (PROSITE_PROFILES); IPR001254 (CDD); IPR009003 (SUPERFAMILY)	P:GO:0006508; F:GO:0004252	P:proteolysis; F:serine-type endopeptidase activity
TRINITY_DN21095_c0_g2_i4	-41.2335	-5.36575	0.600771	0.000418	0.023006	3581	20	1.49312e-51	46.24	Zinc finger protein on ecdysone puffs	4	F:GO:0003676; F:GO:0008270; F:GO:0046872; C:GO:0005634	F:nucleic acid binding; F:zinc ion binding; F:metal ion binding; C:nucleus	IPR013087 (SMART); mobidb-lite (MOBIDB_LITE); mobidb-lite (MOBIDB_LITE); mobidb-lite (MOBIDB_LITE); mobidb-lite (MOBIDB_LITE); mobidb-lite (MOBIDB_LITE); mobidb-lite (MOBIDB_LITE); mobidb-lite (MOBIDB_LITE); mobidb-lite (MOBIDB_LITE)	no GO terms	no GO terms
TRINITY_DN211_c3_g1_i1	22.2484	4.47563	1.16942	1.79e-05	0.0021156	2900	20	1.26112e-13	55.35	Reverse transcriptase domain				no IPS match	no IPS match	no IPS match
TRINITY_DN21190_c0_g1_i5	8.50612	3.0885	-1.28488	0.000899	0.0390858	1757	20	1.42771e-36	75.22	Haloacid dehalogenase-like hydrolase domain-containing protein 2	2	P:GO:0016311; F:GO:0016791	P:dephosphorylation; F:phosphatase activity	IPR023214 (G3DSA:3.40.50.GENE3D); PF13242 (PFAM); PTHR19288 (PANTHER); PTHR19288:SF43 (PANTHER); IPR036412 (SUPERFAMILY)	no GO terms	no GO terms
TRINITY_DN21254_c0_g2_i3	-302.506	-8.24082	0.661266	5.89e-05	0.00552331	3842	20	0	79.4	serine palmitoyltransferase 2-like isoform X1	6	P:GO:0046512; P:GO:0046513; F:GO:0004758; F:GO:0030170; C:GO:0016020; C:GO:0017059	P:sphingosine biosynthetic process; P:ceramide biosynthetic process; F:serine C-palmitoyltransferase activity; F:pyridoxal phosphate binding; C:membrane; C:serine C-palmitoyltransferase complex	IPR004839 (PFAM); IPR015421 (G3DSA:3.40.640.GENE3D); IPR015422 (G3DSA:3.90.1150.GENE3D); PTHR13693 (PANTHER); PTHR13693:SF83 (PANTHER); cd06454 (CDD); IPR015424 (SUPERFAMILY)	P:GO:0009058; F:GO:0003824; F:GO:0030170	P:biosynthetic process; F:catalytic activity; F:pyridoxal phosphate binding
TRINITY_DN21335_c0_g1_i2	29.1412	4.86499	0.201148	0.000727	0.0336726	2524	20	3.6582e-145	68.93	atrophin-1-like isoform X1	4	P:GO:0006355; F:GO:0003700; F:GO:0046983; C:GO:0005634	P:regulation of DNA-templated transcription; F:DNA-binding transcription factor activity; F:protein dimerization activity; C:nucleus	IPR011598 (SMART); IPR011598 (PFAM); IPR036638 (G3DSA:4.10.280.GENE3D); mobidb-lite (MOBIDB_LITE); mobidb-lite (MOBIDB_LITE); mobidb-lite (MOBIDB_LITE); mobidb-lite (MOBIDB_LITE); mobidb-lite (MOBIDB_LITE); mobidb-lite (MOBIDB_LITE); mobidb-lite (MOBIDB_LITE); PTHR20937:SF3 (PANTHER); IPR040259 (PANTHER); IPR011598 (PROSITE_PROFILES); cd11390 (CDD); IPR036638 (SUPERFAMILY)	F:GO:0003700; F:GO:0046983	F:DNA-binding transcription factor activity; F:protein dimerization activity
TRINITY_DN21335_c0_g1_i3	59.0776	5.88454	1.71065	2.11e-05	0.00241716	1353	20	1.21181e-58	72.55	atrophin-1-like isoform X1	4	P:GO:0006355; F:GO:0003700; F:GO:0046983; C:GO:0005634	P:regulation of DNA-templated transcription; F:DNA-binding transcription factor activity; F:protein dimerization activity; C:nucleus	IPR011598 (SMART); IPR036638 (G3DSA:4.10.280.GENE3D); IPR011598 (PFAM); IPR011598 (PROSITE_PROFILES); cd11390 (CDD); IPR036638 (SUPERFAMILY)	F:GO:0046983	F:protein dimerization activity
TRINITY_DN21335_c0_g2_i3	158.103	7.30472	-1.75764	1.66e-11	1.58e-08	3053	20	1.47649e-146	70.95	atrophin-1-like isoform X1	4	P:GO:0006355; F:GO:0003700; F:GO:0046983; C:GO:0005634	P:regulation of DNA-templated transcription; F:DNA-binding transcription factor activity; F:protein dimerization activity; C:nucleus	IPR011598 (SMART); IPR036638 (G3DSA:4.10.280.GENE3D); IPR011598 (PFAM); mobidb-lite (MOBIDB_LITE); mobidb-lite (MOBIDB_LITE); mobidb-lite (MOBIDB_LITE); mobidb-lite (MOBIDB_LITE); mobidb-lite (MOBIDB_LITE); mobidb-lite (MOBIDB_LITE); mobidb-lite (MOBIDB_LITE); mobidb-lite (MOBIDB_LITE); mobidb-lite (MOBIDB_LITE); mobidb-lite (MOBIDB_LITE); IPR040259 (PANTHER); PTHR20937:SF3 (PANTHER); IPR011598 (…	F:GO:0003700; F:GO:0046983	F:DNA-binding transcription factor activity; F:protein dimerization activity
TRINITY_DN214_c0_g2_i7	-468.419	-8.87166	1.26506	2.43e-05	0.00272921	1789	20	0	80.12	Farnesyl pyrophosphate synthase	2	P:GO:0008299; F:GO:0016765	P:isoprenoid biosynthetic process; F:transferase activity, transferring alkyl or aryl (other than methyl) groups	IPR008949 (G3DSA:1.10.600.GENE3D); IPR000092 (PFAM); PTHR11525:SF0 (PANTHER); IPR039702 (PANTHER); IPR000092 (CDD); IPR008949 (SUPERFAMILY)	P:GO:0008299; F:GO:0016765	P:isoprenoid biosynthetic process; F:transferase activity, transferring alkyl or aryl (other than methyl) groups
TRINITY_DN21405_c0_g1_i11	-528.358	-9.04537	1.43451	0.000386	0.0218481	3411	20	0	73.97	ADP-ribosylation factor GTPase-activating protein 2	2	P:GO:0050790; F:GO:0005096	P:regulation of catalytic activity; F:GTPase activator activity	IPR001164 (PRINTS); IPR001164 (SMART); IPR038508 (G3DSA:1.10.220.GENE3D); IPR001164 (PFAM); mobidb-lite (MOBIDB_LITE); mobidb-lite (MOBIDB_LITE); mobidb-lite (MOBIDB_LITE); mobidb-lite (MOBIDB_LITE); mobidb-lite (MOBIDB_LITE); mobidb-lite (MOBIDB_LITE); mobidb-lite (MOBIDB_LITE); mobidb-lite (MOBIDB_LITE); mobidb-lite (MOBIDB_LITE); mobidb-lite (MOBIDB_LITE); mobidb-lite (MOBIDB_LITE); PTHR45686:…	F:GO:0005096	F:GTPase activator activity
TRINITY_DN21434_c0_g2_i2	-618.228	-9.272	1.65527	0.0012472	0.0481736	6204	20	0	83.5	putative lysine-specific demethylase 4B	7	P:GO:0032259; P:GO:0033169; F:GO:0008168; F:GO:0032454; F:GO:0046872; F:GO:0051213; C:GO:0005634	P:methylation; P:histone H3-K9 demethylation; F:methyltransferase activity; F:histone H3K9 demethylase activity; F:metal ion binding; F:dioxygenase activity; C:nucleus	IPR003347 (SMART); IPR003349 (SMART); IPR003349 (PFAM); G3DSA:2.60.120.650 (GENE3D); IPR003347 (PFAM); mobidb-lite (MOBIDB_LITE); mobidb-lite (MOBIDB_LITE); mobidb-lite (MOBIDB_LITE); mobidb-lite (MOBIDB_LITE); mobidb-lite (MOBIDB_LITE); mobidb-lite (MOBIDB_LITE); mobidb-lite (MOBIDB_LITE); mobidb-lite (MOBIDB_LITE); PTHR10694:SF120 (PANTHER); PTHR10694 (PANTHER); IPR003349 (PROSITE_PROFILES); IP…	no GO terms	no GO terms
TRINITY_DN2144_c0_g1_i35	-301.913	-8.23799	0.660493	0.000264	0.0168913	2945	20	1.29532e-63	74.54	Diphosphoinositol polyphosphate phosphohydrolase 2	1	F:GO:0016787	F:hydrolase activity	IPR000086 (PFAM); G3DSA:3.90.79.10 (GENE3D); mobidb-lite (MOBIDB_LITE); mobidb-lite (MOBIDB_LITE); PTHR12629 (PANTHER); PTHR12629:SF6 (PANTHER); IPR000086 (PROSITE_PROFILES); cd04666 (CDD); IPR015797 (SUPERFAMILY)	F:GO:0016787	F:hydrolase activity
TRINITY_DN2144_c0_g2_i4	-428.346	-8.74263	1.1426	0.000238	0.0156667	2961	20	1.34555e-63	74.54	Diphosphoinositol polyphosphate phosphohydrolase 2	1	F:GO:0016787	F:hydrolase activity	IPR000086 (PFAM); G3DSA:3.90.79.10 (GENE3D); mobidb-lite (MOBIDB_LITE); mobidb-lite (MOBIDB_LITE); PTHR12629 (PANTHER); PTHR12629:SF6 (PANTHER); IPR000086 (PROSITE_PROFILES); cd04666 (CDD); IPR015797 (SUPERFAMILY)	F:GO:0016787	F:hydrolase activity
TRINITY_DN21539_c0_g1_i3	-126.592	-6.98404	-0.48696	0.00033	0.019665	1767	20	9.16497e-96	71.62	intraflagellar transport protein 27 homolog	3	F:GO:0003924; F:GO:0005525; C:GO:0031514	F:GTPase activity; F:GTP binding; C:motile cilium	PR00449 (PRINTS); SM00173 (SMART); SM00174 (SMART); SM00175 (SMART); IPR005225 (TIGRFAM); G3DSA:3.40.50.300 (GENE3D); IPR001806 (PFAM); PTHR47979 (PANTHER); PTHR47979:SF7 (PANTHER); PS51419 (PROSITE_PROFILES); IPR027417 (SUPERFAMILY)	F:GO:0003924; F:GO:0005525	F:GTPase activity; F:GTP binding
TRINITY_DN215447_c0_g2_i7	99.6668	6.63904	-2.16805	2.26e-09	1.1e-06	1346	20	1.15888e-73	56.67	Hypothetical predicted protein	2	C:GO:0016020; C:GO:0016020	C:membrane; C:membrane	no IPS match	no IPS match	no IPS match
TRINITY_DN21596_c0_g1_i12	37.2251	5.2182	-2.13209	0.0010431	0.0430834	1469	20	7.93898e-31	59.62	Variant Ionotropic Glutamate Receptor	10	P:GO:0006811; P:GO:0034220; P:GO:0035235; F:GO:0004970; F:GO:0005216; F:GO:0015276; F:GO:0038023; C:GO:0005886; C:GO:0016020; C:GO:0016020	P:monoatomic ion transport; P:monoatomic ion transmembrane transport; P:ionotropic glutamate receptor signaling pathway; F:ionotropic glutamate receptor activity; F:monoatomic ion channel activity; F:ligand-gated monoatomic ion channel activity; F:signaling receptor activity; C:plasma membrane; C:membrane; C:membrane	PTHR42643 (PANTHER); SSF53850 (SUPERFAMILY)	no GO terms	no GO terms
TRINITY_DN21644_c0_g1_i6	-45.9829	-5.52303	-0.343094	0.000367	0.0210823	1548	20	0	75.72	Alpha-methylacyl-CoA racemase	1	F:GO:0008410	F:CoA-transferase activity	IPR044855 (G3DSA:3.30.1540.GENE3D); IPR023606 (G3DSA:3.40.50.GENE3D); IPR003673 (PFAM); mobidb-lite (MOBIDB_LITE); PTHR22923 (PANTHER); PTHR22923:SF101 (PANTHER); IPR023606 (SUPERFAMILY)	F:GO:0008410	F:CoA-transferase activity
TRINITY_DN21744_c0_g1_i11	-551.388	-9.10692	1.4919	9.11e-06	0.00122062	3682	20	0	79.69	dnaJ homolog subfamily C member 7				IPR001623 (PRINTS); IPR019734 (SMART); IPR001623 (SMART); PF13414 (PFAM); IPR036869 (G3DSA:1.10.287.GENE3D); IPR019734 (PFAM); IPR011990 (G3DSA:1.25.40.GENE3D); IPR013105 (PFAM); IPR001623 (PFAM); mobidb-lite (MOBIDB_LITE); mobidb-lite (MOBIDB_LITE); mobidb-lite (MOBIDB_LITE); PTHR44200 (PANTHER); IPR019734 (PROSITE_PROFILES); IPR019734 (PROSITE_PROFILES); IPR001623 (PROSITE_PROFILES); IPR019734 …	F:GO:0005515	F:protein binding
TRINITY_DN21999_c3_g1_i4	-5004.06	-12.2889	4.63422	2.8e-06	0.000467	2006	20	2.80148e-107	80.76	thioredoxin reductase-like selenoprotein T homolog CG3887	1	C:GO:0016020	C:membrane	IPR011893 (PFAM); IPR036249 (G3DSA:3.40.30.GENE3D); IPR011893 (TIGRFAM); IPR019389 (PANTHER); PTHR13544:SF0 (PANTHER); IPR036249 (SUPERFAMILY)	no GO terms	no GO terms
TRINITY_DN22028_c0_g1_i2	7.83664	2.97024	-0.745208	0.000295	0.0181475	2140	20	4.55145e-31	72.43	monocarboxylate transporter 2-like isoform X3	3	P:GO:0055085; F:GO:0022857; C:GO:0016020	P:transmembrane transport; F:transmembrane transporter activity; C:membrane	mobidb-lite (MOBIDB_LITE); mobidb-lite (MOBIDB_LITE)	no GO terms	no GO terms
TRINITY_DN2210_c0_g1_i12	-2674.79	-11.3852	3.73607	4.87e-07	0.000111	7549	20	6.64913e-146	79.75	mevalonyl-coenzyme A hydratase sidH-like	1	F:GO:0003824	F:catalytic activity	G3DSA:3.90.226.10 (GENE3D); IPR001753 (PFAM); G3DSA:1.10.287.2460 (GENE3D); PTHR43802 (PANTHER); cd06558 (CDD); IPR029045 (SUPERFAMILY)	F:GO:0003824	F:catalytic activity
TRINITY_DN2210_c2_g1_i9	-107.694	-6.75079	2.9748	6.28e-05	0.00578185	2494	20	1.66201e-69	84.83	protein bunched, class 1/class 3/D/E isoforms-like isoform X1	1	P:GO:0006357	P:regulation of transcription by RNA polymerase II	IPR000580 (PFAM); G3DSA:1.20.5.490 (GENE3D); mobidb-lite (MOBIDB_LITE); mobidb-lite (MOBIDB_LITE); mobidb-lite (MOBIDB_LITE); PTHR12348 (PANTHER); PTHR12348:SF26 (PANTHER); SSF58026 (SUPERFAMILY)	P:GO:0006357	P:regulation of transcription by RNA polymerase II
TRINITY_DN22178_c0_g1_i2	17.8553	4.15828	-1.5509	0.000701	0.0328456	1639	20	7.80349e-53	75.99	glucose dehydrogenase [FAD, quinone]-like	2	F:GO:0016614; F:GO:0050660	F:oxidoreductase activity, acting on CH-OH group of donors; F:flavin adenine dinucleotide binding	IPR036188 (G3DSA:3.50.50.GENE3D); IPR007867 (PFAM); PTHR11552:SF155 (PANTHER); IPR012132 (PANTHER); SSF54373 (SUPERFAMILY); IPR036188 (SUPERFAMILY)	F:GO:0016614; F:GO:0050660	F:oxidoreductase activity, acting on CH-OH group of donors; F:flavin adenine dinucleotide binding
TRINITY_DN22231_c0_g2_i1	70.7038	6.14372	-2.42014	0.00048	0.0253048	1716	20	4.73133e-24	59.76	Variant Ionotropic Glutamate Receptor	1	C:GO:0110165	C:cellular anatomical entity	PTHR42643 (PANTHER)	no GO terms	no GO terms
TRINITY_DN22439_c0_g1_i23	-687.971	-9.4262	1.80504	0.00088	0.0384544	7491	20	0	68.89	receptor-type guanylate cyclase Gyc76C-like	8	P:GO:0006182; P:GO:0006468; P:GO:0035556; F:GO:0004383; F:GO:0004672; F:GO:0005524; C:GO:0005840; C:GO:0016020	P:cGMP biosynthetic process; P:protein phosphorylation; P:intracellular signal transduction; F:guanylate cyclase activity; F:protein kinase activity; F:ATP binding; C:ribosome; C:membrane	IPR001054 (SMART); IPR001828 (PFAM); G3DSA:1.10.510.10 (GENE3D); IPR001054 (PFAM); IPR029787 (G3DSA:3.30.70.GENE3D); G3DSA:3.40.50.2300 (GENE3D); IPR001245 (PFAM); G3DSA:3.40.50.2300 (GENE3D); mobidb-lite (MOBIDB_LITE); mobidb-lite (MOBIDB_LITE); mobidb-lite (MOBIDB_LITE); mobidb-lite (MOBIDB_LITE); PTHR11920 (PANTHER); PTHR11920:SF474 (PANTHER); IPR001054 (PROSITE_PROFILES); IPR000719 (PROSITE_P…	P:GO:0006468; P:GO:0009190; P:GO:0035556; F:GO:0004672; F:GO:0005524	P:protein phosphorylation; P:cyclic nucleotide biosynthetic process; P:intracellular signal transduction; F:protein kinase activity; F:ATP binding
TRINITY_DN22502_c0_g1_i27	63.6449	5.99197	-2.48231	0.000382	0.0216766	1524	20	0	84.27	pH-sensitive chloride channel	3	P:GO:0006811; F:GO:0005216; C:GO:0016020	P:monoatomic ion transport; F:monoatomic ion channel activity; C:membrane	IPR006028 (PRINTS); IPR036734 (G3DSA:2.70.170.GENE3D); IPR006029 (PFAM); IPR006202 (PFAM); G3DSA:1.20.58.390 (GENE3D); PTHR18945:SF819 (PANTHER); IPR006201 (PANTHER); IPR006201 (PANTHER); cd18987 (CDD); cd19049 (CDD); IPR036734 (SUPERFAMILY); IPR036719 (SUPERFAMILY)	P:GO:0006811; P:GO:0034220; F:GO:0004888; F:GO:0005216; F:GO:0005230; C:GO:0016020	P:monoatomic ion transport; P:monoatomic ion transmembrane transport; F:transmembrane signaling receptor activity; F:monoatomic ion channel activity; F:extracellular ligand-gated monoatomic ion channel activity; C:membrane
TRINITY_DN2253_c0_g1_i36	172.374	7.42939	-1.65976	0.000874	0.0382635	4875	20	0	88.97	protein lin-10-like				IPR006020 (SMART); IPR001478 (SMART); IPR036034 (G3DSA:2.30.42.GENE3D); IPR006020 (PFAM); IPR011993 (G3DSA:2.30.29.GENE3D); IPR001478 (PFAM); IPR036034 (G3DSA:2.30.42.GENE3D); mobidb-lite (MOBIDB_LITE); mobidb-lite (MOBIDB_LITE); mobidb-lite (MOBIDB_LITE); mobidb-lite (MOBIDB_LITE); PTHR12345 (PANTHER); PTHR12345:SF16 (PANTHER); IPR001478 (PROSITE_PROFILES); IPR001478 (PROSITE_PROFILES); IPR00602…	F:GO:0005515	F:protein binding
TRINITY_DN2253_c1_g3_i1	-82.1156	-6.35958	2.34104	0.00123437	0.0478301	6127	20	0	63.82	multidrug resistance-associated protein 1 isoform X5				IPR003593 (SMART); IPR003439 (PFAM); IPR011527 (PFAM); IPR003439 (PFAM); IPR036640 (G3DSA:1.20.1560.GENE3D); G3DSA:3.40.50.300 (GENE3D); G3DSA:3.40.50.300 (GENE3D); mobidb-lite (MOBIDB_LITE); mobidb-lite (MOBIDB_LITE); mobidb-lite (MOBIDB_LITE); PTHR24223 (PANTHER); IPR030247 (PTHR24223:PANTHER); IPR030247 (PTHR24223:PANTHER); IPR030247 (PTHR24223:PANTHER); PTHR24223 (PANTHER); IPR003439 (PROSITE…	P:GO:0055085; F:GO:0005524; F:GO:0008514; F:GO:0042626; C:GO:0005886; C:GO:0016020	P:transmembrane transport; F:ATP binding; F:organic anion transmembrane transporter activity; F:ATPase-coupled transmembrane transporter activity; C:plasma membrane; C:membrane
TRINITY_DN2260_c7_g1_i7	6.53919	2.70911	0.931309	1.29e-05	0.00161187	1768	20	2.84551e-05	85.29	sodium-dependent phosphate transport protein 1, chloroplastic	4	P:GO:0055085; F:GO:0022857; C:GO:0016020; C:GO:0016020	P:transmembrane transport; F:transmembrane transporter activity; C:membrane; C:membrane	no IPS match	no IPS match	no IPS match
TRINITY_DN22676_c0_g1_i1	50.9636	5.67139	0.887392	8.63e-05	0.00743325	1074	20	2.9213e-77	60.28	heme-binding protein 2-like	2	C:GO:0016020; C:GO:0016020	C:membrane; C:membrane	IPR011256 (G3DSA:3.20.80.GENE3D); IPR006917 (PFAM); IPR006917 (PANTHER); IPR011256 (SUPERFAMILY)	no GO terms	no GO terms
TRINITY_DN22676_c0_g1_i12	79.2621	6.30856	0.759507	0.00051	0.0263468	1170	20	8.0472e-77	60.28	heme-binding protein 2-like	2	C:GO:0016020; C:GO:0016020	C:membrane; C:membrane	IPR011256 (G3DSA:3.20.80.GENE3D); IPR006917 (PFAM); IPR006917 (PANTHER); IPR011256 (SUPERFAMILY)	no GO terms	no GO terms
TRINITY_DN22676_c0_g1_i14	103.601	6.69489	0.886917	1.75e-06	0.000318	848	20	9.77666e-39	66.04	heme-binding protein 2-like				IPR011256 (G3DSA:3.20.80.GENE3D); IPR006917 (PFAM); IPR006917 (PANTHER); IPR011256 (SUPERFAMILY)	no GO terms	no GO terms
TRINITY_DN22676_c0_g1_i2	70.5768	6.14112	0.35445	9.4e-05	0.00792057	731	20	5.55291e-79	60.28	heme-binding protein 2-like	2	C:GO:0016020; C:GO:0016020	C:membrane; C:membrane	IPR011256 (G3DSA:3.20.80.GENE3D); IPR006917 (PFAM); IPR006917 (PANTHER); IPR011256 (SUPERFAMILY)	no GO terms	no GO terms
TRINITY_DN22676_c0_g1_i6	78.4369	6.29346	0.565229	0.000385	0.0217998	1166	20	7.56195e-77	60.28	heme-binding protein 2-like	2	C:GO:0016020; C:GO:0016020	C:membrane; C:membrane	IPR011256 (G3DSA:3.20.80.GENE3D); IPR006917 (PFAM); IPR006917 (PANTHER); IPR011256 (SUPERFAMILY)	no GO terms	no GO terms
TRINITY_DN2276_c0_g1_i15	63.1194	5.98001	-1.49686	0.0011937	0.0469368	2341	20	3.75574e-59	47.05	carbohydrate sulfotransferase 9-like	8	P:GO:0005975; P:GO:0016051; F:GO:0008146; F:GO:0016740; C:GO:0000139; C:GO:0005794; C:GO:0016020; C:GO:0016020	P:carbohydrate metabolic process; P:carbohydrate biosynthetic process; F:sulfotransferase activity; F:transferase activity; C:Golgi membrane; C:Golgi apparatus; C:membrane; C:membrane	IPR005331 (PFAM); PTHR12137:SF54 (PANTHER); IPR018011 (PANTHER)	P:GO:0016051; F:GO:0008146; C:GO:0016020	P:carbohydrate biosynthetic process; F:sulfotransferase activity; C:membrane
TRINITY_DN2276_c0_g1_i16	189.731	7.56781	0.975301	1.6e-12	2.23e-09	1046	20	1.78366e-44	49.08	carbohydrate sulfotransferase 11-like	8	P:GO:0005975; P:GO:0016051; F:GO:0008146; F:GO:0016740; C:GO:0000139; C:GO:0005794; C:GO:0016020; C:GO:0016020	P:carbohydrate metabolic process; P:carbohydrate biosynthetic process; F:sulfotransferase activity; F:transferase activity; C:Golgi membrane; C:Golgi apparatus; C:membrane; C:membrane	IPR005331 (PFAM); IPR018011 (PANTHER)	P:GO:0016051; F:GO:0008146; C:GO:0016020	P:carbohydrate biosynthetic process; F:sulfotransferase activity; C:membrane
TRINITY_DN2276_c0_g1_i22	40.1642	5.32784	0.435584	0.000312	0.0189441	1771	20	3.4192e-73	47.79	carbohydrate sulfotransferase 9-like	8	P:GO:0005975; P:GO:0016051; F:GO:0008146; F:GO:0016740; C:GO:0000139; C:GO:0005794; C:GO:0016020; C:GO:0016020	P:carbohydrate metabolic process; P:carbohydrate biosynthetic process; F:sulfotransferase activity; F:transferase activity; C:Golgi membrane; C:Golgi apparatus; C:membrane; C:membrane	IPR005331 (PFAM); PTHR12137:SF54 (PANTHER); IPR018011 (PANTHER)	P:GO:0016051; F:GO:0008146; C:GO:0016020	P:carbohydrate biosynthetic process; F:sulfotransferase activity; C:membrane
TRINITY_DN2276_c0_g1_i27	26.4882	4.72728	-1.07634	0.000875	0.0383205	850	20	3.45634e-18	52.33	Endo-1,4-beta-xylanase B	8	P:GO:0005975; P:GO:0016051; F:GO:0008146; F:GO:0016740; C:GO:0000139; C:GO:0005794; C:GO:0016020; C:GO:0016020	P:carbohydrate metabolic process; P:carbohydrate biosynthetic process; F:sulfotransferase activity; F:transferase activity; C:Golgi membrane; C:Golgi apparatus; C:membrane; C:membrane	no IPS match	no IPS match	no IPS match
TRINITY_DN2276_c0_g1_i3	66.1223	6.04707	-2.46435	1.28e-05	0.00160257	1380	20	4.2719e-17	52.77	Endo-1,4-beta-xylanase B	8	P:GO:0005975; P:GO:0016051; F:GO:0008146; F:GO:0016740; C:GO:0000139; C:GO:0005794; C:GO:0016020; C:GO:0016020	P:carbohydrate metabolic process; P:carbohydrate biosynthetic process; F:sulfotransferase activity; F:transferase activity; C:Golgi membrane; C:Golgi apparatus; C:membrane; C:membrane	no IPS match	no IPS match	no IPS match
TRINITY_DN2276_c0_g1_i7	112.788	6.81747	0.739055	7.04e-09	2.83e-06	1026	20	1.35642e-44	49.53	carbohydrate sulfotransferase 11-like	8	P:GO:0005975; P:GO:0016051; F:GO:0008146; F:GO:0016740; C:GO:0000139; C:GO:0005794; C:GO:0016020; C:GO:0016020	P:carbohydrate metabolic process; P:carbohydrate biosynthetic process; F:sulfotransferase activity; F:transferase activity; C:Golgi membrane; C:Golgi apparatus; C:membrane; C:membrane	IPR005331 (PFAM); IPR018011 (PANTHER)	P:GO:0016051; F:GO:0008146; C:GO:0016020	P:carbohydrate biosynthetic process; F:sulfotransferase activity; C:membrane
TRINITY_DN22775_c0_g2_i1	53.3825	5.7383	-2.59818	0.000786	0.0354356	628	20	1.50447e-25	61.09	probable glutamate receptor	2	F:GO:0005216; C:GO:0016020	F:monoatomic ion channel activity; C:membrane	PTHR42643:SF13 (PANTHER); PTHR42643 (PANTHER)	no GO terms	no GO terms
TRINITY_DN2280_c0_g1_i2	-25.0276	-4.64545	0.968917	0.000186	0.0132235	5994	20	0	93.83	LIM domain-containing protein jub	1	F:GO:0046872	F:metal ion binding	IPR001781 (SMART); G3DSA:2.10.110.10 (GENE3D); IPR001781 (PFAM); G3DSA:2.10.110.10 (GENE3D); G3DSA:2.10.110.10 (GENE3D); mobidb-lite (MOBIDB_LITE); mobidb-lite (MOBIDB_LITE); mobidb-lite (MOBIDB_LITE); mobidb-lite (MOBIDB_LITE); mobidb-lite (MOBIDB_LITE); mobidb-lite (MOBIDB_LITE); mobidb-lite (MOBIDB_LITE); mobidb-lite (MOBIDB_LITE); mobidb-lite (MOBIDB_LITE); mobidb-lite (MOBIDB_LITE); mobidb-l…	no GO terms	no GO terms
TRINITY_DN22832_c0_g1_i1	13.6964	3.77573	0.195456	0.000209	0.0142041	1574	20	1.855e-52	74.89	X-box-binding protein 1	6	P:GO:0006355; P:GO:0006357; F:GO:0000978; F:GO:0000981; F:GO:0003700; C:GO:0005667	P:regulation of DNA-templated transcription; P:regulation of transcription by RNA polymerase II; F:RNA polymerase II cis-regulatory region sequence-specific DNA binding; F:DNA-binding transcription factor activity, RNA polymerase II-specific; F:DNA-binding transcription factor activity; C:transcription regulator complex	mobidb-lite (MOBIDB_LITE); mobidb-lite (MOBIDB_LITE); mobidb-lite (MOBIDB_LITE); mobidb-lite (MOBIDB_LITE)	no GO terms	no GO terms
TRINITY_DN22902_c0_g1_i3	4.95072	2.30764	0.0874934	0.000265	0.0169148	1346	20	5.15149e-82	79.71	EOG090X0EVF	5	P:GO:0000455; F:GO:0016740; F:GO:1904047; C:GO:0005737; C:GO:0016020	P:enzyme-directed rRNA pseudouridine synthesis; F:transferase activity; F:S-adenosyl-L-methionine binding; C:cytoplasm; C:membrane	IPR007177 (PFAM); mobidb-lite (MOBIDB_LITE); IPR022968 (PANTHER)	P:GO:0006364; F:GO:0016740	P:rRNA processing; F:transferase activity
TRINITY_DN2304_c0_g1_i6	-44.3891	-5.47213	7.64075	0.000417	0.0229718	3956	20	0	97.78	arginine kinase	6	P:GO:0016310; P:GO:0046314; F:GO:0004054; F:GO:0004111; F:GO:0005524; F:GO:0019863	P:phosphorylation; P:phosphocreatine biosynthetic process; F:arginine kinase activity; F:creatine kinase activity; F:ATP binding; F:IgE binding	IPR022413 (PFAM); G3DSA:3.30.590.10 (GENE3D); IPR022414 (PFAM); IPR036802 (G3DSA:1.10.135.GENE3D); PTHR11547:SF20 (PANTHER); IPR000749 (PANTHER); IPR022414 (PROSITE_PROFILES); IPR022413 (PROSITE_PROFILES); cd07932 (CDD); IPR014746 (SUPERFAMILY); IPR036802 (SUPERFAMILY)	P:GO:0046314; F:GO:0003824; F:GO:0004111; F:GO:0016301; F:GO:0016772	P:phosphocreatine biosynthetic process; F:catalytic activity; F:creatine kinase activity; F:kinase activity; F:transferase activity, transferring phosphorus-containing groups
TRINITY_DN23088_c0_g1_i6	22.089	4.46526	-1.91576	0.000497	0.0258939	624	20	6.3202e-20	67.45	glycosaminoglycan xylosylkinase-like	1	C:GO:0110165	C:cellular anatomical entity	no IPS match	no IPS match	no IPS match
TRINITY_DN2315_c0_g2_i3	17.0368	4.09058	0.890196	0.00104758	0.0431945	2301	20	2.18429e-119	65.56	protein Skeletor, isoforms B/C isoform X3				IPR019545 (SMART); IPR019545 (PFAM); PTHR24036:SF16 (PANTHER); PTHR24036 (PANTHER); IPR019545 (PROSITE_PROFILES); IPR019545 (PROSITE_PROFILES)	no GO terms	no GO terms
TRINITY_DN23152_c0_g1_i2	49.3359	5.62457	-2.20215	7.47e-07	0.000159	1248	20	2.66304e-34	72.79	acetylcholine-gated chloride channel subunit acc-1-like	4	P:GO:0034220; F:GO:0004888; F:GO:0005230; C:GO:0016020	P:monoatomic ion transmembrane transport; F:transmembrane signaling receptor activity; F:extracellular ligand-gated monoatomic ion channel activity; C:membrane	G3DSA:1.20.58.390 (GENE3D); IPR006029 (PFAM); IPR036719 (SUPERFAMILY)	P:GO:0006811; C:GO:0016020	P:monoatomic ion transport; C:membrane
TRINITY_DN23152_c0_g1_i7	53.6097	5.74442	-2.34106	2.83e-07	7.19e-05	1137	20	1.09877e-22	74.72	acetylcholine-gated chloride channel subunit acc-1-like	4	P:GO:0034220; F:GO:0004888; F:GO:0005230; C:GO:0016020	P:monoatomic ion transmembrane transport; F:transmembrane signaling receptor activity; F:extracellular ligand-gated monoatomic ion channel activity; C:membrane	G3DSA:1.20.58.390 (GENE3D); IPR036719 (SUPERFAMILY)	P:GO:0006811; C:GO:0016020	P:monoatomic ion transport; C:membrane
TRINITY_DN23172_c0_g1_i3	-426.815	-8.73747	1.13906	0.0010155	0.0424366	1701	20	4.60454e-96	56.6	beta-1,3-galactosyltransferase 5-like	4	P:GO:0006486; F:GO:0016758; C:GO:0000139; C:GO:0016020	P:protein glycosylation; F:hexosyltransferase activity; C:Golgi membrane; C:membrane	IPR002659 (PFAM); G3DSA:3.90.550.50 (GENE3D); PTHR11214:SF229 (PANTHER); IPR002659 (PANTHER)	P:GO:0006486; F:GO:0016758; C:GO:0016020	P:protein glycosylation; F:hexosyltransferase activity; C:membrane
TRINITY_DN23225_c3_g1_i3	-98.5291	-6.62248	-0.802499	0.000331	0.0196762	2503	20	5.39268e-68	52.85	uncharacterized protein LOC119584400				IPR041249 (PFAM); G3DSA:3.40.50.300 (GENE3D); IPR007111 (PFAM); PTHR46844 (PANTHER); PTHR46844:SF1 (PANTHER); IPR007111 (PROSITE_PROFILES); IPR027417 (SUPERFAMILY)	no GO terms	no GO terms
TRINITY_DN2332_c1_g1_i5	11.0672	3.46822	-0.597744	0.000289	0.0179262	1478	20	7.9927e-14	88.75	Reticulocalbin-2	2	F:GO:0005509; C:GO:0005783	F:calcium ion binding; C:endoplasmic reticulum	no IPS match	no IPS match	no IPS match
TRINITY_DN23340_c0_g2_i1	-466.81	-8.86669	1.26646	6.37e-06	0.000921	2166	20	4.9791e-107	90.84	Charged multivesicular body protein 5	1	P:GO:0007034	P:vacuolar transport	IPR005024 (PFAM); G3DSA:6.10.250.1710 (GENE3D); G3DSA:1.10.287.1060 (GENE3D); mobidb-lite (MOBIDB_LITE); mobidb-lite (MOBIDB_LITE); PTHR22761 (PANTHER); PTHR22761:SF69 (PANTHER)	P:GO:0007034	P:vacuolar transport
TRINITY_DN235495_c1_g1_i1	73.2565	6.19488	-1.43344	1e-10	7.36e-08	1034	20	7.12876e-47	57.65	MOXD1 homolog 1-like	1	F:GO:0003824	F:catalytic activity	mobidb-lite (MOBIDB_LITE)	no GO terms	no GO terms
TRINITY_DN236_c0_g1_i5	-26.3038	-4.7172	1.1687	0.000534	0.027077	1472	20	5.66749e-162	79.1	Delta(3,5)-Delta(2,4)-dienoyl-CoA isomerase, mitochondrial	2	F:GO:0051750; C:GO:0005739	F:delta(3,5)-delta(2,4)-dienoyl-CoA isomerase activity; C:mitochondrion	IPR001753 (PFAM); IPR014748 (G3DSA:1.10.12.GENE3D); G3DSA:3.90.226.10 (GENE3D); PTHR43149 (PANTHER); cd06558 (CDD); IPR029045 (SUPERFAMILY)	F:GO:0003824	F:catalytic activity
TRINITY_DN23622_c0_g1_i3	-62.2627	-5.9603	0.21475	0.000486	0.0255471	4121	20	0	74.93	integrator complex subunit 6				IPR029307 (PFAM); IPR002035 (PFAM); IPR036465 (G3DSA:3.40.50.GENE3D); mobidb-lite (MOBIDB_LITE); mobidb-lite (MOBIDB_LITE); mobidb-lite (MOBIDB_LITE); mobidb-lite (MOBIDB_LITE); mobidb-lite (MOBIDB_LITE); mobidb-lite (MOBIDB_LITE); PTHR12957 (PANTHER); IPR002035 (PROSITE_PROFILES); cd00198 (CDD); IPR036465 (SUPERFAMILY)	no GO terms	no GO terms
TRINITY_DN23707_c0_g2_i1	11.0183	3.46183	-1.61976	0.00122079	0.047576	1583	20	2.48801e-120	52.03	Beta-1,3-galactosyltransferase 5	2	F:GO:0016740; C:GO:0016020	F:transferase activity; C:membrane	IPR002659 (PFAM); PTHR11214:SF235 (PANTHER); IPR002659 (PANTHER)	P:GO:0006486; F:GO:0016758; C:GO:0016020	P:protein glycosylation; F:hexosyltransferase activity; C:membrane
TRINITY_DN23760_c0_g2_i2	50.0902	5.64646	-2.63449	3.65e-05	0.00378715	2288	20	2.4829e-125	58.73	Variant Ionotropic Glutamate Receptor	2	P:GO:0009987; C:GO:0016020	P:cellular process; C:membrane	IPR019594 (SMART); G3DSA:1.10.287.70 (GENE3D); IPR019594 (PFAM); G3DSA:3.40.190.10 (GENE3D); IPR001320 (PFAM); PTHR42643 (PANTHER); SSF53850 (SUPERFAMILY)	F:GO:0004970; F:GO:0015276; C:GO:0016020	F:ionotropic glutamate receptor activity; F:ligand-gated monoatomic ion channel activity; C:membrane
TRINITY_DN23765_c0_g3_i1	11.0946	3.47179	-0.307196	3.69e-05	0.00382046	3813	20	3.09069e-121	90.71	Pyruvate dehydrogenase E1 component subunit beta, mitochondrial	3	P:GO:0006086; F:GO:0004739; C:GO:0016020	P:acetyl-CoA biosynthetic process from pyruvate; F:pyruvate dehydrogenase (acetyl-transferring) activity; C:membrane	IPR033248 (PFAM); IPR005475 (PFAM); IPR009014 (G3DSA:3.40.50.GENE3D); G3DSA:3.40.50.970 (GENE3D); PTHR11624:SF96 (PANTHER); IPR027110 (PANTHER); IPR009014 (SUPERFAMILY); IPR029061 (SUPERFAMILY)	P:GO:0006086; F:GO:0003824; F:GO:0004739	P:acetyl-CoA biosynthetic process from pyruvate; F:catalytic activity; F:pyruvate dehydrogenase (acetyl-transferring) activity
TRINITY_DN23877_c0_g2_i1	26.3673	4.72068	-2.61959	0.000517	0.0265239	869	20	1.25078e-84	60.4	Variant Ionotropic Glutamate Receptor	1	C:GO:0016020	C:membrane	G3DSA:1.10.287.70 (GENE3D); IPR019594 (PFAM); G3DSA:3.40.190.10 (GENE3D); PTHR18966:SF354 (PANTHER); PTHR18966 (PANTHER); SSF53850 (SUPERFAMILY)	F:GO:0004970; C:GO:0016020	F:ionotropic glutamate receptor activity; C:membrane
TRINITY_DN23919_c0_g2_i1	24.8547	4.63545	-1.6613	2.22e-06	0.000393	1377	20	5.61951e-55	58.61	MOXD1 homolog 1-like	1	F:GO:0016715	F:oxidoreductase activity, acting on paired donors, with incorporation or reduction of molecular oxygen, reduced ascorbate as one donor, and incorporation of one atom of oxygen	IPR014784 (G3DSA:2.60.120.GENE3D); IPR024548 (PFAM); IPR000945 (PANTHER); IPR008977 (SUPERFAMILY)	F:GO:0003824; F:GO:0004500; F:GO:0016715	F:catalytic activity; F:dopamine beta-monooxygenase activity; F:oxidoreductase activity, acting on paired donors, with incorporation or reduction of molecular oxygen, reduced ascorbate as one donor, and incorporation of one atom of oxygen
TRINITY_DN24025_c1_g1_i12	7.96406	2.9935	-0.0175949	0.00117931	0.0466517	1346	20	1.80446e-52	60.56	DNA-directed RNA polymerase I subunit RPA12-like	3	P:GO:0006351; F:GO:0046872; C:GO:0005730	P:DNA-templated transcription; F:metal ion binding; C:nucleolus	IPR001222 (SMART); IPR001222 (PFAM); G3DSA:2.20.25.10 (GENE3D); IPR012164 (PIRSF); PTHR11239:SF14 (PANTHER); PTHR11239 (PANTHER); IPR001222 (PROSITE_PROFILES); IPR034004 (CDD); SSF57783 (SUPERFAMILY)	P:GO:0006351; P:GO:0006379; F:GO:0003676; F:GO:0008270	P:DNA-templated transcription; P:mRNA cleavage; F:nucleic acid binding; F:zinc ion binding
TRINITY_DN2412_c9_g1_i1	21.2284	4.40792	-1.25864	0.000127	0.00991717	1446	20	2.76695e-59	49.3	peritrophin-44-like protein	2	F:GO:0008061; C:GO:0005576	F:chitin binding; C:extracellular region	IPR002557 (SMART); IPR002557 (PROSITE_PROFILES); IPR002557 (PROSITE_PROFILES); IPR002557 (PROSITE_PROFILES); IPR002557 (PROSITE_PROFILES); IPR036508 (SUPERFAMILY)	F:GO:0008061; C:GO:0005576	F:chitin binding; C:extracellular region
TRINITY_DN2414_c0_g1_i1	426.918	8.73782	10.7933	0.000199	0.013796	847	20	9.04563e-64	67.53	transmembrane protease serine 9-like	1	F:GO:0008233	F:peptidase activity	IPR001314 (PRINTS); IPR001254 (SMART); IPR043504 (G3DSA:2.40.10.GENE3D); IPR043504 (G3DSA:2.40.10.GENE3D); IPR001254 (PFAM); PTHR24256:SF477 (PANTHER); PTHR24256 (PANTHER); IPR001254 (PROSITE_PROFILES); IPR001254 (CDD); IPR009003 (SUPERFAMILY)	P:GO:0006508; F:GO:0004252	P:proteolysis; F:serine-type endopeptidase activity
TRINITY_DN2414_c0_g1_i4	1195.03	10.2228	2.79371	8.2e-12	8.93e-09	966	20	1.36883e-13	68.68	accessory gland protein	1	F:GO:0008233	F:peptidase activity	IPR001254 (PFAM); IPR043504 (G3DSA:2.40.10.GENE3D); PTHR24256:SF464 (PANTHER); PTHR24256 (PANTHER); IPR001254 (PROSITE_PROFILES); IPR009003 (SUPERFAMILY)	P:GO:0006508; F:GO:0004252	P:proteolysis; F:serine-type endopeptidase activity
TRINITY_DN2414_c0_g1_i5	910.117	9.82991	2.97886	1.23e-11	1.24e-08	966	20	1.36883e-13	68.68	accessory gland protein	1	F:GO:0008233	F:peptidase activity	IPR001254 (PFAM); IPR043504 (G3DSA:2.40.10.GENE3D); PTHR24256:SF464 (PANTHER); PTHR24256 (PANTHER); IPR001254 (PROSITE_PROFILES); IPR009003 (SUPERFAMILY)	P:GO:0006508; F:GO:0004252	P:proteolysis; F:serine-type endopeptidase activity
TRINITY_DN2414_c1_g1_i12	6398.57	12.6435	3.00269	1.08e-26	1.31e-21	2836	20	2.11703e-64	66.02	transmembrane protease serine 9-like	1	F:GO:0008233	F:peptidase activity	IPR001314 (PRINTS); IPR001254 (SMART); IPR001254 (PFAM); IPR043504 (G3DSA:2.40.10.GENE3D); PTHR24256:SF477 (PANTHER); PTHR24256 (PANTHER); IPR001254 (PROSITE_PROFILES); IPR001254 (CDD); IPR009003 (SUPERFAMILY)	P:GO:0006508; F:GO:0004252	P:proteolysis; F:serine-type endopeptidase activity
TRINITY_DN2414_c1_g1_i15	19576.1	14.2568	5.60481	3.07e-06	0.000502	2553	20	9.38584e-80	68.58	transmembrane protease serine 9-like	1	F:GO:0008233	F:peptidase activity	IPR001314 (PRINTS); IPR001254 (SMART); IPR001254 (PFAM); IPR000859 (PFAM); IPR043504 (G3DSA:2.40.10.GENE3D); IPR035914 (G3DSA:2.60.120.GENE3D); mobidb-lite (MOBIDB_LITE); mobidb-lite (MOBIDB_LITE); mobidb-lite (MOBIDB_LITE); PTHR24256:SF477 (PANTHER); PTHR24256 (PANTHER); IPR000859 (PROSITE_PROFILES); IPR001254 (PROSITE_PROFILES); IPR001254 (CDD); IPR035914 (SUPERFAMILY); IPR009003 (SUPERFAMILY)	P:GO:0006508; F:GO:0004252	P:proteolysis; F:serine-type endopeptidase activity
TRINITY_DN2414_c1_g1_i25	986.787	9.9466	4.58469	1.57e-09	8.19e-07	2505	20	8.90356e-60	69.22	transmembrane protease serine 9-like	1	F:GO:0008236	F:serine-type peptidase activity	IPR001314 (PRINTS); IPR001254 (SMART); IPR000859 (SMART); IPR043504 (G3DSA:2.40.10.GENE3D); IPR035914 (G3DSA:2.60.120.GENE3D); IPR000859 (PFAM); IPR001254 (PFAM); mobidb-lite (MOBIDB_LITE); mobidb-lite (MOBIDB_LITE); mobidb-lite (MOBIDB_LITE); PTHR24256 (PANTHER); PTHR24256:SF477 (PANTHER); IPR001254 (PROSITE_PROFILES); IPR000859 (PROSITE_PROFILES); IPR001254 (CDD); IPR000859 (CDD); IPR035914 (SU…	P:GO:0006508; F:GO:0004252	P:proteolysis; F:serine-type endopeptidase activity
TRINITY_DN2414_c1_g1_i26	215.907	7.75427	9.8896	0.000687	0.0323095	2289	20	2.40199e-85	65.62	transmembrane protease serine 9-like	1	F:GO:0008233	F:peptidase activity	IPR001314 (PRINTS); IPR001254 (SMART); IPR043504 (G3DSA:2.40.10.GENE3D); IPR001254 (PFAM); PTHR24256 (PANTHER); PTHR24256:SF477 (PANTHER); IPR001254 (PROSITE_PROFILES); IPR001254 (CDD); IPR009003 (SUPERFAMILY)	P:GO:0006508; F:GO:0004252	P:proteolysis; F:serine-type endopeptidase activity
TRINITY_DN2414_c1_g1_i33	1423.04	10.4748	8.60888	6.11e-06	0.000893	992	20	8.78868e-56	68.35	CUB-serine protease	1	F:GO:0008233	F:peptidase activity	IPR001254 (SMART); IPR001254 (PFAM); IPR043504 (G3DSA:2.40.10.GENE3D); PTHR24256 (PANTHER); PTHR24256:SF477 (PANTHER); IPR001254 (PROSITE_PROFILES); IPR001254 (CDD); IPR009003 (SUPERFAMILY)	P:GO:0006508; F:GO:0004252	P:proteolysis; F:serine-type endopeptidase activity
TRINITY_DN2414_c1_g2_i1	564.518	9.14088	12.0075	0.000199	0.0137857	1264	20	7.78451e-86	68.97	transmembrane protease serine 9-like	1	F:GO:0008233	F:peptidase activity	IPR001314 (PRINTS); IPR001254 (SMART); IPR001254 (PFAM); IPR043504 (G3DSA:2.40.10.GENE3D); PTHR24264 (PANTHER); PTHR24264:SF54 (PANTHER); IPR001254 (PROSITE_PROFILES); IPR001254 (CDD); IPR009003 (SUPERFAMILY)	P:GO:0006508; F:GO:0004252	P:proteolysis; F:serine-type endopeptidase activity
TRINITY_DN24239_c0_g1_i2	17.0542	4.09205	-1.95065	0.000246	0.0160052	2806	20	1.48357e-30	60.18	ER degradation-enhancing alpha-mannosidase-like protein 1	3	P:GO:0036508; F:GO:0016798; C:GO:0016020	P:protein alpha-1,2-demannosylation; F:hydrolase activity, acting on glycosyl bonds; C:membrane	no IPS match	no IPS match	no IPS match
TRINITY_DN2427_c2_g2_i3	-171.213	-7.41965	-0.0972228	0.000292	0.0180242	3515	20	1.83646e-178	70.77	RNA helicase Mov10l1-like isoform X1	1	F:GO:0004386	F:helicase activity	G3DSA:3.40.50.300 (GENE3D); G3DSA:3.40.50.300 (GENE3D); IPR041679 (PFAM); IPR041677 (PFAM); PTHR10887 (PANTHER); IPR026122 (PTHR10887:PANTHER); IPR041679 (CDD); IPR027417 (SUPERFAMILY)	P:GO:0035194; F:GO:0003723; F:GO:0004386; F:GO:0032574	P:RNA-mediated post-transcriptional gene silencing; F:RNA binding; F:helicase activity; F:5'-3' RNA helicase activity
TRINITY_DN24432_c0_g2_i3	35.0273	5.13041	-2.20587	0.000732	0.0337987	1446	20	1.77625e-109	65.45	zwei Ig domain protein zig-8-like				IPR003599 (SMART); IPR003598 (SMART); IPR013106 (PFAM); IPR013783 (G3DSA:2.60.40.GENE3D); IPR013783 (G3DSA:2.60.40.GENE3D); PF13927 (PFAM); IPR037448 (PANTHER); IPR007110 (PROSITE_PROFILES); IPR007110 (PROSITE_PROFILES); cd00096 (CDD); IPR036179 (SUPERFAMILY); IPR036179 (SUPERFAMILY)	no GO terms	no GO terms
TRINITY_DN245_c40_g1_i1	640.633	9.32336	3.22268	6.81e-11	5.38e-08	528	20	9.83354e-24	60.79	Carbohydrate sulfotransferase 14	1	C:GO:0110165	C:cellular anatomical entity	IPR005331 (PFAM); PTHR12137:SF54 (PANTHER); IPR018011 (PANTHER)	P:GO:0016051; F:GO:0008146; C:GO:0016020	P:carbohydrate biosynthetic process; F:sulfotransferase activity; C:membrane
TRINITY_DN245_c40_g1_i2	92.7773	6.5357	5.13677	0.000261	0.0167379	1605	20	1.72107e-76	54.6	carbohydrate sulfotransferase 9-like	8	P:GO:0005975; P:GO:0016051; F:GO:0008146; F:GO:0016740; C:GO:0000139; C:GO:0005794; C:GO:0016020; C:GO:0016020	P:carbohydrate metabolic process; P:carbohydrate biosynthetic process; F:sulfotransferase activity; F:transferase activity; C:Golgi membrane; C:Golgi apparatus; C:membrane; C:membrane	IPR005331 (PFAM); mobidb-lite (MOBIDB_LITE); mobidb-lite (MOBIDB_LITE); PTHR12137:SF54 (PANTHER); IPR018011 (PANTHER)	P:GO:0016051; F:GO:0008146; C:GO:0016020	P:carbohydrate biosynthetic process; F:sulfotransferase activity; C:membrane
TRINITY_DN24540_c0_g1_i2	67.2344	6.07113	-2.45473	0.000506	0.0261832	277	20	8.10927e-08	92.39	venom protease	3	P:GO:0006508; F:GO:0004252; C:GO:0005615	P:proteolysis; F:serine-type endopeptidase activity; C:extracellular space	mobidb-lite (MOBIDB_LITE); mobidb-lite (MOBIDB_LITE)	no GO terms	no GO terms
TRINITY_DN24799_c0_g2_i1	-831.845	-9.70017	2.07084	4.26e-05	0.00424926	6061	20	0	79.46	TBC1 domain family member 22B-like isoform X1				IPR000195 (SMART); G3DSA:1.10.8.270 (GENE3D); G3DSA:1.10.472.80 (GENE3D); IPR000195 (PFAM); mobidb-lite (MOBIDB_LITE); mobidb-lite (MOBIDB_LITE); mobidb-lite (MOBIDB_LITE); PTHR22957 (PANTHER); PTHR22957:SF255 (PANTHER); IPR000195 (PROSITE_PROFILES); IPR035969 (SUPERFAMILY); IPR035969 (SUPERFAMILY)	no GO terms	no GO terms
TRINITY_DN251_c2_g3_i1	-158.77	-7.3108	-0.192348	0.000824	0.0367322	1218	20	5.06088e-138	68.21	39S ribosomal protein L46, mitochondrial	4	F:GO:0003735; F:GO:0016787; C:GO:0005739; C:GO:0005840	F:structural constituent of ribosome; F:hydrolase activity; C:mitochondrion; C:ribosome	G3DSA:3.90.79.10 (GENE3D); IPR000086 (PFAM); IPR021757 (PFAM); IPR040008 (PANTHER); PTHR13124:SF12 (PANTHER); IPR015797 (SUPERFAMILY)	F:GO:0003735; F:GO:0016787	F:structural constituent of ribosome; F:hydrolase activity
TRINITY_DN25122_c0_g1_i5	5946.11	12.5377	2.8975	2.04e-13	3.91e-10	2584	20	0	84.03	chitin deacetylase 1	12	P:GO:0005975; P:GO:0006034; P:GO:0008363; P:GO:0008365; P:GO:0035159; F:GO:0004099; F:GO:0008061; C:GO:0005604; C:GO:0005615; C:GO:0005770; C:GO:0009986; C:GO:0062129	P:carbohydrate metabolic process; P:cuticle chitin metabolic process; P:larval chitin-based cuticle development; P:adult chitin-based cuticle development; P:regulation of tube length, open tracheal system; F:chitin deacetylase activity; F:chitin binding; C:basement membrane; C:extracellular space; C:late endosome; C:cell surface; C:chitin-based extracellular matrix	IPR002509 (PFAM); G3DSA:3.20.20.370 (GENE3D); PTHR45985 (PANTHER); PTHR45985:SF6 (PANTHER); cd10974 (CDD); IPR002172 (CDD); IPR011330 (SUPERFAMILY)	P:GO:0005975; F:GO:0003824; F:GO:0005515; F:GO:0016810	P:carbohydrate metabolic process; F:catalytic activity; F:protein binding; F:hydrolase activity, acting on carbon-nitrogen (but not peptide) bonds
TRINITY_DN2526_c3_g1_i9	42.1934	5.39894	-1.22955	0.00019	0.0133999	1550	20	0	83.6	glutamate-gated chloride channel isoform X6	5	P:GO:0034220; F:GO:0004888; F:GO:0005230; C:GO:0005886; C:GO:0016020	P:monoatomic ion transmembrane transport; F:transmembrane signaling receptor activity; F:extracellular ligand-gated monoatomic ion channel activity; C:plasma membrane; C:membrane	IPR006028 (PRINTS); IPR036734 (G3DSA:2.70.170.GENE3D); G3DSA:1.20.58.390 (GENE3D); IPR006029 (PFAM); IPR006202 (PFAM); IPR006201 (PANTHER); PTHR18945:SF819 (PANTHER); cd18987 (CDD); cd19049 (CDD); IPR036734 (SUPERFAMILY); IPR036719 (SUPERFAMILY)	P:GO:0006811; P:GO:0034220; F:GO:0004888; F:GO:0005216; F:GO:0005230; C:GO:0016020	P:monoatomic ion transport; P:monoatomic ion transmembrane transport; F:transmembrane signaling receptor activity; F:monoatomic ion channel activity; F:extracellular ligand-gated monoatomic ion channel activity; C:membrane
TRINITY_DN256_c1_g1_i4	40.9157	5.35458	-0.686018	2.78e-08	9.24e-06	633	20	7.04777e-83	66.66	lysM and putative peptidoglycan-binding domain-containing protein 2 isoform X2				IPR018392 (SMART); IPR018392 (PFAM); IPR036779 (G3DSA:3.10.350.GENE3D); mobidb-lite (MOBIDB_LITE); PTHR20932 (PANTHER); IPR018392 (PROSITE_PROFILES); IPR018392 (CDD); IPR036779 (SUPERFAMILY)	no GO terms	no GO terms
TRINITY_DN25668_c0_g1_i3	-225.126	-7.81459	0.265522	0.00087	0.0381373	4355	20	0	58.93	Zinc finger protein 106	1	F:GO:0003723	F:RNA binding	IPR001680 (SMART); IPR015943 (G3DSA:2.130.10.GENE3D); mobidb-lite (MOBIDB_LITE); mobidb-lite (MOBIDB_LITE); mobidb-lite (MOBIDB_LITE); mobidb-lite (MOBIDB_LITE); mobidb-lite (MOBIDB_LITE); mobidb-lite (MOBIDB_LITE); mobidb-lite (MOBIDB_LITE); mobidb-lite (MOBIDB_LITE); mobidb-lite (MOBIDB_LITE); mobidb-lite (MOBIDB_LITE); mobidb-lite (MOBIDB_LITE); mobidb-lite (MOBIDB_LITE); mobidb-lite (MOBIDB_L…	F:GO:0005515	F:protein binding
TRINITY_DN260_c56_g2_i2	6.37538	2.67251	0.381418	7.67e-07	0.000163	786	20	4.09672e-20	82.68	Sister chromatid cohesion protein DCC1	3	P:GO:0006260; P:GO:0007064; C:GO:0031390	P:DNA replication; P:mitotic sister chromatid cohesion; C:Ctf18 RFC-like complex	no IPS match	no IPS match	no IPS match
TRINITY_DN261_c10_g2_i4	-32.0455	-5.00205	1.1271	0.0011385	0.0455594	3124	20	5.3147e-76	84.63	Methionine synthase	7	P:GO:0009086; P:GO:0032259; P:GO:0042558; F:GO:0008270; F:GO:0008705; F:GO:0031419; C:GO:0005829	P:methionine biosynthetic process; P:methylation; P:pteridine-containing compound metabolic process; F:zinc ion binding; F:methionine synthase activity; F:cobalamin binding; C:cytosol	IPR037010 (G3DSA:3.10.196.GENE3D); IPR004223 (PFAM); PTHR11103 (PANTHER); IPR004223 (PROSITE_PROFILES); IPR037010 (SUPERFAMILY)	P:GO:0009086; F:GO:0008705	P:methionine biosynthetic process; F:methionine synthase activity
TRINITY_DN26238_c0_g2_i2	39.2321	5.29396	-1.71909	0.0002	0.0138268	1530	20	8.99352e-67	67.82	sodium- and chloride-dependent GABA transporter 1-like	1	C:GO:0016020	C:membrane	IPR000175 (PFAM); PTHR11616:SF231 (PANTHER); IPR000175 (PANTHER); IPR000175 (PROSITE_PROFILES); IPR037272 (SUPERFAMILY)	C:GO:0016020	C:membrane
TRINITY_DN26238_c0_g2_i6	95.0927	6.57126	-0.114948	0.000324	0.0194382	2153	20	5.91347e-62	68.15	sodium- and chloride-dependent GABA transporter 1-like	1	C:GO:0016020	C:membrane	IPR000175 (PFAM); PTHR11616:SF231 (PANTHER); IPR000175 (PANTHER); IPR000175 (PROSITE_PROFILES); IPR037272 (SUPERFAMILY)	C:GO:0016020	C:membrane
TRINITY_DN26238_c0_g2_i7	150.687	7.23541	0.440151	2.24e-09	1.1e-06	2206	20	1.17639e-64	67.82	sodium- and chloride-dependent GABA transporter 1-like	1	C:GO:0016020	C:membrane	IPR000175 (PFAM); PTHR11616:SF231 (PANTHER); IPR000175 (PANTHER); IPR000175 (PROSITE_PROFILES); IPR037272 (SUPERFAMILY)	C:GO:0016020	C:membrane
TRINITY_DN26251_c4_g1_i2	-186.042	-7.53948	0.0100183	0.000265	0.0169148	1186	20	4.91228e-120	70.84	39S ribosomal protein L28, mitochondrial	2	F:GO:0003735; C:GO:0005762	F:structural constituent of ribosome; C:mitochondrial large ribosomal subunit	mobidb-lite (MOBIDB_LITE); mobidb-lite (MOBIDB_LITE); IPR026569 (PANTHER); PTHR13528:SF2 (PANTHER); IPR034704 (SUPERFAMILY)	F:GO:0003735	F:structural constituent of ribosome
TRINITY_DN2634_c0_g1_i31	-24.0277	-4.58663	2.78224	0.000899	0.0390772	310	20	4.62648e-31	70.97	Microsomal glutathione S-transferase 1	2	F:GO:0004364; C:GO:0016020	F:glutathione transferase activity; C:membrane	IPR023352 (G3DSA:1.20.120.GENE3D); IPR040162 (PANTHER); PTHR10689:SF3 (PANTHER); IPR023352 (SUPERFAMILY)	no GO terms	no GO terms
TRINITY_DN26380_c1_g1_i2	-12.5666	-3.65152	0.860681	0.000708	0.033042	4871	20	0	77.14	core histone macro-H2A.1-like	4	P:GO:0006325; F:GO:0003677; F:GO:0046982; C:GO:0000786	P:chromatin organization; F:DNA binding; F:protein heterodimerization activity; C:nucleosome	IPR002119 (PRINTS); IPR002589 (SMART); IPR002119 (SMART); IPR007125 (PFAM); IPR002589 (PFAM); IPR032454 (PFAM); IPR009072 (G3DSA:1.10.20.GENE3D); IPR043472 (G3DSA:3.40.220.GENE3D); PTHR23430:SF37 (PANTHER); PTHR23430 (PANTHER); IPR002589 (PROSITE_PROFILES); IPR002119 (CDD); IPR035796 (CDD); IPR009072 (SUPERFAMILY); IPR043472 (SUPERFAMILY)	F:GO:0003677; F:GO:0046982; C:GO:0000786	F:DNA binding; F:protein heterodimerization activity; C:nucleosome
TRINITY_DN264_c12_g1_i1	115.263	6.84878	-2.04679	7.04e-07	0.000151	291	20	2.71173e-14	59.89	unnamed protein product				PTHR47027 (PANTHER); PTHR47027:SF11 (PANTHER)	no GO terms	no GO terms
TRINITY_DN2652_c1_g1_i31	-599.593	-9.22784	1.61179	0.000445	0.024093	7011	20	0	85.03	serine/threonine-protein kinase MARK2-like isoform X1	3	P:GO:0006468; F:GO:0004672; F:GO:0005524	P:protein phosphorylation; F:protein kinase activity; F:ATP binding	IPR000719 (SMART); G3DSA:1.10.510.10 (GENE3D); IPR000719 (PFAM); mobidb-lite (MOBIDB_LITE); mobidb-lite (MOBIDB_LITE); mobidb-lite (MOBIDB_LITE); mobidb-lite (MOBIDB_LITE); mobidb-lite (MOBIDB_LITE); mobidb-lite (MOBIDB_LITE); mobidb-lite (MOBIDB_LITE); mobidb-lite (MOBIDB_LITE); mobidb-lite (MOBIDB_LITE); mobidb-lite (MOBIDB_LITE); mobidb-lite (MOBIDB_LITE); mobidb-lite (MOBIDB_LITE); mobidb-lit…	P:GO:0006468; F:GO:0004672; F:GO:0005524	P:protein phosphorylation; F:protein kinase activity; F:ATP binding
TRINITY_DN2697_c0_g1_i4	-133.213	-7.05759	-0.419989	0.00122641	0.047672	4798	20	0	74.36	histone-lysine N-methyltransferase 2D isoform X1	2	F:GO:0003723; C:GO:0005634	F:RNA binding; C:nucleus	IPR004087 (SMART); IPR036612 (G3DSA:3.30.1370.GENE3D); mobidb-lite (MOBIDB_LITE); mobidb-lite (MOBIDB_LITE); mobidb-lite (MOBIDB_LITE); mobidb-lite (MOBIDB_LITE); mobidb-lite (MOBIDB_LITE); mobidb-lite (MOBIDB_LITE); mobidb-lite (MOBIDB_LITE); mobidb-lite (MOBIDB_LITE); mobidb-lite (MOBIDB_LITE); mobidb-lite (MOBIDB_LITE); mobidb-lite (MOBIDB_LITE); mobidb-lite (MOBIDB_LITE); mobidb-lite (MOBIDB_…	F:GO:0003676; F:GO:0003723; C:GO:0005634	F:nucleic acid binding; F:RNA binding; C:nucleus
TRINITY_DN270_c2_g1_i6	-1359.21	-10.4086	2.76743	3.17e-06	0.000516	1226	20	2.01716e-20	86.16	RNA-binding region-containing protein 3-like	2	F:GO:0003723; C:GO:0005634	F:RNA binding; C:nucleus	IPR012677 (G3DSA:3.30.70.GENE3D); IPR000504 (PFAM); PTHR16105 (PANTHER); IPR000504 (PROSITE_PROFILES); IPR035979 (SUPERFAMILY)	F:GO:0003676	F:nucleic acid binding
TRINITY_DN2713_c0_g1_i10	-1664.79	-10.7011	3.05756	0.00110341	0.0446286	4695	20	1.0494e-154	80.84	2,4-dienoyl-CoA reductase, mitochondrial	1	F:GO:0016491	F:oxidoreductase activity	IPR002347 (PRINTS); G3DSA:3.40.50.720 (GENE3D); PF13561 (PFAM); PTHR43658:SF8 (PANTHER); PTHR43658 (PANTHER); cd05369 (CDD); IPR036291 (SUPERFAMILY)	F:GO:0016491	F:oxidoreductase activity
TRINITY_DN2722_c0_g1_i5	-479.716	-8.90604	1.30037	0.000573	0.0284432	5083	20	0	81.8	Serine/threonine-protein kinase tousled-like 2	3	P:GO:0006468; F:GO:0004672; F:GO:0005524	P:protein phosphorylation; F:protein kinase activity; F:ATP binding	IPR000719 (SMART); IPR000719 (PFAM); G3DSA:1.10.510.10 (GENE3D); mobidb-lite (MOBIDB_LITE); mobidb-lite (MOBIDB_LITE); mobidb-lite (MOBIDB_LITE); mobidb-lite (MOBIDB_LITE); mobidb-lite (MOBIDB_LITE); mobidb-lite (MOBIDB_LITE); mobidb-lite (MOBIDB_LITE); mobidb-lite (MOBIDB_LITE); mobidb-lite (MOBIDB_LITE); PTHR22974 (PANTHER); PTHR22974:SF23 (PANTHER); IPR000719 (PROSITE_PROFILES); cd13990 (CDD);…	P:GO:0006468; F:GO:0004672; F:GO:0005524	P:protein phosphorylation; F:protein kinase activity; F:ATP binding
TRINITY_DN2736_c0_g2_i3	-200.573	-7.64799	0.111539	0.000827	0.0367983	3005	20	0	70.82	probable tRNA (guanine(26)-N(2))-dimethyltransferase	2	P:GO:0008152; F:GO:0016740	P:metabolic process; F:transferase activity	G3DSA:3.40.50.150 (GENE3D); IPR002905 (TIGRFAM); IPR002905 (PFAM); IPR042296 (G3DSA:3.30.56.GENE3D); mobidb-lite (MOBIDB_LITE); mobidb-lite (MOBIDB_LITE); mobidb-lite (MOBIDB_LITE); mobidb-lite (MOBIDB_LITE); PTHR10631:SF3 (PANTHER); IPR002905 (PANTHER); IPR002905 (PROSITE_PROFILES); IPR029063 (SUPERFAMILY)	P:GO:0008033; F:GO:0003723; F:GO:0004809	P:tRNA processing; F:RNA binding; F:tRNA (guanine-N2-)-methyltransferase activity
TRINITY_DN27361_c0_g1_i2	15.8137	3.9831	1.84988	1.82e-05	0.00213739	3460	20	2.65685e-77	95.22	ubiquitin-conjugating enzyme E2 A	6	P:GO:0016567; F:GO:0005524; F:GO:0016746; F:GO:0016874; F:GO:0061631; C:GO:0016020	P:protein ubiquitination; F:ATP binding; F:acyltransferase activity; F:ligase activity; F:ubiquitin conjugating enzyme activity; C:membrane	SM00212 (SMART); IPR016135 (G3DSA:3.10.110.GENE3D); IPR000608 (PFAM); PTHR24067 (PANTHER); PTHR24067:SF243 (PANTHER); IPR000608 (PROSITE_PROFILES); IPR000608 (CDD); IPR016135 (SUPERFAMILY)	no GO terms	no GO terms
TRINITY_DN27666_c0_g1_i11	967.981	9.91884	0.375668	2.85e-13	5.14e-10	2689	20	0	90.15	tubulin alpha-1A chain	7	P:GO:0000226; P:GO:0000278; F:GO:0003924; F:GO:0005200; F:GO:0005525; C:GO:0005737; C:GO:0005874	P:microtubule cytoskeleton organization; P:mitotic cell cycle; F:GTPase activity; F:structural constituent of cytoskeleton; F:GTP binding; C:cytoplasm; C:microtubule	IPR000217 (PRINTS); IPR002452 (PRINTS); IPR003008 (SMART); IPR018316 (SMART); IPR003008 (PFAM); IPR036525 (G3DSA:3.40.50.GENE3D); IPR018316 (PFAM); IPR037103 (G3DSA:3.30.1330.GENE3D); IPR023123 (G3DSA:1.10.287.GENE3D); PTHR11588:SF390 (PANTHER); IPR000217 (PANTHER); cd02186 (CDD); IPR008280 (SUPERFAMILY); IPR036525 (SUPERFAMILY)	P:GO:0007017; F:GO:0005200; F:GO:0005525; C:GO:0005874	P:microtubule-based process; F:structural constituent of cytoskeleton; F:GTP binding; C:microtubule
TRINITY_DN2780_c1_g1_i4	3.22959	1.69135	1.0833	0.00106177	0.0436309	1847	20	1.81196e-78	70.39	nuclear autoantigenic sperm protein	1	C:GO:0005634	C:nucleus	IPR019734 (SMART); IPR019734 (PFAM); IPR019544 (PFAM); IPR011990 (G3DSA:1.25.40.GENE3D); mobidb-lite (MOBIDB_LITE); mobidb-lite (MOBIDB_LITE); mobidb-lite (MOBIDB_LITE); mobidb-lite (MOBIDB_LITE); mobidb-lite (MOBIDB_LITE); PTHR15081 (PANTHER); IPR019734 (PROSITE_PROFILES); IPR019734 (PROSITE_PROFILES); IPR013026 (PROSITE_PROFILES); IPR011990 (SUPERFAMILY)	F:GO:0005515	F:protein binding
TRINITY_DN278208_c0_g1_i2	29.2938	4.87252	-2.00581	0.000127	0.00990162	1023	20	1.89297e-69	59.09	Variant Ionotropic Glutamate Receptor	2	P:GO:0009987; C:GO:0016020	P:cellular process; C:membrane	IPR001320 (PFAM); G3DSA:1.10.287.70 (GENE3D); PTHR42643 (PANTHER); SSF53850 (SUPERFAMILY)	F:GO:0015276; C:GO:0016020	F:ligand-gated monoatomic ion channel activity; C:membrane
TRINITY_DN27843_c0_g1_i12	31.4822	4.97646	-2.2163	0.000158	0.011612	928	20	1.41889e-84	63.59	Condensation domain	2	C:GO:0016020; C:GO:0016020	C:membrane; C:membrane	no IPS match	no IPS match	no IPS match
TRINITY_DN27892_c0_g1_i3	60.0026	5.90695	-2.52465	0.000657	0.0312384	1149	20	1.581e-30	56.69	Variant Ionotropic Glutamate Receptor	1	C:GO:0110165	C:cellular anatomical entity	SSF53850 (SUPERFAMILY)	no GO terms	no GO terms
TRINITY_DN27892_c0_g2_i2	38.1576	5.2539	-1.60808	6.8e-05	0.00612133	759	20	3.23614e-35	58.65	Variant Ionotropic Glutamate Receptor	1	C:GO:0016020	C:membrane	mobidb-lite (MOBIDB_LITE)	no GO terms	no GO terms
TRINITY_DN280_c0_g1_i1	-1460.3	-10.5121	11.5108	0.000702	0.0328559	6394	20	0	54.77	hemolymph clottable protein-like	1	P:GO:0042381	P:hemolymph coagulation	IPR001846 (SMART); IPR001747 (SMART); IPR001846 (PFAM); IPR015816 (G3DSA:2.30.230.GENE3D); IPR011030 (G3DSA:1.25.10.GENE3D); IPR001747 (PFAM); mobidb-lite (MOBIDB_LITE); mobidb-lite (MOBIDB_LITE); mobidb-lite (MOBIDB_LITE); PTHR23345:SF15 (PANTHER); PTHR23345 (PANTHER); IPR001846 (PROSITE_PROFILES); IPR001747 (PROSITE_PROFILES); IPR011030 (SUPERFAMILY); IPR015819 (SUPERFAMILY); IPR015819 (SUPERFA…	P:GO:0006869; F:GO:0005319	P:lipid transport; F:lipid transporter activity
TRINITY_DN2803_c0_g1_i8	605.138	9.24112	-0.238396	6.27e-10	3.56e-07	2325	20	1.02477e-36	64.07	clip domain serine proteinase	1	F:GO:0008233	F:peptidase activity	IPR001254 (SMART); IPR001254 (PFAM); IPR043504 (G3DSA:2.40.10.GENE3D); PTHR24256 (PANTHER); IPR001254 (PROSITE_PROFILES); IPR009003 (SUPERFAMILY)	P:GO:0006508; F:GO:0004252	P:proteolysis; F:serine-type endopeptidase activity
TRINITY_DN28032_c1_g1_i2	-20.073	-4.32718	0.158297	0.00125072	0.0482258	1866	20	0	67.92	EOG090X05X9	2	P:GO:0006364; C:GO:0005730	P:rRNA processing; C:nucleolus	IPR020472 (PRINTS); IPR001680 (SMART); IPR001680 (PFAM); IPR018983 (PFAM); IPR015943 (G3DSA:2.130.10.GENE3D); PTHR19924:SF30 (PANTHER); PTHR19924 (PANTHER); IPR017986 (PROSITE_PROFILES); IPR001680 (PROSITE_PROFILES); IPR001680 (PROSITE_PROFILES); IPR001680 (PROSITE_PROFILES); cd00200 (CDD); IPR036322 (SUPERFAMILY)	P:GO:0006364; F:GO:0005515; C:GO:0005730	P:rRNA processing; F:protein binding; C:nucleolus
TRINITY_DN281_c0_g2_i10	-15.5184	-3.95591	4.92733	0.00013	0.0100529	2724	20	4.8129e-113	69.34	p53 protein	1	F:GO:0003677	F:DNA binding	IPR002117 (PRINTS); IPR012346 (G3DSA:2.60.40.GENE3D); IPR011615 (PFAM); mobidb-lite (MOBIDB_LITE); mobidb-lite (MOBIDB_LITE); mobidb-lite (MOBIDB_LITE); IPR002117 (PANTHER); PTHR11447:SF16 (PANTHER); IPR011615 (CDD); IPR008967 (SUPERFAMILY)	P:GO:0006355; P:GO:0006915; F:GO:0000976; F:GO:0003677; F:GO:0003700; C:GO:0005634	P:regulation of DNA-templated transcription; P:apoptotic process; F:transcription cis-regulatory region binding; F:DNA binding; F:DNA-binding transcription factor activity; C:nucleus
TRINITY_DN2816_c0_g1_i2	-653.796	-9.3527	1.7295	2.32e-06	0.000407	4026	20	0	89.63	protein gustavus isoform X5				IPR003877 (SMART); IPR001496 (SMART); IPR043136 (G3DSA:2.60.120.GENE3D); G3DSA:1.10.750.20 (GENE3D); IPR001496 (PFAM); IPR003877 (PFAM); mobidb-lite (MOBIDB_LITE); mobidb-lite (MOBIDB_LITE); mobidb-lite (MOBIDB_LITE); mobidb-lite (MOBIDB_LITE); PTHR12245 (PANTHER); PTHR12245:SF3 (PANTHER); IPR001496 (PROSITE_PROFILES); IPR001870 (PROSITE_PROFILES); cd12906 (CDD); IPR013320 (SUPERFAMILY)	F:GO:0005515	F:protein binding
TRINITY_DN2823_c0_g1_i7	14.9779	3.90477	4.13307	2.06e-06	0.000369	4151	20	1.61888e-99	83.8	reticulon-1-A isoform X6	2	C:GO:0005789; C:GO:0016020	C:endoplasmic reticulum membrane; C:membrane	G3DSA:1.20.5.2480 (GENE3D); IPR003388 (PFAM); PTHR45799 (PANTHER); IPR003388 (PROSITE_PROFILES)	no GO terms	no GO terms
TRINITY_DN2823_c0_g2_i2	21.4362	4.42198	3.44485	0.00012	0.00955686	4171	20	1.69636e-99	83.8	reticulon-1-A isoform X6	2	C:GO:0005789; C:GO:0016020	C:endoplasmic reticulum membrane; C:membrane	G3DSA:1.20.5.2480 (GENE3D); IPR003388 (PFAM); PTHR45799 (PANTHER); IPR003388 (PROSITE_PROFILES)	no GO terms	no GO terms
TRINITY_DN2842_c4_g1_i1	-73.4982	-6.19964	1.37426	9.2e-05	0.00778145	1216	20	3.77857e-121	67.17	vacuolar protein sorting-associated protein 4A-like	4	P:GO:0006508; F:GO:0005524; F:GO:0008237; C:GO:0110165	P:proteolysis; F:ATP binding; F:metallopeptidase activity; C:cellular anatomical entity	IPR003593 (SMART); IPR003959 (PFAM); G3DSA:1.10.8.60 (GENE3D); G3DSA:3.40.50.300 (GENE3D); mobidb-lite (MOBIDB_LITE); mobidb-lite (MOBIDB_LITE); mobidb-lite (MOBIDB_LITE); mobidb-lite (MOBIDB_LITE); PTHR23074:SF83 (PANTHER); PTHR23074 (PANTHER); cd00009 (CDD); IPR027417 (SUPERFAMILY)	F:GO:0005524; F:GO:0016887	F:ATP binding; F:ATP hydrolysis activity
TRINITY_DN28496_c0_g2_i7	47.5869	5.57249	-2.23667	2.68e-05	0.00296066	1279	20	2.28807e-67	64.94	probable glutamate receptor	4	P:GO:0006811; P:GO:0035235; F:GO:0004970; C:GO:0016020	P:monoatomic ion transport; P:ionotropic glutamate receptor signaling pathway; F:ionotropic glutamate receptor activity; C:membrane	PTHR42643:SF13 (PANTHER); PTHR42643 (PANTHER); SSF53850 (SUPERFAMILY)	no GO terms	no GO terms
TRINITY_DN28528_c0_g1_i7	62.1883	5.95857	-1.41766	2.09e-06	0.000373	1266	20	3.74373e-62	59.69	Variant Ionotropic Glutamate Receptor	2	F:GO:0008233; C:GO:0016020	F:peptidase activity; C:membrane	no IPS match	no IPS match	no IPS match
TRINITY_DN28558_c0_g1_i2	-20.2649	-4.34091	-0.0125327	0.00117329	0.0465205	4852	20	0	72.48	Amyloid protein-binding protein 2	1	P:GO:0006886	P:intracellular protein transport	IPR019734 (SMART); PF13424 (PFAM); IPR011990 (G3DSA:1.25.40.GENE3D); IPR011990 (G3DSA:1.25.40.GENE3D); IPR042476 (PANTHER); IPR011990 (SUPERFAMILY); IPR011990 (SUPERFAMILY); IPR011990 (SUPERFAMILY)	P:GO:0006886; F:GO:0005515	P:intracellular protein transport; F:protein binding
TRINITY_DN28787_c0_g3_i1	-288.7	-8.17343	0.601581	0.000742	0.0341093	8101	20	0	95	DNA-directed RNA polymerase II subunit RPB1-like	5	P:GO:0006366; F:GO:0003677; F:GO:0003899; F:GO:0046872; C:GO:0005634	P:transcription by RNA polymerase II; F:DNA binding; F:DNA-directed 5'-3' RNA polymerase activity; F:metal ion binding; C:nucleus	IPR006592 (SMART); IPR042102 (G3DSA:1.10.274.GENE3D); G3DSA:4.10.860.120 (GENE3D); IPR007083 (PFAM); IPR007081 (PFAM); G3DSA:3.30.1490.180 (GENE3D); IPR038120 (G3DSA:1.10.132.GENE3D); IPR000722 (PFAM); IPR007075 (PFAM); IPR007066 (PFAM); G3DSA:6.20.50.80 (GENE3D); IPR007080 (PFAM); G3DSA:2.40.40.20 (GENE3D); G3DSA:6.10.250.2940 (GENE3D); mobidb-lite (MOBIDB_LITE); PTHR19376:SF56 (PANTHER); PTHR19…	P:GO:0006351; F:GO:0003677; F:GO:0003899	P:DNA-templated transcription; F:DNA binding; F:DNA-directed 5'-3' RNA polymerase activity
TRINITY_DN28797_c1_g1_i1	19.8247	4.30923	-2.23162	0.000508	0.0262522	1144	20	2.71426e-17	46.29	Reverse transcriptase domain				no IPS match	no IPS match	no IPS match
TRINITY_DN28935_c0_g1_i7	-106.002	-6.72795	3.64041	0.000769	0.0349349	1921	20	1.20601e-35	54.49	Peptidase C45				IPR005079 (PFAM); G3DSA:3.60.60.10 (GENE3D); PTHR34180 (PANTHER)	no GO terms	no GO terms
TRINITY_DN28975_c0_g1_i13	-592.633	-9.211	1.59521	0.000423	0.0232015	2894	20	0	91.68	Glucosamine-6-phosphate isomerase	4	P:GO:0005975; P:GO:0006044; F:GO:0004342; C:GO:0005737	P:carbohydrate metabolic process; P:N-acetylglucosamine metabolic process; F:glucosamine-6-phosphate deaminase activity; C:cytoplasm	G3DSA:3.40.50.1360 (GENE3D); IPR006148 (PFAM); IPR004547 (TIGRFAM); PTHR11280:SF8 (PANTHER); IPR004547 (PANTHER); IPR004547 (HAMAP); IPR004547 (CDD); IPR037171 (SUPERFAMILY)	P:GO:0005975; P:GO:0006044; F:GO:0004342	P:carbohydrate metabolic process; P:N-acetylglucosamine metabolic process; F:glucosamine-6-phosphate deaminase activity
TRINITY_DN29316_c0_g1_i4	86.9193	6.44161	-1.53198	1.92e-07	5.09e-05	1646	20	5.07345e-92	57.68	probable G-protein coupled receptor Mth-like 3	7	P:GO:0007166; P:GO:0007186; F:GO:0004888; F:GO:0004930; C:GO:0005886; C:GO:0016020; C:GO:0016020	P:cell surface receptor signaling pathway; P:G protein-coupled receptor signaling pathway; F:transmembrane signaling receptor activity; F:G protein-coupled receptor activity; C:plasma membrane; C:membrane; C:membrane	G3DSA:1.20.1070.10 (GENE3D); mobidb-lite (MOBIDB_LITE); PTHR46953 (PANTHER)	no GO terms	no GO terms
TRINITY_DN2934_c0_g1_i6	-761.714	-9.5731	1.94831	0.00105208	0.043321	3766	20	0	67.85	Organic cation transporter protein	3	P:GO:0055085; F:GO:0022857; C:GO:0016020	P:transmembrane transport; F:transmembrane transporter activity; C:membrane	IPR005828 (PFAM); IPR036259 (G3DSA:1.20.1250.GENE3D); PTHR24064:SF198 (PANTHER); PTHR24064 (PANTHER); IPR020846 (PROSITE_PROFILES); cd17317 (CDD); IPR036259 (SUPERFAMILY)	P:GO:0055085; F:GO:0022857; C:GO:0016020	P:transmembrane transport; F:transmembrane transporter activity; C:membrane
TRINITY_DN29374_c3_g1_i2	44.0452	5.46091	-1.52481	2.05e-09	1.03e-06	1275	20	5.5966e-68	65.07	putative neural-cadherin 2	2	P:GO:0007155; C:GO:0016020	P:cell adhesion; C:membrane	IPR001881 (SMART); IPR000742 (SMART); G3DSA:2.10.25.10 (GENE3D); G3DSA:2.10.25.10 (GENE3D); PTHR24044 (PANTHER); IPR000742 (PROSITE_PROFILES); cd00054 (CDD); SSF57196 (SUPERFAMILY)	F:GO:0005509	F:calcium ion binding
TRINITY_DN29374_c3_g1_i5	13.2527	3.72821	-1.6122	2.96e-06	0.000486	1771	20	4.33886e-149	63.74	putative neural-cadherin 2	1	C:GO:0016020	C:membrane	IPR001791 (SMART); IPR000742 (SMART); IPR001881 (SMART); IPR001791 (PFAM); G3DSA:2.10.25.10 (GENE3D); G3DSA:2.60.120.200 (GENE3D); G3DSA:2.10.25.10 (GENE3D); PTHR24049:SF1 (PANTHER); PTHR24049 (PANTHER); IPR001791 (PROSITE_PROFILES); IPR000742 (PROSITE_PROFILES); IPR000742 (PROSITE_PROFILES); IPR000742 (PROSITE_PROFILES); cd00054 (CDD); cd00110 (CDD); SSF57196 (SUPERFAMILY); IPR013320 (SUPERFAMIL…	F:GO:0005509	F:calcium ion binding
TRINITY_DN2948_c0_g1_i10	689.094	9.42856	11.9883	6.12e-05	0.00568524	2249	20	2.54682e-53	64.22	transmembrane protease serine 9-like	3	P:GO:0006508; F:GO:0004252; F:GO:0008233	P:proteolysis; F:serine-type endopeptidase activity; F:peptidase activity	IPR001254 (SMART); IPR043504 (G3DSA:2.40.10.GENE3D); IPR001254 (PFAM); PTHR24256:SF477 (PANTHER); PTHR24256 (PANTHER); IPR001254 (PROSITE_PROFILES); IPR001254 (CDD); IPR009003 (SUPERFAMILY)	P:GO:0006508; F:GO:0004252	P:proteolysis; F:serine-type endopeptidase activity
TRINITY_DN2948_c0_g1_i4	805.774	9.65423	1.0411	2.57e-21	3.88e-17	2907	20	9.36913e-25	70.55	Hypothetical predicted protein	1	F:GO:0008236	F:serine-type peptidase activity	no IPS match	no IPS match	no IPS match
TRINITY_DN2948_c0_g1_i5	745.394	9.54186	0.0339096	4.5e-18	2.86e-14	472	20	2.50714e-11	76.94	venom protease	3	P:GO:0006508; F:GO:0004252; C:GO:0005615	P:proteolysis; F:serine-type endopeptidase activity; C:extracellular space	IPR043504 (G3DSA:2.40.10.GENE3D); IPR001254 (PFAM); PTHR24253:SF50 (PANTHER); PTHR24253 (PANTHER); IPR001254 (PROSITE_PROFILES); IPR009003 (SUPERFAMILY)	P:GO:0006508; F:GO:0004252	P:proteolysis; F:serine-type endopeptidase activity
TRINITY_DN2948_c0_g1_i7	1488.78	10.5399	0.959627	2.81e-20	3.09e-16	3109	20	3.74913e-25	69.94	trypsin delta/gamma-like protein CG30031	1	F:GO:0008236	F:serine-type peptidase activity	IPR043504 (G3DSA:2.40.10.GENE3D); IPR001254 (PFAM); PTHR24276 (PANTHER); PTHR24276:SF83 (PANTHER); IPR001254 (PROSITE_PROFILES); IPR001254 (CDD); IPR009003 (SUPERFAMILY)	P:GO:0006508; F:GO:0004252	P:proteolysis; F:serine-type endopeptidase activity
TRINITY_DN2948_c0_g1_i9	253.891	7.98806	7.56276	0.000133	0.0102228	382	20	5.16713e-33	66.46	transmembrane protease serine 9-like				IPR001314 (PRINTS); IPR001254 (SMART); IPR001254 (PFAM); IPR043504 (G3DSA:2.40.10.GENE3D); IPR043504 (G3DSA:2.40.10.GENE3D); PTHR24260 (PANTHER); IPR001254 (PROSITE_PROFILES); IPR001254 (CDD); IPR009003 (SUPERFAMILY)	P:GO:0006508; F:GO:0004252	P:proteolysis; F:serine-type endopeptidase activity
TRINITY_DN29563_c0_g3_i1	-17.2622	-4.10954	1.45407	0.000975	0.0412475	10372	20	1.27283e-118	82.57	RNA-binding protein MEX3B	2	F:GO:0003723; F:GO:0046872	F:RNA binding; F:metal ion binding	IPR004087 (SMART); IPR001841 (SMART); IPR004088 (PFAM); PF13920 (PFAM); IPR036612 (G3DSA:3.30.1370.GENE3D); IPR036612 (G3DSA:3.30.1370.GENE3D); IPR013083 (G3DSA:3.30.40.GENE3D); mobidb-lite (MOBIDB_LITE); mobidb-lite (MOBIDB_LITE); mobidb-lite (MOBIDB_LITE); mobidb-lite (MOBIDB_LITE); mobidb-lite (MOBIDB_LITE); mobidb-lite (MOBIDB_LITE); PTHR23285 (PANTHER); PS50084 (PROSITE_PROFILES); IPR001841 …	F:GO:0003676; F:GO:0003723	F:nucleic acid binding; F:RNA binding
TRINITY_DN296_c0_g3_i2	-278.725	-8.1227	5.8242	0.00106011	0.0435924	3632	20	0	78.11	NADH-cytochrome b5 reductase 1	3	F:GO:0004128; F:GO:0016627; F:GO:0050660	F:cytochrome-b5 reductase activity, acting on NAD(P)H; F:oxidoreductase activity, acting on the CH-CH group of donors; F:flavin adenine dinucleotide binding	IPR001834 (PRINTS); IPR013786 (PFAM); IPR037069 (G3DSA:1.10.540.GENE3D); IPR008333 (PFAM); IPR039261 (G3DSA:3.40.50.GENE3D); IPR001433 (PFAM); IPR009075 (PFAM); G3DSA:1.20.140.10 (GENE3D); G3DSA:2.40.30.10 (GENE3D); G3DSA:2.40.110.10 (GENE3D); PTHR19370 (PANTHER); IPR017927 (PROSITE_PROFILES); cd06183 (CDD); IPR009100 (SUPERFAMILY); IPR039261 (SUPERFAMILY); IPR036250 (SUPERFAMILY); IPR017938 (SUP…	F:GO:0016491; F:GO:0016627; F:GO:0050660	F:oxidoreductase activity; F:oxidoreductase activity, acting on the CH-CH group of donors; F:flavin adenine dinucleotide binding
TRINITY_DN2963_c0_g1_i6	104.745	6.71073	-0.906302	3.2e-07	8.08e-05	640	20	3.98945e-43	49.57	sporozoite surface protein 2-like				no IPS match	no IPS match	no IPS match
TRINITY_DN2963_c0_g1_i9	58.6469	5.87398	-0.639628	8.65e-07	0.000181	676	20	5.61712e-21	52.36	sporozoite surface protein 2-like				no IPS match	no IPS match	no IPS match
TRINITY_DN29631_c0_g2_i1	39.2344	5.29405	-0.635145	4.2e-05	0.00419435	2251	20	1.20474e-84	61.83	protein-l-isoaspartate(d-aspartate) o-methyltransferase-like	3	P:GO:0008152; F:GO:0016740; F:GO:0046872	P:metabolic process; F:transferase activity; F:metal ion binding	IPR000315 (SMART); IPR018957 (PFAM); IPR013083 (G3DSA:3.30.40.GENE3D); G3DSA:3.30.160.60 (GENE3D); IPR029000 (G3DSA:2.40.100.GENE3D); mobidb-lite (MOBIDB_LITE); PTHR24103 (PANTHER); PTHR24103:SF634 (PANTHER); IPR001841 (PROSITE_PROFILES); IPR000315 (PROSITE_PROFILES); SSF57850 (SUPERFAMILY); SSF57845 (SUPERFAMILY); IPR029000 (SUPERFAMILY)	F:GO:0008270; F:GO:0046872	F:zinc ion binding; F:metal ion binding
TRINITY_DN29631_c0_g2_i2	200.522	7.64761	0.785553	4.62e-05	0.00453089	2059	20	2.83266e-85	61.83	protein-l-isoaspartate(d-aspartate) o-methyltransferase-like	3	P:GO:0008152; F:GO:0016740; F:GO:0046872	P:metabolic process; F:transferase activity; F:metal ion binding	IPR000315 (SMART); IPR018957 (PFAM); IPR013083 (G3DSA:3.30.40.GENE3D); G3DSA:3.30.160.60 (GENE3D); IPR029000 (G3DSA:2.40.100.GENE3D); mobidb-lite (MOBIDB_LITE); PTHR24103 (PANTHER); PTHR24103:SF634 (PANTHER); IPR001841 (PROSITE_PROFILES); IPR000315 (PROSITE_PROFILES); SSF57850 (SUPERFAMILY); SSF57845 (SUPERFAMILY); IPR029000 (SUPERFAMILY)	F:GO:0008270; F:GO:0046872	F:zinc ion binding; F:metal ion binding
TRINITY_DN29675_c0_g1_i2	-81.9908	-6.35739	-1.02774	0.000554	0.0278155	4292	20	0	89.2	Protein Pellino	3	P:GO:0000209; P:GO:0008592; F:GO:0061630	P:protein polyubiquitination; P:regulation of Toll signaling pathway; F:ubiquitin protein ligase activity	IPR006800 (PIRSF); IPR006800 (PFAM); mobidb-lite (MOBIDB_LITE); IPR006800 (PANTHER)	P:GO:0000209; P:GO:0008592; F:GO:0061630	P:protein polyubiquitination; P:regulation of Toll signaling pathway; F:ubiquitin protein ligase activity
TRINITY_DN29792_c1_g1_i2	46.5082	5.53941	-1.9502	1.5e-05	0.00182341	612	20	4.47242e-14	45.53	Gag-Pol polyprotein	5	P:GO:0090502; F:GO:0003676; F:GO:0004523; C:GO:0016020; C:GO:0016020	P:RNA phosphodiester bond hydrolysis, endonucleolytic; F:nucleic acid binding; F:RNA-DNA hybrid ribonuclease activity; C:membrane; C:membrane	no IPS match	no IPS match	no IPS match
TRINITY_DN29792_c2_g1_i1	88.7302	6.47135	-1.6968	7.51e-08	2.2e-05	676	20	1.63957e-09	44.84	Gag-Pol polyprotein	3	P:GO:0090502; F:GO:0003676; F:GO:0004523	P:RNA phosphodiester bond hydrolysis, endonucleolytic; F:nucleic acid binding; F:RNA-DNA hybrid ribonuclease activity	no IPS match	no IPS match	no IPS match
TRINITY_DN298_c0_g1_i5	-15777.7	-13.9456	6.28745	0.00034	0.020132	1658	20	7.40296e-127	66.9	D-beta-hydroxybutyrate dehydrogenase, mitochondrial-like	1	C:GO:0016020	C:membrane	IPR002347 (PRINTS); IPR002347 (PRINTS); G3DSA:3.40.50.720 (GENE3D); IPR002347 (PFAM); PTHR43313:SF36 (PANTHER); PTHR43313 (PANTHER); PS51257 (PROSITE_PROFILES); IPR036291 (SUPERFAMILY)	F:GO:0016491	F:oxidoreductase activity
TRINITY_DN298_c0_g1_i7	-57.8055	-5.85313	7.37831	0.000104	0.00857788	1658	20	1.55583e-124	66.66	D-beta-hydroxybutyrate dehydrogenase, mitochondrial-like	1	C:GO:0016020	C:membrane	IPR002347 (PRINTS); IPR002347 (PRINTS); IPR002347 (PFAM); G3DSA:3.40.50.720 (GENE3D); PTHR43313 (PANTHER); PTHR43313:SF36 (PANTHER); PS51257 (PROSITE_PROFILES); IPR036291 (SUPERFAMILY)	F:GO:0016491	F:oxidoreductase activity
TRINITY_DN30225_c0_g1_i2	-284.953	-8.15458	0.585908	0.000984	0.0415316	4102	20	3.70841e-169	78.69	stromal membrane-associated protein 1-like	2	P:GO:0050790; F:GO:0005096	P:regulation of catalytic activity; F:GTPase activator activity	IPR001164 (PRINTS); IPR001164 (SMART); IPR001164 (PFAM); IPR038508 (G3DSA:1.10.220.GENE3D); mobidb-lite (MOBIDB_LITE); mobidb-lite (MOBIDB_LITE); mobidb-lite (MOBIDB_LITE); mobidb-lite (MOBIDB_LITE); PTHR45705 (PANTHER); IPR001164 (PROSITE_PROFILES); IPR044732 (CDD); IPR037278 (SUPERFAMILY)	F:GO:0005096; F:GO:0046872	F:GTPase activator activity; F:metal ion binding
TRINITY_DN303264_c0_g1_i1	19.4967	4.28516	-0.967713	0.000139	0.010549	2520	20	0	55.28	RNA-directed DNA polymerase from mobile element jockey	2	P:GO:0006278; F:GO:0003964	P:RNA-templated DNA biosynthetic process; F:RNA-directed DNA polymerase activity	mobidb-lite (MOBIDB_LITE); mobidb-lite (MOBIDB_LITE); mobidb-lite (MOBIDB_LITE); mobidb-lite (MOBIDB_LITE); mobidb-lite (MOBIDB_LITE); mobidb-lite (MOBIDB_LITE); mobidb-lite (MOBIDB_LITE); mobidb-lite (MOBIDB_LITE); mobidb-lite (MOBIDB_LITE); mobidb-lite (MOBIDB_LITE); mobidb-lite (MOBIDB_LITE); mobidb-lite (MOBIDB_LITE)	no GO terms	no GO terms
TRINITY_DN3049_c0_g1_i28	-106.605	-6.73613	-0.710329	0.000142	0.0107239	3013	20	1.1189e-87	74.5	protein kinase C and casein kinase substrate in neurons protein 1-like isoform X1	2	P:GO:0016310; F:GO:0016301	P:phosphorylation; F:kinase activity	IPR001452 (PRINTS); IPR001452 (SMART); IPR001452 (PFAM); G3DSA:2.30.30.40 (GENE3D); mobidb-lite (MOBIDB_LITE); mobidb-lite (MOBIDB_LITE); mobidb-lite (MOBIDB_LITE); PTHR23065:SF11 (PANTHER); PTHR23065 (PANTHER); IPR001452 (PROSITE_PROFILES); cd11843 (CDD); IPR036028 (SUPERFAMILY)	F:GO:0005515	F:protein binding
TRINITY_DN30606_c1_g2_i1	-159.038	-7.31323	-0.194449	0.000432	0.0235578	3771	20	0	59.05	RAD50-interacting protein 1	2	P:GO:0048193; C:GO:0005783	P:Golgi vesicle transport; C:endoplasmic reticulum	IPR042044 (G3DSA:1.20.58.GENE3D); IPR042042 (G3DSA:1.20.58.GENE3D); IPR007528 (PFAM); PTHR13520:SF0 (PANTHER); IPR007528 (PANTHER); IPR007528 (PROSITE_PROFILES)	P:GO:0006890; P:GO:0060628; C:GO:0070939	P:retrograde vesicle-mediated transport, Golgi to endoplasmic reticulum; P:regulation of ER to Golgi vesicle-mediated transport; C:Dsl1/NZR complex
TRINITY_DN3087_c2_g2_i3	-250.792	-7.97035	0.408804	0.000189	0.0133707	3734	20	0	70.14	DNA cross-link repair 1A protein-like	5	P:GO:0006303; P:GO:0031848; P:GO:0036297; F:GO:0003684; F:GO:0035312	P:double-strand break repair via nonhomologous end joining; P:protection from non-homologous end joining at telomere; P:interstrand cross-link repair; F:damaged DNA binding; F:5'-3' DNA exonuclease activity	IPR001279 (SMART); IPR036866 (G3DSA:3.60.15.GENE3D); IPR011084 (PFAM); G3DSA:3.40.50.12650 (GENE3D); mobidb-lite (MOBIDB_LITE); mobidb-lite (MOBIDB_LITE); mobidb-lite (MOBIDB_LITE); PTHR23240 (PANTHER); PTHR23240:SF30 (PANTHER); cd16273 (CDD); IPR036866 (SUPERFAMILY)	no GO terms	no GO terms
TRINITY_DN30916_c0_g1_i1	-44.4957	-5.47559	-0.423208	0.00128377	0.0491104	1690	20	4.20164e-07	93.67	Spectrin beta chain	5	P:GO:0051693; F:GO:0003779; F:GO:0005200; F:GO:0005543; C:GO:0008091	P:actin filament capping; F:actin binding; F:structural constituent of cytoskeleton; F:phospholipid binding; C:spectrin	no IPS match	no IPS match	no IPS match
TRINITY_DN3097_c0_g1_i10	206.277	7.68844	-1.4994	2.39e-05	0.00269609	2829	20	4.19584e-91	85.59	parkin coregulated gene protein homolog	1	F:GO:0016740	F:transferase activity	IPR019399 (PFAM); mobidb-lite (MOBIDB_LITE); mobidb-lite (MOBIDB_LITE); IPR019399 (PANTHER); PTHR21207:SF2 (PANTHER)	no GO terms	no GO terms
TRINITY_DN3099_c0_g1_i28	-46.477	-5.53844	-0.172538	0.000255	0.0164625	1283	20	5.71982e-134	63.94	D-aspartate oxidase	6	P:GO:0019478; P:GO:0046416; F:GO:0003884; F:GO:0016491; F:GO:0071949; C:GO:0005737	P:D-amino acid catabolic process; P:D-amino acid metabolic process; F:D-amino-acid oxidase activity; F:oxidoreductase activity; F:FAD binding; C:cytoplasm	IPR023209 (PIRSF); IPR006076 (PFAM); G3DSA:3.30.9.10 (GENE3D); G3DSA:3.40.50.720 (GENE3D); IPR023209 (PANTHER); PTHR11530:SF11 (PANTHER); SSF51971 (SUPERFAMILY); SSF54373 (SUPERFAMILY)	P:GO:0046416; F:GO:0003884; F:GO:0016491; F:GO:0071949	P:D-amino acid metabolic process; F:D-amino-acid oxidase activity; F:oxidoreductase activity; F:FAD binding
TRINITY_DN3099_c0_g2_i3	-18.7225	-4.2267	1.28498	0.000473	0.0250763	1690	20	6.54854e-132	63.81	D-aspartate oxidase	6	P:GO:0019478; P:GO:0046416; F:GO:0003884; F:GO:0016491; F:GO:0071949; C:GO:0005737	P:D-amino acid catabolic process; P:D-amino acid metabolic process; F:D-amino-acid oxidase activity; F:oxidoreductase activity; F:FAD binding; C:cytoplasm	IPR023209 (PIRSF); IPR006076 (PFAM); G3DSA:3.30.9.10 (GENE3D); G3DSA:3.40.50.720 (GENE3D); PTHR11530:SF11 (PANTHER); IPR023209 (PANTHER); SSF51971 (SUPERFAMILY); SSF54373 (SUPERFAMILY)	P:GO:0046416; F:GO:0003884; F:GO:0016491; F:GO:0071949	P:D-amino acid metabolic process; F:D-amino-acid oxidase activity; F:oxidoreductase activity; F:FAD binding
TRINITY_DN31_c0_g1_i1	171.365	7.42093	1.66612	4.14e-07	9.83e-05	930	20	6.21446e-50	69.78	trypsin alpha-3-like	1	F:GO:0008236	F:serine-type peptidase activity	IPR001254 (SMART); IPR043504 (G3DSA:2.40.10.GENE3D); IPR001254 (PFAM); PTHR24256 (PANTHER); PTHR24256:SF477 (PANTHER); IPR001254 (PROSITE_PROFILES); IPR001254 (CDD); IPR009003 (SUPERFAMILY)	P:GO:0006508; F:GO:0004252	P:proteolysis; F:serine-type endopeptidase activity
TRINITY_DN31_c0_g1_i2	20.4816	4.35626	4.65968	0.00026	0.0166611	1263	20	5.27083e-91	61.05	trypsin alpha-3-like	1	F:GO:0008233	F:peptidase activity	IPR001314 (PRINTS); IPR001254 (SMART); IPR001254 (PFAM); IPR043504 (G3DSA:2.40.10.GENE3D); PTHR24256:SF477 (PANTHER); PTHR24256 (PANTHER); IPR001254 (PROSITE_PROFILES); IPR001254 (CDD); IPR009003 (SUPERFAMILY)	P:GO:0006508; F:GO:0004252	P:proteolysis; F:serine-type endopeptidase activity
TRINITY_DN31_c0_g2_i1	101.542	6.66593	-2.1626	1.38e-05	0.00169341	894	20	3.58211e-22	68.16	putative uncharacterized transposon-derived protein F52C9.6				no IPS match	no IPS match	no IPS match
TRINITY_DN31_c0_g3_i1	22.2289	4.47436	4.89374	0.000103	0.00850946	1351	20	2.04432e-91	60.93	trypsin alpha-3-like	1	F:GO:0008233	F:peptidase activity	IPR001314 (PRINTS); IPR001254 (SMART); IPR001254 (PFAM); IPR043504 (G3DSA:2.40.10.GENE3D); PTHR24256:SF477 (PANTHER); PTHR24256 (PANTHER); IPR001254 (PROSITE_PROFILES); IPR001254 (CDD); IPR009003 (SUPERFAMILY)	P:GO:0006508; F:GO:0004252	P:proteolysis; F:serine-type endopeptidase activity
TRINITY_DN31_c1_g1_i1	493.366	8.94651	6.11466	4.6e-06	0.000703	842	20	2.16047e-16	50.27	transmembrane protease serine 9-like	7	P:GO:0006508; F:GO:0004252; F:GO:0008233; F:GO:0008236; F:GO:0016787; F:GO:0030246; C:GO:0016020	P:proteolysis; F:serine-type endopeptidase activity; F:peptidase activity; F:serine-type peptidase activity; F:hydrolase activity; F:carbohydrate binding; C:membrane	IPR000859 (SMART); IPR000859 (PFAM); IPR035914 (G3DSA:2.60.120.GENE3D); mobidb-lite (MOBIDB_LITE); mobidb-lite (MOBIDB_LITE); IPR000859 (PROSITE_PROFILES); IPR000859 (CDD); IPR035914 (SUPERFAMILY)	no GO terms	no GO terms
TRINITY_DN3102_c0_g1_i11	52.9738	5.72721	4.93616	0.000182	0.0129642	3471	20	0	69.49	neuroendocrine convertase 1-like	3	P:GO:0016485; F:GO:0008236; C:GO:0110165	P:protein processing; F:serine-type peptidase activity; C:cellular anatomical entity	IPR015500 (PRINTS); IPR002884 (PFAM); G3DSA:2.60.120.260 (GENE3D); IPR036852 (G3DSA:3.40.50.GENE3D); IPR038466 (G3DSA:3.30.70.GENE3D); IPR032815 (PFAM); IPR000209 (PFAM); PTHR42884 (PANTHER); PTHR42884:SF3 (PANTHER); PS51892 (PROSITE_PROFILES); IPR002884 (PROSITE_PROFILES); IPR034182 (CDD); SSF54897 (SUPERFAMILY); IPR008979 (SUPERFAMILY); IPR036852 (SUPERFAMILY)	P:GO:0006508; F:GO:0004252; F:GO:0008236	P:proteolysis; F:serine-type endopeptidase activity; F:serine-type peptidase activity
TRINITY_DN3102_c0_g1_i13	47.6708	5.57504	1.45146	1.02e-05	0.00134533	4505	20	0	69.62	neuroendocrine convertase 1-like	3	P:GO:0016485; F:GO:0008236; C:GO:0110165	P:protein processing; F:serine-type peptidase activity; C:cellular anatomical entity	IPR015500 (PRINTS); IPR002884 (PFAM); G3DSA:2.60.120.260 (GENE3D); IPR000209 (PFAM); IPR036852 (G3DSA:3.40.50.GENE3D); IPR038466 (G3DSA:3.30.70.GENE3D); IPR032815 (PFAM); PTHR42884:SF3 (PANTHER); PTHR42884 (PANTHER); IPR002884 (PROSITE_PROFILES); PS51892 (PROSITE_PROFILES); IPR034182 (CDD); SSF54897 (SUPERFAMILY); IPR008979 (SUPERFAMILY); IPR036852 (SUPERFAMILY)	P:GO:0006508; F:GO:0004252; F:GO:0008236	P:proteolysis; F:serine-type endopeptidase activity; F:serine-type peptidase activity
TRINITY_DN3102_c1_g1_i17	109.099	6.7695	3.04108	0.000966	0.0409904	3281	20	0	69.67	neuroendocrine convertase 1-like	3	P:GO:0016485; F:GO:0008236; C:GO:0110165	P:protein processing; F:serine-type peptidase activity; C:cellular anatomical entity	IPR015500 (PRINTS); G3DSA:2.60.120.260 (GENE3D); IPR000209 (PFAM); IPR002884 (PFAM); IPR036852 (G3DSA:3.40.50.GENE3D); IPR032815 (PFAM); IPR038466 (G3DSA:3.30.70.GENE3D); PTHR42884 (PANTHER); PTHR42884:SF3 (PANTHER); PS51892 (PROSITE_PROFILES); IPR002884 (PROSITE_PROFILES); IPR034182 (CDD); SSF54897 (SUPERFAMILY); IPR036852 (SUPERFAMILY); IPR008979 (SUPERFAMILY)	P:GO:0006508; F:GO:0004252; F:GO:0008236	P:proteolysis; F:serine-type endopeptidase activity; F:serine-type peptidase activity
TRINITY_DN3102_c1_g1_i2	321.168	8.32718	-1.00994	1.36e-08	5.01e-06	3407	20	0	69.67	neuroendocrine convertase 1-like	3	P:GO:0016485; F:GO:0008236; C:GO:0110165	P:protein processing; F:serine-type peptidase activity; C:cellular anatomical entity	IPR015500 (PRINTS); IPR002884 (PFAM); IPR036852 (G3DSA:3.40.50.GENE3D); IPR038466 (G3DSA:3.30.70.GENE3D); IPR032815 (PFAM); IPR000209 (PFAM); G3DSA:2.60.120.260 (GENE3D); PTHR42884 (PANTHER); PTHR42884:SF3 (PANTHER); PS51892 (PROSITE_PROFILES); IPR002884 (PROSITE_PROFILES); IPR034182 (CDD); IPR036852 (SUPERFAMILY); SSF54897 (SUPERFAMILY); IPR008979 (SUPERFAMILY)	P:GO:0006508; F:GO:0004252; F:GO:0008236	P:proteolysis; F:serine-type endopeptidase activity; F:serine-type peptidase activity
TRINITY_DN3105_c0_g1_i10	-22.3494	-4.48216	1.30563	0.00118496	0.0467551	6026	20	4.18943e-12	100	tropomyosin isoform X2				mobidb-lite (MOBIDB_LITE); mobidb-lite (MOBIDB_LITE)	no GO terms	no GO terms
TRINITY_DN3105_c0_g1_i30	-13.6041	-3.76597	5.67459	0.000921	0.039634	2612	20	2.38189e-137	91.72	tropomyosin isoform X25				IPR000533 (PRINTS); G3DSA:1.20.5.170 (GENE3D); G3DSA:1.20.5.340 (GENE3D); IPR000533 (PFAM); G3DSA:1.20.5.170 (GENE3D); mobidb-lite (MOBIDB_LITE); PTHR19269 (PANTHER); SSF57997 (SUPERFAMILY)	no GO terms	no GO terms
TRINITY_DN3119_c0_g1_i55	-583.687	-9.18905	1.57375	0.000425	0.0232804	4984	20	0	98.31	cytohesin-1-like isoform X2	3	P:GO:0032012; P:GO:0050790; F:GO:0005085	P:regulation of ARF protein signal transduction; P:regulation of catalytic activity; F:guanyl-nucleotide exchange factor activity	IPR000904 (SMART); IPR001849 (SMART); G3DSA:1.10.220.20 (GENE3D); IPR001849 (PFAM); IPR023394 (G3DSA:1.10.1000.GENE3D); IPR011993 (G3DSA:2.30.29.GENE3D); IPR000904 (PFAM); PTHR10663:SF340 (PANTHER); PTHR10663 (PANTHER); IPR001849 (PROSITE_PROFILES); IPR000904 (PROSITE_PROFILES); cd01252 (CDD); IPR000904 (CDD); SSF50729 (SUPERFAMILY); IPR035999 (SUPERFAMILY)	P:GO:0032012; F:GO:0005085	P:regulation of ARF protein signal transduction; F:guanyl-nucleotide exchange factor activity
TRINITY_DN313448_c0_g1_i1	267.909	8.0656	-1.20113	0.000314	0.0189794	1547	20	0	83.55	cytochrome c oxidase subunit I	9	P:GO:0006119; P:GO:0022900; P:GO:1902600; F:GO:0004129; F:GO:0020037; F:GO:0046872; C:GO:0005743; C:GO:0016020; C:GO:0045277	P:oxidative phosphorylation; P:electron transport chain; P:proton transmembrane transport; F:cytochrome-c oxidase activity; F:heme binding; F:metal ion binding; C:mitochondrial inner membrane; C:membrane; C:respiratory chain complex IV	IPR000883 (PRINTS); IPR000883 (PFAM); IPR036927 (G3DSA:1.20.210.GENE3D); IPR000883 (PANTHER); PTHR10422:SF18 (PANTHER); IPR023616 (PROSITE_PROFILES); IPR036927 (SUPERFAMILY)	P:GO:0009060; F:GO:0004129; F:GO:0020037; C:GO:0016020	P:aerobic respiration; F:cytochrome-c oxidase activity; F:heme binding; C:membrane
TRINITY_DN3160_c0_g1_i6	-25.9658	-4.69854	5.91105	0.000493	0.0257724	1580	20	0	74.13	succinate-semialdehyde dehydrogenase, mitochondrial isoform X1	1	F:GO:0009013	F:succinate-semialdehyde dehydrogenase [NAD(P)+] activity	IPR016163 (G3DSA:3.40.309.GENE3D); IPR015590 (PFAM); IPR016162 (G3DSA:3.40.605.GENE3D); PTHR43353 (PANTHER); PTHR43353:SF5 (PANTHER); cd07103 (CDD); IPR016161 (SUPERFAMILY)	F:GO:0016491; F:GO:0016620	F:oxidoreductase activity; F:oxidoreductase activity, acting on the aldehyde or oxo group of donors, NAD or NADP as acceptor
TRINITY_DN3163_c0_g2_i5	-910.672	-9.83079	2.20111	7.6e-06	0.0010608	3169	20	0	74.14	TOM1-like protein 2	1	P:GO:0006886	P:intracellular protein transport	IPR002014 (SMART); IPR008942 (G3DSA:1.25.40.GENE3D); IPR002014 (PFAM); IPR014645 (PIRSF); IPR038425 (G3DSA:1.20.58.GENE3D); IPR004152 (PFAM); mobidb-lite (MOBIDB_LITE); mobidb-lite (MOBIDB_LITE); mobidb-lite (MOBIDB_LITE); mobidb-lite (MOBIDB_LITE); mobidb-lite (MOBIDB_LITE); PTHR13856 (PANTHER); PTHR13856:SF137 (PANTHER); IPR002014 (PROSITE_PROFILES); IPR004152 (PROSITE_PROFILES); cd14233 (CDD);…	F:GO:0035091; F:GO:0043130	F:phosphatidylinositol binding; F:ubiquitin binding
TRINITY_DN3169_c0_g2_i9	302.175	8.23924	-1.08199	7.95e-06	0.00109609	3227	20	1.00267e-117	76.97	lachesin-like isoform X2				IPR003598 (SMART); IPR003599 (SMART); IPR013783 (G3DSA:2.60.40.GENE3D); PF13927 (PFAM); IPR013098 (PFAM); IPR013783 (G3DSA:2.60.40.GENE3D); IPR013783 (G3DSA:2.60.40.GENE3D); mobidb-lite (MOBIDB_LITE); mobidb-lite (MOBIDB_LITE); PTHR12231:SF234 (PANTHER); PTHR12231 (PANTHER); IPR007110 (PROSITE_PROFILES); IPR007110 (PROSITE_PROFILES); cd00096 (CDD); IPR036179 (SUPERFAMILY); IPR036179 (SUPERFAMILY)…	no GO terms	no GO terms
TRINITY_DN3182_c0_g1_i5	-88.3301	-6.46483	1.35231	0.000769	0.0349041	4655	20	0	69.93	Hypothetical predicted protein	1	C:GO:0016020	C:membrane	PTHR34714:SF1 (PANTHER); PTHR34714 (PANTHER); IPR036265 (SUPERFAMILY)	no GO terms	no GO terms
TRINITY_DN3189_c5_g1_i2	-212.43	-7.73084	0.200356	0.000105	0.00858997	2629	20	0	77.98	WD repeat-containing protein 37				IPR020472 (PRINTS); IPR001680 (SMART); IPR015943 (G3DSA:2.130.10.GENE3D); IPR015943 (G3DSA:2.130.10.GENE3D); IPR001680 (PFAM); IPR015943 (G3DSA:2.130.10.GENE3D); mobidb-lite (MOBIDB_LITE); mobidb-lite (MOBIDB_LITE); mobidb-lite (MOBIDB_LITE); mobidb-lite (MOBIDB_LITE); PTHR19855:SF12 (PANTHER); PTHR19855 (PANTHER); IPR001680 (PROSITE_PROFILES); IPR017986 (PROSITE_PROFILES); IPR001680 (PROSITE_PRO…	F:GO:0005515	F:protein binding
TRINITY_DN3191_c4_g1_i5	-168.964	-7.40057	-0.104894	0.000492	0.0257546	897	20	4.63653e-120	66.45	cellular nucleic acid-binding protein-like isoform X1	3	F:GO:0003676; F:GO:0008270; F:GO:0016874	F:nucleic acid binding; F:zinc ion binding; F:ligase activity	IPR001878 (SMART); G3DSA:4.10.60.10 (GENE3D); G3DSA:4.10.60.10 (GENE3D); G3DSA:4.10.60.10 (GENE3D); G3DSA:4.10.60.10 (GENE3D); IPR001878 (PFAM); PTHR23002:SF107 (PANTHER); PTHR23002:SF107 (PANTHER); PTHR23002 (PANTHER); PTHR23002 (PANTHER); IPR001878 (PROSITE_PROFILES); IPR001878 (PROSITE_PROFILES); IPR001878 (PROSITE_PROFILES); IPR001878 (PROSITE_PROFILES); IPR001878 (PROSITE_PROFILES); IPR00187…	F:GO:0003676; F:GO:0008270	F:nucleic acid binding; F:zinc ion binding
TRINITY_DN32_c3_g1_i10	-891.173	-9.79956	2.16964	0.000694	0.0325825	2980	20	0	77.92	putative aminopeptidase W07G4.4	4	P:GO:0006508; F:GO:0030145; F:GO:0070006; C:GO:0005737	P:proteolysis; F:manganese ion binding; F:metalloaminopeptidase activity; C:cytoplasm	IPR011356 (PRINTS); G3DSA:3.40.630.10 (GENE3D); IPR000819 (PFAM); IPR011356 (PANTHER); PTHR11963:SF23 (PANTHER); IPR011356 (CDD); SSF53187 (SUPERFAMILY)	P:GO:0006508; P:GO:0019538; F:GO:0030145; F:GO:0070006; C:GO:0005737	P:proteolysis; P:protein metabolic process; F:manganese ion binding; F:metalloaminopeptidase activity; C:cytoplasm
TRINITY_DN3203_c3_g1_i1	-68.2464	-6.09268	-1.2367	0.00108427	0.0441499	1355	20	1.47816e-10	53.84	reverse transcriptase	8	P:GO:0006278; P:GO:0007166; P:GO:0007186; F:GO:0003964; F:GO:0004888; F:GO:0004930; C:GO:0016020; C:GO:0016020	P:RNA-templated DNA biosynthetic process; P:cell surface receptor signaling pathway; P:G protein-coupled receptor signaling pathway; F:RNA-directed DNA polymerase activity; F:transmembrane signaling receptor activity; F:G protein-coupled receptor activity; C:membrane; C:membrane	no IPS match	no IPS match	no IPS match
TRINITY_DN3247_c0_g1_i2	6.56645	2.71511	3.75588	0.000469	0.024965	2809	20	3.11958e-43	84.6	Mitochondrial uncoupling protein Bmcp	15	P:GO:0006839; P:GO:0015709; P:GO:0035435; P:GO:0071422; P:GO:0071423; P:GO:1902356; P:GO:1902358; F:GO:0015116; F:GO:0015117; F:GO:0015131; F:GO:0015140; F:GO:0015141; F:GO:0015297; C:GO:0016020; C:GO:0031966	P:mitochondrial transport; P:thiosulfate transport; P:phosphate ion transmembrane transport; P:succinate transmembrane transport; P:malate transmembrane transport; P:oxaloacetate(2-) transmembrane transport; P:sulfate transmembrane transport; F:sulfate transmembrane transporter activity; F:thiosulfate transmembrane transporter activity; F:oxaloacetate transmembrane transporter activity; F:malate …	IPR023395 (G3DSA:1.50.40.GENE3D); IPR018108 (PFAM); PTHR45618:SF48 (PANTHER); PTHR45618 (PANTHER); IPR018108 (PROSITE_PROFILES); IPR023395 (SUPERFAMILY)	no GO terms	no GO terms
TRINITY_DN3254_c0_g1_i13	-161.639	-7.33663	-0.165874	0.000346	0.0203544	3778	20	0	82.94	Sodium/hydrogen exchanger 9	6	P:GO:0006885; P:GO:0035725; P:GO:1902600; F:GO:0015385; C:GO:0010008; C:GO:0016020	P:regulation of pH; P:sodium ion transmembrane transport; P:proton transmembrane transport; F:sodium:proton antiporter activity; C:endosome membrane; C:membrane	IPR002090 (PRINTS); IPR004709 (PRINTS); IPR006153 (PFAM); IPR004709 (TIGRFAM); G3DSA:6.10.140.1330 (GENE3D); IPR018422 (PANTHER); PTHR10110:SF94 (PANTHER)	P:GO:0006812; P:GO:0006814; P:GO:0006885; P:GO:0055085; F:GO:0015299; F:GO:0015385; C:GO:0016020	P:monoatomic cation transport; P:sodium ion transport; P:regulation of pH; P:transmembrane transport; F:obsolete solute:proton antiporter activity; F:sodium:proton antiporter activity; C:membrane
TRINITY_DN32549_c0_g1_i2	46.5042	5.53929	-1.99262	2.18e-05	0.0024865	848	20	1.38294e-30	81	cuticle protein 19-like	1	F:GO:0042302	F:structural constituent of cuticle	PR01217 (PRINTS); IPR000618 (PFAM); mobidb-lite (MOBIDB_LITE); PTHR12236:SF45 (PANTHER); PTHR12236 (PANTHER); IPR000618 (PROSITE_PROFILES)	no GO terms	no GO terms
TRINITY_DN32647_c0_g2_i6	137.906	7.10754	-0.422447	7.16e-07	0.000153	1696	20	8.74568e-47	48.04	crustacyanin-C1 subunit-like	3	F:GO:0031409; C:GO:0016020; C:GO:0016020	F:pigment binding; C:membrane; C:membrane	IPR003057 (PRINTS); IPR012674 (G3DSA:2.40.128.GENE3D); IPR000566 (PFAM); PTHR10612:SF48 (PANTHER); PTHR10612 (PANTHER); IPR012674 (SUPERFAMILY)	F:GO:0031409	F:pigment binding
TRINITY_DN3270_c1_g1_i7	-64.949	-6.02123	3.9087	0.000706	0.0329697	1481	20	4.87679e-17	59.99	neuroparsin 1				mobidb-lite (MOBIDB_LITE); mobidb-lite (MOBIDB_LITE)	no GO terms	no GO terms
TRINITY_DN33_c5_g1_i1	-48.361	-5.59577	2.8475	0.000381	0.02165	1211	20	2.98701e-24	67.39	juvenile hormone epoxide hydrolase 1-like	3	F:GO:0016787; C:GO:0005783; C:GO:0016020	F:hydrolase activity; C:endoplasmic reticulum; C:membrane	IPR010497 (PFAM); IPR029058 (G3DSA:3.40.50.GENE3D); PTHR21661 (PANTHER); PTHR21661:SF69 (PANTHER); IPR029058 (SUPERFAMILY)	no GO terms	no GO terms
TRINITY_DN33097_c0_g2_i1	42.733	5.41728	-1.65331	0.000203	0.013924	1208	20	9.69719e-129	63.98	Glutamate receptor 3	5	P:GO:0034220; P:GO:0035235; F:GO:0004970; C:GO:0005886; C:GO:0016020	P:monoatomic ion transmembrane transport; P:ionotropic glutamate receptor signaling pathway; F:ionotropic glutamate receptor activity; C:plasma membrane; C:membrane	G3DSA:3.40.190.10 (GENE3D); IPR001320 (PFAM); G3DSA:1.10.287.70 (GENE3D); PTHR42643 (PANTHER); SSF53850 (SUPERFAMILY)	F:GO:0015276; C:GO:0016020	F:ligand-gated monoatomic ion channel activity; C:membrane
TRINITY_DN3311_c0_g2_i2	-107.698	-6.75085	3.41268	0.000255	0.0164625	3239	20	0	88.19	C-1-tetrahydrofolate synthase, cytoplasmic-like isoform X1	6	P:GO:0035999; F:GO:0004329; F:GO:0004477; F:GO:0004488; F:GO:0005524; C:GO:0005829	P:tetrahydrofolate interconversion; F:formate-tetrahydrofolate ligase activity; F:methenyltetrahydrofolate cyclohydrolase activity; F:methylenetetrahydrofolate dehydrogenase (NADP+) activity; F:ATP binding; C:cytosol	IPR000672 (PRINTS); IPR020631 (PFAM); G3DSA:3.40.50.300 (GENE3D); G3DSA:1.10.8.770 (GENE3D); G3DSA:3.40.50.720 (GENE3D); IPR000559 (PFAM); PTHR48099:SF1 (PANTHER); PTHR48099 (PANTHER); IPR020631 (CDD); IPR036291 (SUPERFAMILY); IPR027417 (SUPERFAMILY)	F:GO:0004329; F:GO:0004488; F:GO:0005524	F:formate-tetrahydrofolate ligase activity; F:methylenetetrahydrofolate dehydrogenase (NADP+) activity; F:ATP binding
TRINITY_DN33213_c0_g1_i1	5.37622	2.42659	2.13217	0.000471	0.0249973	5857	20	0	79.93	intraflagellar transport protein 172 homolog	1	C:GO:0016020	C:membrane	IPR001680 (SMART); IPR015943 (G3DSA:2.130.10.GENE3D); G3DSA:1.25.40.470 (GENE3D); IPR015943 (G3DSA:2.130.10.GENE3D); PTHR15722 (PANTHER); PTHR15722:SF2 (PANTHER); IPR036322 (SUPERFAMILY); SSF69322 (SUPERFAMILY)	F:GO:0005515	F:protein binding
TRINITY_DN33301_c0_g1_i4	39.5606	5.30599	4.25624	2.68e-06	0.000452	3074	20	2.59582e-68	71.67	calcyphosin-like protein isoform X2	1	F:GO:0005509	F:calcium ion binding	IPR002048 (SMART); IPR002048 (PFAM); G3DSA:1.10.238.10 (GENE3D); G3DSA:1.10.238.10 (GENE3D); PTHR10891 (PANTHER); PTHR10891:SF744 (PANTHER); IPR002048 (PROSITE_PROFILES); IPR002048 (PROSITE_PROFILES); IPR002048 (PROSITE_PROFILES); IPR002048 (PROSITE_PROFILES); IPR002048 (PROSITE_PROFILES); IPR002048 (CDD); IPR011992 (SUPERFAMILY)	F:GO:0005509	F:calcium ion binding
TRINITY_DN33301_c0_g2_i2	34.7463	5.11879	3.49454	0.000177	0.0126909	2737	20	4.48283e-47	75.87	calcyphosin-like protein	1	F:GO:0005509	F:calcium ion binding	G3DSA:1.10.238.10 (GENE3D); PTHR34524 (PANTHER); PTHR34524:SF6 (PANTHER); IPR002048 (PROSITE_PROFILES); IPR002048 (PROSITE_PROFILES); IPR002048 (PROSITE_PROFILES); IPR011992 (SUPERFAMILY)	F:GO:0005509	F:calcium ion binding
TRINITY_DN3333_c1_g1_i2	66.0102	6.04462	-2.19694	0.000573	0.0284588	798	20	1.38418e-99	84.47	peptidyl-prolyl cis-trans isomerase G isoform X1	9	P:GO:0000413; P:GO:0006357; P:GO:0006457; F:GO:0003712; F:GO:0003755; F:GO:0016018; C:GO:0005737; C:GO:0016020; C:GO:0016592	P:protein peptidyl-prolyl isomerization; P:regulation of transcription by RNA polymerase II; P:protein folding; F:transcription coregulator activity; F:peptidyl-prolyl cis-trans isomerase activity; F:cyclosporin A binding; C:cytoplasm; C:membrane; C:mediator complex	IPR002130 (PRINTS); IPR029000 (G3DSA:2.40.100.GENE3D); IPR002130 (PFAM); mobidb-lite (MOBIDB_LITE); mobidb-lite (MOBIDB_LITE); mobidb-lite (MOBIDB_LITE); PTHR11071 (PANTHER); PTHR11071:SF328 (PANTHER); IPR002130 (PROSITE_PROFILES); IPR029000 (SUPERFAMILY)	P:GO:0000413; F:GO:0003755	P:protein peptidyl-prolyl isomerization; F:peptidyl-prolyl cis-trans isomerase activity
TRINITY_DN3333_c5_g1_i1	7.17432	2.84284	0.60788	0.000909	0.0393111	811	20	4.79547e-86	86.73	RNA-binding motif protein, X-linked 2	1	F:GO:0003723	F:RNA binding	IPR000504 (SMART); IPR000504 (PFAM); IPR012677 (G3DSA:3.30.70.GENE3D); mobidb-lite (MOBIDB_LITE); mobidb-lite (MOBIDB_LITE); mobidb-lite (MOBIDB_LITE); mobidb-lite (MOBIDB_LITE); mobidb-lite (MOBIDB_LITE); PTHR45880:SF1 (PANTHER); PTHR45880 (PANTHER); IPR000504 (PROSITE_PROFILES); cd12411 (CDD); IPR035979 (SUPERFAMILY)	F:GO:0003676	F:nucleic acid binding
TRINITY_DN33508_c0_g2_i3	-33.6829	-5.07394	0.68438	0.00128414	0.0491104	1106	20	2.458e-110	96.31	ras-related protein Rac1	3	P:GO:0007264; F:GO:0003924; F:GO:0005525	P:small GTPase mediated signal transduction; F:GTPase activity; F:GTP binding	PR00449 (PRINTS); SM00175 (SMART); SM00174 (SMART); SM00173 (SMART); IPR001806 (PFAM); G3DSA:3.40.50.300 (GENE3D); IPR005225 (TIGRFAM); PTHR24072:SF105 (PANTHER); PTHR24072 (PANTHER); IPR003578 (PROSITE_PROFILES); IPR027417 (SUPERFAMILY)	P:GO:0007264; F:GO:0003924; F:GO:0005525	P:small GTPase mediated signal transduction; F:GTPase activity; F:GTP binding
TRINITY_DN33529_c0_g1_i15	277.074	8.11413	-1.18403	0.000528	0.0268641	8778	20	0	66.21	Rootletin				G3DSA:1.20.5.340 (GENE3D); G3DSA:1.10.287.1490 (GENE3D); G3DSA:1.20.5.170 (GENE3D); PF15035 (PFAM); mobidb-lite (MOBIDB_LITE); mobidb-lite (MOBIDB_LITE); mobidb-lite (MOBIDB_LITE); mobidb-lite (MOBIDB_LITE); mobidb-lite (MOBIDB_LITE); mobidb-lite (MOBIDB_LITE); mobidb-lite (MOBIDB_LITE); mobidb-lite (MOBIDB_LITE); PTHR23159:SF16 (PANTHER); PTHR23159 (PANTHER); SSF57997 (SUPERFAMILY); SSF57997 (SU…	no GO terms	no GO terms
TRINITY_DN33529_c0_g1_i2	16.6855	4.06052	-0.078722	0.000194	0.0136006	4007	20	0	65.69	rootletin isoform X1				G3DSA:1.20.5.340 (GENE3D); G3DSA:1.20.5.170 (GENE3D); mobidb-lite (MOBIDB_LITE); mobidb-lite (MOBIDB_LITE); mobidb-lite (MOBIDB_LITE); mobidb-lite (MOBIDB_LITE); PTHR23159:SF16 (PANTHER); PTHR23159 (PANTHER); SSF57997 (SUPERFAMILY); SSF57997 (SUPERFAMILY); SSF57997 (SUPERFAMILY); SSF57997 (SUPERFAMILY)	no GO terms	no GO terms
TRINITY_DN33529_c0_g1_i6	224.96	7.81353	-1.40748	1.61e-05	0.00192802	8535	20	0	66.22	Rootletin				G3DSA:1.20.5.340 (GENE3D); G3DSA:1.10.287.1490 (GENE3D); G3DSA:1.20.5.170 (GENE3D); PF15035 (PFAM); mobidb-lite (MOBIDB_LITE); mobidb-lite (MOBIDB_LITE); mobidb-lite (MOBIDB_LITE); mobidb-lite (MOBIDB_LITE); mobidb-lite (MOBIDB_LITE); mobidb-lite (MOBIDB_LITE); mobidb-lite (MOBIDB_LITE); mobidb-lite (MOBIDB_LITE); mobidb-lite (MOBIDB_LITE); PTHR23159:SF16 (PANTHER); PTHR23159 (PANTHER); SSF57997 …	no GO terms	no GO terms
TRINITY_DN3392_c0_g1_i18	-751.122	-9.5529	1.9268	2.54e-05	0.0028327	3173	20	1.24717e-122	69.68	Cyclin-L1	3	P:GO:0000079; P:GO:0006357; F:GO:0016538	P:regulation of cyclin-dependent protein serine/threonine kinase activity; P:regulation of transcription by RNA polymerase II; F:cyclin-dependent protein serine/threonine kinase regulator activity	G3DSA:1.10.472.10 (GENE3D); mobidb-lite (MOBIDB_LITE); mobidb-lite (MOBIDB_LITE); mobidb-lite (MOBIDB_LITE); mobidb-lite (MOBIDB_LITE); mobidb-lite (MOBIDB_LITE); PTHR10026:SF45 (PANTHER); IPR043198 (PANTHER); IPR013763 (CDD); IPR036915 (SUPERFAMILY)	P:GO:0006357; F:GO:0016538	P:regulation of transcription by RNA polymerase II; F:cyclin-dependent protein serine/threonine kinase regulator activity
TRINITY_DN340_c0_g3_i2	-51.9785	-5.69984	4.10417	0.000979	0.0413626	2501	20	0	72.27	solute carrier family 52, riboflavin transporter, member 3-B-like isoform X3	3	P:GO:0032218; F:GO:0032217; C:GO:0005886	P:riboflavin transport; F:riboflavin transmembrane transporter activity; C:plasma membrane	IPR009357 (PFAM); IPR009357 (PANTHER)	P:GO:0032218; F:GO:0032217; C:GO:0005886	P:riboflavin transport; F:riboflavin transmembrane transporter activity; C:plasma membrane
TRINITY_DN3414_c0_g3_i2	12.4014	3.63243	5.28835	2.51e-08	8.45e-06	16841	20	0	81.43	Protein split ends	1	F:GO:0003723	F:RNA binding	IPR000504 (SMART); IPR012677 (G3DSA:3.30.70.GENE3D); IPR012677 (G3DSA:3.30.70.GENE3D); IPR012921 (PFAM); IPR000504 (PFAM); IPR016194 (G3DSA:2.40.290.GENE3D); IPR012677 (G3DSA:3.30.70.GENE3D); mobidb-lite (MOBIDB_LITE); mobidb-lite (MOBIDB_LITE); mobidb-lite (MOBIDB_LITE); mobidb-lite (MOBIDB_LITE); mobidb-lite (MOBIDB_LITE); mobidb-lite (MOBIDB_LITE); mobidb-lite (MOBIDB_LITE); mobidb-lite (MOBID…	F:GO:0003676	F:nucleic acid binding
TRINITY_DN3414_c0_g3_i3	-569.508	-9.15357	1.53951	0.000376	0.0214521	3802	20	1.28889e-159	72.51	msx2-interacting protein-like	5	P:GO:0000398; P:GO:0006355; F:GO:0000976; F:GO:0003723; C:GO:0005634	P:mRNA splicing, via spliceosome; P:regulation of DNA-templated transcription; F:transcription cis-regulatory region binding; F:RNA binding; C:nucleus	IPR012921 (PFAM); IPR016194 (G3DSA:2.40.290.GENE3D); mobidb-lite (MOBIDB_LITE); PTHR23189:SF48 (PANTHER); PTHR23189 (PANTHER); IPR010912 (PROSITE_PROFILES); IPR016194 (SUPERFAMILY)	no GO terms	no GO terms
TRINITY_DN3414_c0_g4_i1	-740.319	-9.532	1.90696	0.000119	0.00950261	14437	20	0	73.24	Protein split ends	5	P:GO:0000398; P:GO:0006355; F:GO:0000976; F:GO:0003723; C:GO:0005634	P:mRNA splicing, via spliceosome; P:regulation of DNA-templated transcription; F:transcription cis-regulatory region binding; F:RNA binding; C:nucleus	IPR012921 (PFAM); IPR016194 (G3DSA:2.40.290.GENE3D); mobidb-lite (MOBIDB_LITE); mobidb-lite (MOBIDB_LITE); mobidb-lite (MOBIDB_LITE); mobidb-lite (MOBIDB_LITE); mobidb-lite (MOBIDB_LITE); mobidb-lite (MOBIDB_LITE); mobidb-lite (MOBIDB_LITE); mobidb-lite (MOBIDB_LITE); mobidb-lite (MOBIDB_LITE); mobidb-lite (MOBIDB_LITE); mobidb-lite (MOBIDB_LITE); mobidb-lite (MOBIDB_LITE); mobidb-lite (MOBIDB_LI…	no GO terms	no GO terms
TRINITY_DN3414_c0_g4_i2	10.1478	3.34309	5.93601	0.000918	0.039568	14101	20	0	73.24	Protein split ends	5	P:GO:0000398; P:GO:0006355; F:GO:0000976; F:GO:0003723; C:GO:0005634	P:mRNA splicing, via spliceosome; P:regulation of DNA-templated transcription; F:transcription cis-regulatory region binding; F:RNA binding; C:nucleus	IPR012921 (PFAM); IPR016194 (G3DSA:2.40.290.GENE3D); mobidb-lite (MOBIDB_LITE); mobidb-lite (MOBIDB_LITE); mobidb-lite (MOBIDB_LITE); mobidb-lite (MOBIDB_LITE); mobidb-lite (MOBIDB_LITE); mobidb-lite (MOBIDB_LITE); mobidb-lite (MOBIDB_LITE); mobidb-lite (MOBIDB_LITE); mobidb-lite (MOBIDB_LITE); mobidb-lite (MOBIDB_LITE); mobidb-lite (MOBIDB_LITE); mobidb-lite (MOBIDB_LITE); mobidb-lite (MOBIDB_LI…	no GO terms	no GO terms
TRINITY_DN3415_c0_g1_i1	10415.8	13.3465	3.69853	1.21e-13	2.56e-10	2234	20	3.30461e-46	59.33	neuropilin and tolloid-like protein 2 isoform X6	5	P:GO:0048168; P:GO:2000312; F:GO:0005509; C:GO:0016020; C:GO:0016020	P:regulation of neuronal synaptic plasticity; P:regulation of kainate selective glutamate receptor activity; F:calcium ion binding; C:membrane; C:membrane	no IPS match	no IPS match	no IPS match
TRINITY_DN3415_c0_g1_i11	2177.37	11.0884	3.22021	5.4e-09	2.27e-06	2254	20	3.50372e-46	59.33	neuropilin and tolloid-like protein 2 isoform X6	5	P:GO:0048168; P:GO:2000312; F:GO:0005509; C:GO:0016020; C:GO:0016020	P:regulation of neuronal synaptic plasticity; P:regulation of kainate selective glutamate receptor activity; F:calcium ion binding; C:membrane; C:membrane	no IPS match	no IPS match	no IPS match
TRINITY_DN3415_c0_g1_i7	13574.1	13.7286	4.07725	2.08e-12	2.7e-09	2253	20	3.47496e-46	59.33	neuropilin and tolloid-like protein 2 isoform X6	5	P:GO:0048168; P:GO:2000312; F:GO:0005509; C:GO:0016020; C:GO:0016020	P:regulation of neuronal synaptic plasticity; P:regulation of kainate selective glutamate receptor activity; F:calcium ion binding; C:membrane; C:membrane	no IPS match	no IPS match	no IPS match
TRINITY_DN3415_c0_g1_i8	2621.58	11.3562	3.4956	5.52e-15	1.83e-11	2235	20	3.30466e-46	59.33	neuropilin and tolloid-like protein 2 isoform X6	5	P:GO:0048168; P:GO:2000312; F:GO:0005509; C:GO:0016020; C:GO:0016020	P:regulation of neuronal synaptic plasticity; P:regulation of kainate selective glutamate receptor activity; F:calcium ion binding; C:membrane; C:membrane	no IPS match	no IPS match	no IPS match
TRINITY_DN3416_c4_g2_i2	-466.288	-8.86508	1.2616	0.00103426	0.0428884	2371	20	0	72.36	N-acetylated-alpha-linked acidic dipeptidase 2-like	1	C:GO:0016020	C:membrane	G3DSA:3.40.630.10 (GENE3D); G3DSA:3.50.30.30 (GENE3D); IPR007365 (PFAM); IPR003137 (PFAM); IPR036757 (G3DSA:1.20.930.GENE3D); IPR007484 (PFAM); IPR039373 (PANTHER); cd02121 (CDD); cd08022 (CDD); SSF53187 (SUPERFAMILY); SSF52025 (SUPERFAMILY); IPR036757 (SUPERFAMILY)	F:GO:0008235	F:metalloexopeptidase activity
TRINITY_DN3417_c0_g1_i29	27.9271	4.8036	-1.84453	0.00122044	0.047576	1116	20	3.66308e-78	60.33	carbohydrate sulfotransferase 3-like isoform X1	2	F:GO:0008146; F:GO:0016740	F:sulfotransferase activity; F:transferase activity	G3DSA:3.40.50.300 (GENE3D); IPR000863 (PFAM); PTHR10704:SF44 (PANTHER); PTHR10704 (PANTHER); IPR027417 (SUPERFAMILY)	F:GO:0008146	F:sulfotransferase activity
TRINITY_DN3417_c0_g1_i3	81.3068	6.3453	-0.198102	9.83e-09	3.78e-06	672	20	4.33306e-64	65.31	carbohydrate sulfotransferase 3-like isoform X1	1	F:GO:0016740	F:transferase activity	G3DSA:3.40.50.300 (GENE3D); IPR000863 (PFAM); PTHR10704:SF44 (PANTHER); PTHR10704 (PANTHER); IPR027417 (SUPERFAMILY)	F:GO:0008146	F:sulfotransferase activity
TRINITY_DN3417_c0_g1_i8	226.765	7.82505	-0.870275	3.51e-08	1.14e-05	1335	20	2.66975e-87	60.52	carbohydrate sulfotransferase 3-like isoform X1	2	F:GO:0008146; F:GO:0016740	F:sulfotransferase activity; F:transferase activity	IPR000863 (PFAM); G3DSA:3.40.50.300 (GENE3D); PTHR10704 (PANTHER); PTHR10704:SF44 (PANTHER); IPR027417 (SUPERFAMILY)	F:GO:0008146	F:sulfotransferase activity
TRINITY_DN34290_c0_g3_i1	103.399	6.69208	-1.25253	1.25e-11	1.25e-08	1494	20	1.5962e-45	54.3	Crossover junction endonuclease MUS81	2	P:GO:0015074; F:GO:0003676	P:DNA integration; F:nucleic acid binding	PTHR33244 (PANTHER); PTHR33244:SF4 (PANTHER)	no GO terms	no GO terms
TRINITY_DN3431_c1_g1_i5	8.2567	3.04557	3.14997	1.06e-05	0.00137923	5860	20	0	79.03	copine-8-like isoform X2	1	F:GO:0003676	F:nucleic acid binding	IPR000008 (SMART); IPR002035 (SMART); IPR000008 (PFAM); IPR010734 (PFAM); IPR035892 (G3DSA:2.60.40.GENE3D); IPR035892 (G3DSA:2.60.40.GENE3D); mobidb-lite (MOBIDB_LITE); PTHR10857 (PANTHER); IPR000008 (PROSITE_PROFILES); IPR000008 (PROSITE_PROFILES); cd04048 (CDD); IPR037768 (CDD); IPR035892 (SUPERFAMILY); IPR036465 (SUPERFAMILY); IPR035892 (SUPERFAMILY)	no GO terms	no GO terms
TRINITY_DN3431_c1_g2_i3	7.93379	2.98801	3.34194	4.3e-06	0.000667	6155	20	0	79.03	copine-8-like isoform X2	1	F:GO:0003676	F:nucleic acid binding	IPR000008 (SMART); IPR002035 (SMART); IPR000008 (PFAM); IPR010734 (PFAM); IPR035892 (G3DSA:2.60.40.GENE3D); IPR035892 (G3DSA:2.60.40.GENE3D); mobidb-lite (MOBIDB_LITE); PTHR10857 (PANTHER); IPR000008 (PROSITE_PROFILES); IPR000008 (PROSITE_PROFILES); cd04048 (CDD); IPR037768 (CDD); IPR035892 (SUPERFAMILY); IPR035892 (SUPERFAMILY); IPR036465 (SUPERFAMILY)	no GO terms	no GO terms
TRINITY_DN3432_c0_g1_i22	-327.341	-8.35465	0.774853	0.0012913	0.0492594	1735	20	4.2967e-118	68.51	putative inorganic phosphate cotransporter	4	P:GO:0055085; F:GO:0022857; C:GO:0016020; C:GO:0016020	P:transmembrane transport; F:transmembrane transporter activity; C:membrane; C:membrane	IPR011701 (PFAM); IPR036259 (G3DSA:1.20.1250.GENE3D); IPR036259 (G3DSA:1.20.1250.GENE3D); PTHR11662 (PANTHER); PTHR11662:SF427 (PANTHER); IPR020846 (PROSITE_PROFILES); IPR036259 (SUPERFAMILY)	P:GO:0055085; F:GO:0022857	P:transmembrane transport; F:transmembrane transporter activity
TRINITY_DN3432_c0_g2_i12	-477.411	-8.89909	1.29524	0.000953	0.0405538	2897	20	3.0399e-165	67.74	putative inorganic phosphate cotransporter	4	P:GO:0055085; F:GO:0022857; C:GO:0016020; C:GO:0016020	P:transmembrane transport; F:transmembrane transporter activity; C:membrane; C:membrane	IPR036259 (G3DSA:1.20.1250.GENE3D); IPR011701 (PFAM); IPR036259 (G3DSA:1.20.1250.GENE3D); PTHR11662 (PANTHER); PTHR11662:SF427 (PANTHER); IPR020846 (PROSITE_PROFILES); IPR036259 (SUPERFAMILY)	P:GO:0055085; F:GO:0022857	P:transmembrane transport; F:transmembrane transporter activity
TRINITY_DN3435_c0_g2_i6	-265.868	-8.05457	0.49169	0.000317	0.0191201	5190	20	0	61.64	Hypothetical predicted protein	2	P:GO:0006869; F:GO:0008289	P:lipid transport; F:lipid binding	IPR000008 (SMART); IPR000008 (PFAM); IPR035892 (G3DSA:2.60.40.GENE3D); IPR035892 (G3DSA:2.60.40.GENE3D); mobidb-lite (MOBIDB_LITE); mobidb-lite (MOBIDB_LITE); mobidb-lite (MOBIDB_LITE); mobidb-lite (MOBIDB_LITE); mobidb-lite (MOBIDB_LITE); mobidb-lite (MOBIDB_LITE); mobidb-lite (MOBIDB_LITE); mobidb-lite (MOBIDB_LITE); PTHR46980 (PANTHER); IPR000008 (PROSITE_PROFILES); cd00030 (CDD); IPR035892 (S…	no GO terms	no GO terms
TRINITY_DN3464_c1_g1_i1	214.272	7.7433	-1.46323	4.55e-05	0.00447709	2546	20	2.12392e-25	50.95	hypothetical protein				mobidb-lite (MOBIDB_LITE); mobidb-lite (MOBIDB_LITE); mobidb-lite (MOBIDB_LITE); mobidb-lite (MOBIDB_LITE)	no GO terms	no GO terms
TRINITY_DN3487_c0_g1_i5	339.625	8.4078	-0.949894	2.13e-05	0.0024425	2972	20	8.59969e-156	74.29	glycoprotein-N-acetylgalactosamine 3-beta-galactosyltransferase 1-like isoform X2	3	P:GO:0016266; F:GO:0016263; C:GO:0016020	P:O-glycan processing; F:glycoprotein-N-acetylgalactosamine 3-beta-galactosyltransferase activity; C:membrane	IPR003378 (PFAM); G3DSA:3.90.550.50 (GENE3D); mobidb-lite (MOBIDB_LITE); mobidb-lite (MOBIDB_LITE); IPR026842 (PTHR23033:PANTHER); PTHR23033 (PANTHER)	P:GO:0016266; F:GO:0016263; F:GO:0016757; C:GO:0016020	P:O-glycan processing; F:glycoprotein-N-acetylgalactosamine 3-beta-galactosyltransferase activity; F:glycosyltransferase activity; C:membrane
TRINITY_DN3495_c0_g1_i2	21.4897	4.42558	3.87601	8.07e-05	0.00703391	1807	20	4.14751e-150	86.16	EOG090X09YS	5	P:GO:0000027; P:GO:0006412; F:GO:0003735; F:GO:0008097; C:GO:0022625	P:ribosomal large subunit assembly; P:translation; F:structural constituent of ribosome; F:5S rRNA binding; C:cytosolic large ribosomal subunit	IPR005485 (PRINTS); G3DSA:3.30.420.100 (GENE3D); IPR005485 (PFAM); IPR025607 (PFAM); IPR005485 (PANTHER); IPR005485 (HAMAP); cd00432 (CDD); SSF53137 (SUPERFAMILY)	P:GO:0006412; F:GO:0003735; F:GO:0008097; C:GO:0005840	P:translation; F:structural constituent of ribosome; F:5S rRNA binding; C:ribosome
TRINITY_DN3504_c0_g1_i6	-731.257	-9.51423	1.8921	0.000201	0.0138714	3752	20	5.01781e-74	94.49	serine/threonine-protein kinase N isoform X16	3	P:GO:0006468; F:GO:0004674; F:GO:0005524	P:protein phosphorylation; F:protein serine/threonine kinase activity; F:ATP binding	IPR000961 (SMART); G3DSA:1.10.510.10 (GENE3D); IPR017892 (PFAM); G3DSA:3.30.200.20 (GENE3D); PTHR24356 (PANTHER); PTHR24356:SF210 (PANTHER); IPR000961 (PROSITE_PROFILES); IPR011009 (SUPERFAMILY)	P:GO:0006468; F:GO:0004674; F:GO:0005524	P:protein phosphorylation; F:protein serine/threonine kinase activity; F:ATP binding
TRINITY_DN35449_c0_g2_i2	-88.8496	-6.47329	-0.923828	0.00122357	0.0476384	5206	20	4.99985e-74	80.96	EOG090X04MD	6	P:GO:0006488; P:GO:0097502; F:GO:0052917; C:GO:0005788; C:GO:0005789; C:GO:0016020	P:dolichol-linked oligosaccharide biosynthetic process; P:mannosylation; F:dolichyl-P-Man:Man(7)GlcNAc(2)-PP-dolichol alpha-1,6-mannosyltransferase; C:endoplasmic reticulum lumen; C:endoplasmic reticulum membrane; C:membrane	mobidb-lite (MOBIDB_LITE); mobidb-lite (MOBIDB_LITE); mobidb-lite (MOBIDB_LITE); mobidb-lite (MOBIDB_LITE); mobidb-lite (MOBIDB_LITE); mobidb-lite (MOBIDB_LITE); mobidb-lite (MOBIDB_LITE); mobidb-lite (MOBIDB_LITE); mobidb-lite (MOBIDB_LITE); mobidb-lite (MOBIDB_LITE); IPR039485 (PTHR22760:PANTHER); IPR005599 (PANTHER)	P:GO:0006488; F:GO:0016757; F:GO:0052917; C:GO:0005788	P:dolichol-linked oligosaccharide biosynthetic process; F:glycosyltransferase activity; F:dolichyl-P-Man:Man(7)GlcNAc(2)-PP-dolichol alpha-1,6-mannosyltransferase; C:endoplasmic reticulum lumen
TRINITY_DN355_c1_g1_i3	88.8437	6.4732	-1.70599	1.46e-06	0.00028	2158	20	1.4388e-34	64.86	olfactory ionotropic receptor IR4	3	P:GO:0009987; F:GO:0015276; C:GO:0016020	P:cellular process; F:ligand-gated monoatomic ion channel activity; C:membrane	IPR035892 (G3DSA:2.60.40.GENE3D); mobidb-lite (MOBIDB_LITE); mobidb-lite (MOBIDB_LITE); mobidb-lite (MOBIDB_LITE); mobidb-lite (MOBIDB_LITE); IPR035892 (SUPERFAMILY)	no GO terms	no GO terms
TRINITY_DN355_c2_g1_i16	15.5168	3.95576	0.977509	0.000517	0.0265239	2306	20	0	74.38	LOW QUALITY PROTEIN: uncharacterized protein LOC113804126	2	P:GO:0000272; F:GO:0004553	P:polysaccharide catabolic process; F:hydrolase activity, hydrolyzing O-glycosyl compounds	IPR012341 (G3DSA:1.50.10.GENE3D); IPR001701 (PFAM); mobidb-lite (MOBIDB_LITE); mobidb-lite (MOBIDB_LITE); mobidb-lite (MOBIDB_LITE); PTHR22298 (PANTHER); PTHR22298:SF114 (PANTHER); IPR008928 (SUPERFAMILY)	P:GO:0005975; F:GO:0004553	P:carbohydrate metabolic process; F:hydrolase activity, hydrolyzing O-glycosyl compounds
TRINITY_DN3565_c0_g1_i4	-969.417	-9.92097	2.28576	6.27e-07	0.000138	5376	20	5.51884e-130	52.22	Protein FAM210B	1	C:GO:0110165	C:cellular anatomical entity	IPR009688 (PFAM); PTHR21377 (PANTHER); PTHR21377:SF0 (PANTHER)	no GO terms	no GO terms
TRINITY_DN3569_c6_g1_i3	21.5201	4.42761	-1.68574	0.00100059	0.0420345	525	20	1.60444e-10	57.07	Reverse transcriptase domain				no IPS match	no IPS match	no IPS match
TRINITY_DN357_c3_g1_i24	-585.629	-9.19384	1.57889	0.000269	0.0170608	4653	20	0	56.3	putative phosphoenolpyruvate synthase	6	P:GO:0016310; F:GO:0005524; F:GO:0016301; F:GO:0016772; C:GO:0016020; C:GO:0016020	P:phosphorylation; F:ATP binding; F:kinase activity; F:transferase activity, transferring phosphorus-containing groups; C:membrane; C:membrane	G3DSA:3.30.470.20 (GENE3D); IPR008279 (PFAM); IPR002192 (PFAM); IPR013815 (G3DSA:3.30.1490.GENE3D); G3DSA:3.50.30.10 (GENE3D); PTHR43615 (PANTHER); SSF56059 (SUPERFAMILY); IPR036637 (SUPERFAMILY)	P:GO:0016310; F:GO:0005524; F:GO:0016301; F:GO:0016772	P:phosphorylation; F:ATP binding; F:kinase activity; F:transferase activity, transferring phosphorus-containing groups
TRINITY_DN3590_c0_g1_i5	81.5144	6.34898	-1.25136	4.01e-08	1.27e-05	916	20	2.81166e-86	64.35	Variant Ionotropic Glutamate Receptor	4	P:GO:0034220; F:GO:0015276; C:GO:0005839; C:GO:0016020	P:monoatomic ion transmembrane transport; F:ligand-gated monoatomic ion channel activity; C:proteasome core complex; C:membrane	IPR001320 (PFAM); G3DSA:1.10.287.70 (GENE3D); PTHR42643 (PANTHER); SSF53850 (SUPERFAMILY)	F:GO:0015276; C:GO:0016020	F:ligand-gated monoatomic ion channel activity; C:membrane
TRINITY_DN3593_c0_g1_i2	24.9147	4.63893	0.242531	4.47e-06	0.000688	4431	20	7.23318e-101	66.5	ras and EF-hand domain-containing protein-like	2	F:GO:0003924; F:GO:0005525	F:GTPase activity; F:GTP binding	PR00449 (PRINTS); SM00173 (SMART); SM00175 (SMART); SM00177 (SMART); SM00174 (SMART); IPR002048 (SMART); SM00176 (SMART); G3DSA:1.10.238.10 (GENE3D); IPR001806 (PFAM); IPR005225 (TIGRFAM); G3DSA:3.40.50.300 (GENE3D); mobidb-lite (MOBIDB_LITE); mobidb-lite (MOBIDB_LITE); mobidb-lite (MOBIDB_LITE); mobidb-lite (MOBIDB_LITE); mobidb-lite (MOBIDB_LITE); mobidb-lite (MOBIDB_LITE); mobidb-lite (MOBIDB_…	F:GO:0003924; F:GO:0005509; F:GO:0005525	F:GTPase activity; F:calcium ion binding; F:GTP binding
TRINITY_DN3593_c0_g1_i7	50.2963	5.65238	0.997954	1.28e-12	1.84e-09	1757	20	1.59561e-68	64.74	ras and EF-hand domain-containing protein-like	1	F:GO:0043167	F:ion binding	PR00449 (PRINTS); SM00174 (SMART); SM00173 (SMART); SM00175 (SMART); G3DSA:3.40.50.300 (GENE3D); IPR005225 (TIGRFAM); IPR001806 (PFAM); PTHR47977 (PANTHER); PTHR47977:SF12 (PANTHER); PS51419 (PROSITE_PROFILES); cd00154 (CDD); IPR027417 (SUPERFAMILY)	F:GO:0003924; F:GO:0005525	F:GTPase activity; F:GTP binding
TRINITY_DN3593_c0_g2_i1	20.9466	4.38865	0.71397	0.000971	0.0411499	4040	20	1.83659e-101	66.5	ras and EF-hand domain-containing protein-like	2	F:GO:0003924; F:GO:0005525	F:GTPase activity; F:GTP binding	PR00449 (PRINTS); SM00173 (SMART); SM00175 (SMART); SM00177 (SMART); SM00174 (SMART); IPR002048 (SMART); SM00176 (SMART); G3DSA:1.10.238.10 (GENE3D); IPR001806 (PFAM); IPR005225 (TIGRFAM); G3DSA:3.40.50.300 (GENE3D); mobidb-lite (MOBIDB_LITE); mobidb-lite (MOBIDB_LITE); mobidb-lite (MOBIDB_LITE); mobidb-lite (MOBIDB_LITE); mobidb-lite (MOBIDB_LITE); mobidb-lite (MOBIDB_LITE); mobidb-lite (MOBIDB_…	F:GO:0003924; F:GO:0005509; F:GO:0005525	F:GTPase activity; F:calcium ion binding; F:GTP binding
TRINITY_DN3593_c0_g2_i2	122.246	6.93365	-1.07793	0.000126	0.009876	4399	20	1.59772e-78	67.13	ras and EF-hand domain-containing protein-like	2	F:GO:0003924; F:GO:0005525	F:GTPase activity; F:GTP binding	PR00449 (PRINTS); SM00177 (SMART); SM00175 (SMART); SM00173 (SMART); SM00174 (SMART); SM00176 (SMART); IPR005225 (TIGRFAM); G3DSA:3.40.50.300 (GENE3D); IPR001806 (PFAM); mobidb-lite (MOBIDB_LITE); mobidb-lite (MOBIDB_LITE); mobidb-lite (MOBIDB_LITE); mobidb-lite (MOBIDB_LITE); mobidb-lite (MOBIDB_LITE); mobidb-lite (MOBIDB_LITE); PTHR22621 (PANTHER); PTHR22621:SF27 (PANTHER); PS51419 (PROSITE_PRO…	F:GO:0003924; F:GO:0005525	F:GTPase activity; F:GTP binding
TRINITY_DN3593_c0_g2_i5	43.1747	5.43211	0.707102	3.9e-09	1.76e-06	1840	20	2.9697e-68	64.68	ras and EF-hand domain-containing protein-like	1	F:GO:0043167	F:ion binding	PR00449 (PRINTS); SM00174 (SMART); SM00173 (SMART); SM00175 (SMART); G3DSA:3.40.50.300 (GENE3D); IPR005225 (TIGRFAM); IPR001806 (PFAM); PTHR47977 (PANTHER); PTHR47977:SF12 (PANTHER); PS51419 (PROSITE_PROFILES); cd00154 (CDD); IPR027417 (SUPERFAMILY)	F:GO:0003924; F:GO:0005525	F:GTPase activity; F:GTP binding
TRINITY_DN35948_c0_g1_i1	14.2602	3.83392	-0.79194	0.000394	0.022141	2573	20	2.53376e-127	86.24	protein tramtrack, beta isoform-like	1	C:GO:0016020	C:membrane	IPR013087 (SMART); IPR000210 (SMART); IPR000210 (PFAM); IPR011333 (G3DSA:3.30.710.GENE3D); G3DSA:3.30.160.60 (GENE3D); mobidb-lite (MOBIDB_LITE); mobidb-lite (MOBIDB_LITE); mobidb-lite (MOBIDB_LITE); PTHR23110 (PANTHER); IPR000210 (PROSITE_PROFILES); IPR013087 (PROSITE_PROFILES); cd18315 (CDD); IPR011333 (SUPERFAMILY)	F:GO:0005515	F:protein binding
TRINITY_DN36137_c0_g1_i2	47.9532	5.58355	-0.958381	0.000196	0.0136592	746	20	6.27532e-60	60.11	probable glutamate receptor	2	F:GO:0005216; C:GO:0016020	F:monoatomic ion channel activity; C:membrane	G3DSA:1.10.287.70 (GENE3D); IPR001320 (PFAM); PTHR42643 (PANTHER); PTHR42643:SF13 (PANTHER)	F:GO:0015276; C:GO:0016020	F:ligand-gated monoatomic ion channel activity; C:membrane
TRINITY_DN36137_c0_g2_i3	50.8229	5.66741	-1.65343	0.000469	0.0249353	960	20	1.84502e-33	58.99	Variant Ionotropic Glutamate Receptor	2	F:GO:0005216; C:GO:0016020	F:monoatomic ion channel activity; C:membrane	PTHR42643:SF13 (PANTHER); PTHR42643 (PANTHER)	no GO terms	no GO terms
TRINITY_DN36182_c0_g1_i1	175.493	7.45527	-0.808721	1.44e-07	3.92e-05	1961	20	2.07606e-111	62.75	stress response protein NST1-like	1	P:GO:0031110	P:regulation of microtubule polymerization or depolymerization	G3DSA:6.10.280.30 (GENE3D); mobidb-lite (MOBIDB_LITE); mobidb-lite (MOBIDB_LITE)	no GO terms	no GO terms
TRINITY_DN36182_c0_g2_i4	259.107	8.0174	-1.25407	1.03e-05	0.00135711	2646	20	6.48826e-109	62.75	stress response protein NST1-like	1	P:GO:0031110	P:regulation of microtubule polymerization or depolymerization	G3DSA:6.10.280.30 (GENE3D); mobidb-lite (MOBIDB_LITE); mobidb-lite (MOBIDB_LITE)	no GO terms	no GO terms
TRINITY_DN3646_c0_g1_i9	-197.481	-7.62557	0.0919886	0.000637	0.0304993	5233	20	0	70.66	probable cation-transporting ATPase 13A3	3	P:GO:0006811; F:GO:0005524; C:GO:0016020	P:monoatomic ion transport; F:ATP binding; C:membrane	PR00119 (PRINTS); G3DSA:2.70.150.10 (GENE3D); IPR006544 (PFAM); PF00702 (PFAM); IPR001757 (TIGRFAM); IPR023299 (G3DSA:3.40.1110.GENE3D); PF00122 (PFAM); IPR023214 (G3DSA:3.40.50.GENE3D); IPR044492 (mobidb-MOBIDB_LITE); mobidb-lite (MOBIDB_LITE); PTHR45630:SF8 (PANTHER); PTHR45630 (PANTHER); cd07542 (CDD); IPR008250 (SUPERFAMILY); IPR036412 (SUPERFAMILY); IPR023298 (SUPERFAMILY)	P:GO:0006812; F:GO:0000166; F:GO:0005524; F:GO:0016887; F:GO:0019829; C:GO:0016020	P:monoatomic cation transport; F:nucleotide binding; F:ATP binding; F:ATP hydrolysis activity; F:ATPase-coupled monoatomic cation transmembrane transporter activity; C:membrane
TRINITY_DN36531_c0_g1_i3	38.887	5.28122	3.96972	0.000133	0.0102018	1275	20	2.99143e-56	55.33	Apolipoprotein D	1	F:GO:0031409	F:pigment binding	IPR012674 (G3DSA:2.40.128.GENE3D); IPR000566 (PFAM); mobidb-lite (MOBIDB_LITE); PTHR10612 (PANTHER); PTHR10612:SF49 (PANTHER); IPR012674 (SUPERFAMILY)	no GO terms	no GO terms
TRINITY_DN36531_c0_g1_i6	42.3951	5.40583	2.27993	0.00102787	0.0427466	2909	20	6.80577e-53	55.33	Apolipoprotein D	1	F:GO:0031409	F:pigment binding	IPR012674 (G3DSA:2.40.128.GENE3D); IPR000566 (PFAM); mobidb-lite (MOBIDB_LITE); PTHR10612 (PANTHER); PTHR10612:SF49 (PANTHER); IPR012674 (SUPERFAMILY)	no GO terms	no GO terms
TRINITY_DN37_c0_g1_i20	-351.836	-8.45876	3.49872	0.000332	0.019722	1674	20	9.98604e-57	86.73	Regulator of rDNA transcription protein 15				no IPS match	no IPS match	no IPS match
TRINITY_DN3708_c0_g1_i3	151.804	7.24607	0.269579	3.76e-06	0.000592	3569	20	0	67.64	Proclotting enzyme	1	F:GO:0008236	F:serine-type peptidase activity	IPR001314 (PRINTS); IPR000742 (SMART); IPR001254 (SMART); IPR001881 (SMART); IPR043504 (G3DSA:2.40.10.GENE3D); G3DSA:2.10.25.10 (GENE3D); IPR001881 (PFAM); G3DSA:2.10.25.10 (GENE3D); G3DSA:2.10.25.10 (GENE3D); IPR001254 (PFAM); PF14670 (PFAM); mobidb-lite (MOBIDB_LITE); mobidb-lite (MOBIDB_LITE); mobidb-lite (MOBIDB_LITE); mobidb-lite (MOBIDB_LITE); mobidb-lite (MOBIDB_LITE); PTHR24278 (PANTHER);…	P:GO:0006508; F:GO:0004252; F:GO:0005509	P:proteolysis; F:serine-type endopeptidase activity; F:calcium ion binding
TRINITY_DN3744_c1_g1_i3	-337.85	-8.40024	0.812854	9.07e-05	0.00769598	1827	20	0	68.62	Vacuolar protein sorting-associated protein 4	2	F:GO:0005524; C:GO:0010008	F:ATP binding; C:endosome membrane	IPR003593 (SMART); G3DSA:3.40.50.300 (GENE3D); IPR015415 (PFAM); IPR003959 (PFAM); G3DSA:1.10.8.60 (GENE3D); PTHR23074 (PANTHER); IPR031255 (PTHR23074:PANTHER); cd00009 (CDD); IPR027417 (SUPERFAMILY)	F:GO:0005524; F:GO:0016887	F:ATP binding; F:ATP hydrolysis activity
TRINITY_DN375_c8_g5_i1	-352.125	-8.45995	4.01709	4.02e-05	0.00406084	1908	20	0	76.91	aldehyde dehydrogenase, dimeric NADP-preferring-like	2	F:GO:0016491; C:GO:0016020	F:oxidoreductase activity; C:membrane	IPR012394 (PIRSF); IPR016162 (G3DSA:3.40.605.GENE3D); IPR016163 (G3DSA:3.40.309.GENE3D); IPR015590 (PFAM); PTHR43570 (PANTHER); PTHR43570:SF29 (PANTHER); IPR016161 (SUPERFAMILY)	P:GO:0006081; F:GO:0016491; F:GO:0016620	P:cellular aldehyde metabolic process; F:oxidoreductase activity; F:oxidoreductase activity, acting on the aldehyde or oxo group of donors, NAD or NADP as acceptor
TRINITY_DN3762_c0_g1_i3	-303.512	-8.24561	0.669481	0.000562	0.0280488	4837	20	0	63.29	Ubiquitin carboxyl-terminal hydrolase 48	3	P:GO:0006511; P:GO:0016579; F:GO:0004843	P:ubiquitin-dependent protein catabolic process; P:protein deubiquitination; F:cysteine-type deubiquitinase activity	IPR001394 (PFAM); G3DSA:3.90.70.10 (GENE3D); mobidb-lite (MOBIDB_LITE); mobidb-lite (MOBIDB_LITE); mobidb-lite (MOBIDB_LITE); mobidb-lite (MOBIDB_LITE); mobidb-lite (MOBIDB_LITE); mobidb-lite (MOBIDB_LITE); mobidb-lite (MOBIDB_LITE); mobidb-lite (MOBIDB_LITE); mobidb-lite (MOBIDB_LITE); PTHR21646:SF24 (PANTHER); PTHR21646 (PANTHER); IPR028889 (PROSITE_PROFILES); IPR035927 (SUPERFAMILY); IPR038765…	P:GO:0016579; F:GO:0004843	P:protein deubiquitination; F:cysteine-type deubiquitinase activity
TRINITY_DN37796_c0_g2_i8	51.0031	5.67251	-1.87128	1.23e-05	0.00155528	1398	20	7.71466e-109	65.55	Variant Ionotropic Glutamate Receptor	4	P:GO:0034220; F:GO:0015276; C:GO:0005839; C:GO:0016020	P:monoatomic ion transmembrane transport; F:ligand-gated monoatomic ion channel activity; C:proteasome core complex; C:membrane	G3DSA:1.10.287.70 (GENE3D); IPR001320 (PFAM); PTHR42643 (PANTHER); SSF53850 (SUPERFAMILY)	F:GO:0015276; C:GO:0016020	F:ligand-gated monoatomic ion channel activity; C:membrane
TRINITY_DN3787_c0_g1_i48	-1404.9	-10.4563	2.8156	0.000465	0.0247777	18460	20	0	90.67	Leucine-rich repeat serine/threonine-protein kinase 1	6	P:GO:0006468; F:GO:0004674; F:GO:0005524; F:GO:0005525; F:GO:0106310; C:GO:0016020	P:protein phosphorylation; F:protein serine/threonine kinase activity; F:ATP binding; F:GTP binding; F:protein serine kinase activity; C:membrane	PR00449 (PRINTS); IPR003591 (SMART); IPR000719 (SMART); IPR032171 (PFAM); PF08477 (PFAM); G3DSA:1.10.10.2200 (GENE3D); G3DSA:3.40.50.300 (GENE3D); IPR001245 (PFAM); G3DSA:3.30.70.1390 (GENE3D); IPR032675 (G3DSA:3.80.10.GENE3D); G3DSA:1.10.510.10 (GENE3D); mobidb-lite (MOBIDB_LITE); mobidb-lite (MOBIDB_LITE); mobidb-lite (MOBIDB_LITE); mobidb-lite (MOBIDB_LITE); mobidb-lite (MOBIDB_LITE); mobidb-l…	P:GO:0006468; F:GO:0004672; F:GO:0005515; F:GO:0005524	P:protein phosphorylation; F:protein kinase activity; F:protein binding; F:ATP binding
TRINITY_DN3811_c5_g2_i1	-25.9821	-4.69944	3.04937	0.000202	0.0138938	1572	20	9.49563e-118	74.83	mRNA decay activator protein ZFP36L1-like	1	F:GO:0046872	F:metal ion binding	IPR000571 (SMART); IPR000571 (PFAM); G3DSA:4.10.1000.10 (GENE3D); mobidb-lite (MOBIDB_LITE); mobidb-lite (MOBIDB_LITE); PTHR12547:SF53 (PANTHER); PTHR12547 (PANTHER); IPR000571 (PROSITE_PROFILES); IPR000571 (PROSITE_PROFILES); IPR036855 (SUPERFAMILY); IPR036855 (SUPERFAMILY)	F:GO:0046872	F:metal ion binding
TRINITY_DN38164_c0_g1_i2	-104.543	-6.70795	-0.725803	0.000944	0.0404062	3619	20	1.46007e-172	96.37	F-box/SPRY domain-containing protein 1	5	P:GO:0016567; P:GO:0043161; P:GO:0060386; C:GO:0019005; C:GO:0045202	P:protein ubiquitination; P:proteasome-mediated ubiquitin-dependent protein catabolic process; P:synapse assembly involved in innervation; C:SCF ubiquitin ligase complex; C:synapse	IPR003877 (SMART); IPR001810 (SMART); IPR043136 (G3DSA:2.60.120.GENE3D); IPR001810 (PFAM); IPR003877 (PFAM); G3DSA:1.20.1280.50 (GENE3D); PTHR12245 (PANTHER); PTHR12245:SF7 (PANTHER); IPR001810 (PROSITE_PROFILES); IPR001870 (PROSITE_PROFILES); IPR035784 (CDD); IPR013320 (SUPERFAMILY); IPR036047 (SUPERFAMILY)	F:GO:0005515	F:protein binding
TRINITY_DN383_c31_g1_i6	-6282.15	-12.617	4.9617	8.86e-07	0.000185	2410	20	1.06925e-128	70.2	short-chain dehydrogenase/reductase family 16C member 6-like	2	F:GO:0016491; C:GO:0016020	F:oxidoreductase activity; C:membrane	IPR002347 (PRINTS); IPR002347 (PRINTS); IPR002347 (PFAM); G3DSA:3.40.50.720 (GENE3D); PTHR24322 (PANTHER); cd05339 (CDD); IPR036291 (SUPERFAMILY)	F:GO:0016491	F:oxidoreductase activity
TRINITY_DN384_c0_g1_i2	-1306.68	-10.3517	2.71215	5.08e-05	0.00492916	3219	20	0	80.18	putative sulfite oxidase, mitochondrial	5	P:GO:0006790; F:GO:0008482; F:GO:0020037; F:GO:0046872; C:GO:0016020	P:sulfur compound metabolic process; F:sulfite oxidase activity; F:heme binding; F:metal ion binding; C:membrane	IPR008335 (PRINTS); IPR001199 (SMART); IPR001199 (PFAM); IPR036400 (G3DSA:3.10.120.GENE3D); G3DSA:2.60.40.650 (GENE3D); IPR000572 (PFAM); IPR036374 (G3DSA:3.90.420.GENE3D); IPR005066 (PFAM); PTHR19372 (PANTHER); IPR001199 (PROSITE_PROFILES); cd02111 (CDD); IPR036374 (SUPERFAMILY); IPR036400 (SUPERFAMILY); IPR014756 (SUPERFAMILY)	F:GO:0016491; F:GO:0030151	F:oxidoreductase activity; F:molybdenum ion binding
TRINITY_DN3869_c0_g1_i4	9.9485	3.31448	-1.83202	0.000521	0.0266826	1378	20	1.95535e-25	65.58	cysteine-rich secretory protein 2-like	1	C:GO:0005576	C:extracellular region	IPR001283 (PRINTS); IPR035940 (G3DSA:3.40.33.GENE3D); IPR014044 (PFAM); PTHR10334:SF396 (PANTHER); IPR001283 (PANTHER); IPR035940 (SUPERFAMILY)	no GO terms	no GO terms
TRINITY_DN3869_c0_g3_i1	7.47303	2.90169	-1.51561	0.000236	0.0156012	993	20	2.87786e-26	65.58	cysteine-rich secretory protein 2-like	1	C:GO:0005576	C:extracellular region	IPR001283 (PRINTS); IPR014044 (PFAM); IPR035940 (G3DSA:3.40.33.GENE3D); IPR001283 (PANTHER); PTHR10334:SF396 (PANTHER); IPR035940 (SUPERFAMILY)	no GO terms	no GO terms
TRINITY_DN3909_c0_g2_i6	-32.953	-5.04234	3.75335	0.000195	0.0136364	2930	20	3.32849e-68	65.61	protein charybde-like isoform X1	2	P:GO:0009968; C:GO:0005737	P:negative regulation of signal transduction; C:cytoplasm	no IPS match	no IPS match	no IPS match
TRINITY_DN3916_c8_g5_i1	-19.7521	-4.30394	1.08574	0.000942	0.0403631	1341	20	2.73817e-155	77.73	prostaglandin reductase 1-like	6	P:GO:0006693; F:GO:0032440; F:GO:0036132; F:GO:0047522; F:GO:0097257; C:GO:0005737	P:prostaglandin metabolic process; F:2-alkenal reductase [NAD(P)+] activity; F:13-prostaglandin reductase activity; F:15-oxoprostaglandin 13-oxidase activity; F:leukotriene B4 12-hydroxy dehydrogenase activity; C:cytoplasm	IPR020843 (SMART); IPR013149 (PFAM); G3DSA:3.90.180.10 (GENE3D); IPR041694 (PFAM); G3DSA:3.40.50.720 (GENE3D); PTHR43205:SF7 (PANTHER); PTHR43205 (PANTHER); IPR014190 (CDD); IPR036291 (SUPERFAMILY); IPR011032 (SUPERFAMILY)	F:GO:0016491; F:GO:0032440; F:GO:0047522; C:GO:0005737	F:oxidoreductase activity; F:2-alkenal reductase [NAD(P)+] activity; F:15-oxoprostaglandin 13-oxidase activity; C:cytoplasm
TRINITY_DN3919_c0_g1_i102	-987.328	-9.94739	2.31456	0.000468	0.0249141	6553	20	0	86.28	CUGBP Elav-like family member 2	2	F:GO:0003723; C:GO:0005737	F:RNA binding; C:cytoplasm	IPR000504 (SMART); IPR000504 (PFAM); IPR012677 (G3DSA:3.30.70.GENE3D); IPR012677 (G3DSA:3.30.70.GENE3D); IPR012677 (G3DSA:3.30.70.GENE3D); mobidb-lite (MOBIDB_LITE); mobidb-lite (MOBIDB_LITE); PTHR24012:SF699 (PANTHER); PTHR24012 (PANTHER); IPR000504 (PROSITE_PROFILES); IPR000504 (PROSITE_PROFILES); IPR034196 (CDD); cd12636 (CDD); IPR035979 (SUPERFAMILY); IPR035979 (SUPERFAMILY)	F:GO:0003676	F:nucleic acid binding
TRINITY_DN3942_c0_g2_i15	4.56349	2.19014	3.67549	0.0003	0.0183862	6352	20	0	84.07	MOG interacting and ectopic P-granules protein 1-like				IPR013087 (SMART); G3DSA:3.30.160.60 (GENE3D); G3DSA:3.30.160.60 (GENE3D); G3DSA:3.30.160.60 (GENE3D); mobidb-lite (MOBIDB_LITE); mobidb-lite (MOBIDB_LITE); mobidb-lite (MOBIDB_LITE); mobidb-lite (MOBIDB_LITE); mobidb-lite (MOBIDB_LITE); mobidb-lite (MOBIDB_LITE); mobidb-lite (MOBIDB_LITE); mobidb-lite (MOBIDB_LITE); mobidb-lite (MOBIDB_LITE); mobidb-lite (MOBIDB_LITE); PTHR24403 (PANTHER); PTHR2…	no GO terms	no GO terms
TRINITY_DN39427_c0_g3_i1	-36.5795	-5.19296	-0.624971	0.000172	0.0123843	2377	20	1.82853e-146	65.02	Nucleoside diphosphate-linked moiety X motif 8	1	F:GO:0016787	F:hydrolase activity	IPR000086 (PFAM); G3DSA:3.90.79.10 (GENE3D); PF03656 (PFAM); IPR036869 (G3DSA:1.10.287.GENE3D); PTHR12992:SF11 (PANTHER); PTHR12992 (PANTHER); IPR000086 (PROSITE_PROFILES); cd03426 (CDD); IPR015797 (SUPERFAMILY)	F:GO:0016787	F:hydrolase activity
TRINITY_DN3955_c0_g2_i4	-30.3145	-4.92194	1.9305	0.00019	0.0133999	2174	20	0	80.66	5'-3' exoribonuclease 2 homolog	7	P:GO:0000956; P:GO:0006397; P:GO:0090503; F:GO:0003723; F:GO:0004534; F:GO:0008270; C:GO:0005634	P:nuclear-transcribed mRNA catabolic process; P:mRNA processing; P:RNA phosphodiester bond hydrolysis, exonucleolytic; F:RNA binding; F:5'-3' RNA exonuclease activity; F:zinc ion binding; C:nucleus	IPR004859 (PFAM); IPR017151 (PIRSF); IPR041412 (PFAM); G3DSA:1.25.40.1050 (GENE3D); G3DSA:3.40.50.12390 (GENE3D); mobidb-lite (MOBIDB_LITE); mobidb-lite (MOBIDB_LITE); mobidb-lite (MOBIDB_LITE); IPR027073 (PANTHER); PTHR12341:SF41 (PANTHER); cd18673 (CDD)	P:GO:0006139; F:GO:0003676; F:GO:0004527; F:GO:0004534; C:GO:0005634	P:nucleobase-containing compound metabolic process; F:nucleic acid binding; F:exonuclease activity; F:5'-3' RNA exonuclease activity; C:nucleus
TRINITY_DN3958_c0_g2_i1	6.38609	2.67493	0.56162	0.000448	0.0241626	1578	20	6.33108e-66	56.82	tyrosine-protein kinase Src42A	2	P:GO:0016310; F:GO:0016301	P:phosphorylation; F:kinase activity	IPR001452 (PRINTS); IPR001452 (SMART); G3DSA:2.30.30.40 (GENE3D); IPR001452 (PFAM); mobidb-lite (MOBIDB_LITE); mobidb-lite (MOBIDB_LITE); mobidb-lite (MOBIDB_LITE); mobidb-lite (MOBIDB_LITE); PTHR15735 (PANTHER); IPR039644 (PTHR15735:PANTHER); IPR001452 (PROSITE_PROFILES); cd00174 (CDD); IPR036028 (SUPERFAMILY)	F:GO:0005034; F:GO:0005515	F:osmosensor activity; F:protein binding
TRINITY_DN39710_c0_g1_i12	64.9459	6.02117	-2.47328	0.000587	0.0289547	2486	20	6.29138e-29	56.05	Transforming growth factor-beta-induced protein ig-h3	5	P:GO:0007155; P:GO:0030198; F:GO:0050839; C:GO:0005615; C:GO:0031012	P:cell adhesion; P:extracellular matrix organization; F:cell adhesion molecule binding; C:extracellular space; C:extracellular matrix	IPR000782 (SMART); IPR000782 (PFAM); IPR036378 (G3DSA:2.30.180.GENE3D); mobidb-lite (MOBIDB_LITE); PTHR10900:SF77 (PANTHER); PTHR10900 (PANTHER); IPR000782 (PROSITE_PROFILES); IPR036378 (SUPERFAMILY)	no GO terms	no GO terms
TRINITY_DN4032_c0_g1_i22	48.452	5.59848	1.29942	0.00121738	0.0475103	312	20	1.30734e-22	46.64	collagen alpha-1(I) chain isoform X3	4	F:GO:0008061; F:GO:0042302; C:GO:0005576; C:GO:0005581	F:chitin binding; F:structural constituent of cuticle; C:extracellular region; C:collagen trimer	mobidb-lite (MOBIDB_LITE)	no GO terms	no GO terms
TRINITY_DN4049_c1_g1_i28	-26.3819	-4.72148	3.3742	0.000731	0.0337772	4014	20	0	78.92	eukaryotic translation initiation factor 4 gamma 1-like isoform X9	1	F:GO:0046872	F:metal ion binding	IPR031865 (PFAM); mobidb-lite (MOBIDB_LITE); mobidb-lite (MOBIDB_LITE); mobidb-lite (MOBIDB_LITE); mobidb-lite (MOBIDB_LITE); mobidb-lite (MOBIDB_LITE); mobidb-lite (MOBIDB_LITE); mobidb-lite (MOBIDB_LITE); mobidb-lite (MOBIDB_LITE); mobidb-lite (MOBIDB_LITE); mobidb-lite (MOBIDB_LITE); mobidb-lite (MOBIDB_LITE); mobidb-lite (MOBIDB_LITE); mobidb-lite (MOBIDB_LITE); mobidb-lite (MOBIDB_LITE); mob…	no GO terms	no GO terms
TRINITY_DN4080_c0_g1_i45	-517.913	-9.01657	1.40776	0.000193	0.0135804	2429	20	8.02233e-169	73.95	rab11 family-interacting protein 4B isoform X4	1	C:GO:0016020	C:membrane	G3DSA:1.20.5.2440 (GENE3D); IPR019018 (PFAM); mobidb-lite (MOBIDB_LITE); mobidb-lite (MOBIDB_LITE); PTHR15726 (PANTHER); PTHR15726:SF7 (PANTHER); IPR019018 (PROSITE_PROFILES); IPR037245 (SUPERFAMILY)	no GO terms	no GO terms
TRINITY_DN4109_c0_g1_i1	177.07	7.46818	-1.63596	1.75e-05	0.00206962	2179	20	3.15977e-64	58.03	beta-1,3-galactosyltransferase 1-like	1	C:GO:0110165	C:cellular anatomical entity	G3DSA:3.90.550.50 (GENE3D); IPR002659 (PFAM); IPR002659 (PANTHER); PTHR11214:SF247 (PANTHER)	P:GO:0006486; F:GO:0016758; C:GO:0016020	P:protein glycosylation; F:hexosyltransferase activity; C:membrane
TRINITY_DN4109_c0_g1_i12	153.35	7.26069	-1.77634	0.00116899	0.0463957	2361	20	8.14436e-64	58.03	beta-1,3-galactosyltransferase 1-like	1	C:GO:0110165	C:cellular anatomical entity	G3DSA:3.90.550.50 (GENE3D); IPR002659 (PFAM); IPR002659 (PANTHER); PTHR11214:SF247 (PANTHER)	P:GO:0006486; F:GO:0016758; C:GO:0016020	P:protein glycosylation; F:hexosyltransferase activity; C:membrane
TRINITY_DN4109_c0_g1_i14	966.58	9.91675	0.375618	2.13e-10	1.4e-07	1573	20	1.95876e-62	57.82	beta-1,3-galactosyltransferase 1-like	1	C:GO:0110165	C:cellular anatomical entity	IPR002659 (PFAM); G3DSA:3.90.550.50 (GENE3D); PTHR11214:SF247 (PANTHER); IPR002659 (PANTHER)	P:GO:0006486; F:GO:0016758; C:GO:0016020	P:protein glycosylation; F:hexosyltransferase activity; C:membrane
TRINITY_DN4109_c0_g1_i15	159.334	7.31591	-1.74585	4.5e-05	0.00444503	2168	20	2.95513e-64	58.03	beta-1,3-galactosyltransferase 1-like	1	C:GO:0110165	C:cellular anatomical entity	G3DSA:3.90.550.50 (GENE3D); IPR002659 (PFAM); IPR002659 (PANTHER); PTHR11214:SF247 (PANTHER)	P:GO:0006486; F:GO:0016758; C:GO:0016020	P:protein glycosylation; F:hexosyltransferase activity; C:membrane
TRINITY_DN4109_c0_g1_i16	370.196	8.53215	-0.214672	0.00012	0.00956624	1562	20	1.78114e-62	57.82	beta-1,3-galactosyltransferase 1-like	1	C:GO:0110165	C:cellular anatomical entity	IPR002659 (PFAM); G3DSA:3.90.550.50 (GENE3D); PTHR11214:SF247 (PANTHER); IPR002659 (PANTHER)	P:GO:0006486; F:GO:0016758; C:GO:0016020	P:protein glycosylation; F:hexosyltransferase activity; C:membrane
TRINITY_DN4109_c0_g1_i17	92.8221	6.5364	-1.18078	0.000799	0.035863	2819	20	4.82482e-63	58.03	beta-1,3-galactosyltransferase 1-like	1	C:GO:0110165	C:cellular anatomical entity	G3DSA:3.90.550.50 (GENE3D); IPR002659 (PFAM); IPR002659 (PANTHER); PTHR11214:SF247 (PANTHER)	P:GO:0006486; F:GO:0016758; C:GO:0016020	P:protein glycosylation; F:hexosyltransferase activity; C:membrane
TRINITY_DN4109_c0_g1_i8	86.225	6.43003	-1.64229	0.000327	0.0195852	2808	20	4.65056e-63	58.03	beta-1,3-galactosyltransferase 1-like	1	C:GO:0110165	C:cellular anatomical entity	G3DSA:3.90.550.50 (GENE3D); IPR002659 (PFAM); IPR002659 (PANTHER); PTHR11214:SF247 (PANTHER)	P:GO:0006486; F:GO:0016758; C:GO:0016020	P:protein glycosylation; F:hexosyltransferase activity; C:membrane
TRINITY_DN41145_c0_g1_i1	108.752	6.7649	-2.10806	0.000353	0.0205996	866	20	1.47354e-33	59.13	Variant Ionotropic Glutamate Receptor	2	P:GO:0009987; C:GO:0016020	P:cellular process; C:membrane	no IPS match	no IPS match	no IPS match
TRINITY_DN41205_c0_g2_i1	38.2115	5.25594	-0.984902	0.000774	0.0350967	962	20	2.13954e-65	58.75	Variant Ionotropic Glutamate Receptor	7	P:GO:0034220; P:GO:0035235; F:GO:0004970; F:GO:0015276; C:GO:0005886; C:GO:0016020; C:GO:0016020	P:monoatomic ion transmembrane transport; P:ionotropic glutamate receptor signaling pathway; F:ionotropic glutamate receptor activity; F:ligand-gated monoatomic ion channel activity; C:plasma membrane; C:membrane; C:membrane	IPR001320 (PFAM); G3DSA:1.10.287.70 (GENE3D); PTHR42643 (PANTHER); SSF53850 (SUPERFAMILY)	F:GO:0015276; C:GO:0016020	F:ligand-gated monoatomic ion channel activity; C:membrane
TRINITY_DN4123_c0_g1_i13	16.2684	4.024	2.25424	0.000523	0.0267117	2191	20	1.44321e-19	85.26	Zinc finger protein				no IPS match	no IPS match	no IPS match
TRINITY_DN41241_c0_g2_i1	262.147	8.03423	-1.2285	2.46e-07	6.34e-05	1040	20	4.61569e-13	77.62	CUB-serine protease	2	P:GO:0006508; F:GO:0004252	P:proteolysis; F:serine-type endopeptidase activity	no IPS match	no IPS match	no IPS match
TRINITY_DN41241_c0_g2_i2	67.3675	6.07398	-2.4457	0.000906	0.0392538	1110	20	9.16076e-08	71.16	reverse transcriptase	2	P:GO:0006278; F:GO:0003964	P:RNA-templated DNA biosynthetic process; F:RNA-directed DNA polymerase activity	no IPS match	no IPS match	no IPS match
TRINITY_DN41241_c0_g2_i4	109.78	6.77847	-1.50307	4.74e-05	0.00463545	1257	20	1.10215e-07	71.16	reverse transcriptase	2	P:GO:0006278; F:GO:0003964	P:RNA-templated DNA biosynthetic process; F:RNA-directed DNA polymerase activity	no IPS match	no IPS match	no IPS match
TRINITY_DN41241_c0_g2_i7	159.81	7.32021	-1.74656	1.53e-11	1.47e-08	893	20	2.39635e-13	77.62	CUB-serine protease	2	P:GO:0006508; F:GO:0004252	P:proteolysis; F:serine-type endopeptidase activity	IPR043504 (G3DSA:2.40.10.GENE3D); IPR001254 (PFAM); IPR009003 (SUPERFAMILY)	P:GO:0006508; F:GO:0004252	P:proteolysis; F:serine-type endopeptidase activity
TRINITY_DN41359_c0_g1_i3	72.285	6.17562	-1.68419	1.94e-08	6.72e-06	877	20	2.95504e-94	65.37	Variant Ionotropic Glutamate Receptor	5	P:GO:0006811; P:GO:0009987; F:GO:0015276; F:GO:0038023; C:GO:0016020	P:monoatomic ion transport; P:cellular process; F:ligand-gated monoatomic ion channel activity; F:signaling receptor activity; C:membrane	IPR001320 (PFAM); G3DSA:1.10.287.70 (GENE3D); PTHR42643 (PANTHER)	F:GO:0015276; C:GO:0016020	F:ligand-gated monoatomic ion channel activity; C:membrane
TRINITY_DN41359_c0_g2_i2	135.472	7.08186	-1.90858	1.58e-06	0.000294	879	20	3.18299e-94	65.26	Variant Ionotropic Glutamate Receptor	5	P:GO:0006811; P:GO:0009987; F:GO:0015276; F:GO:0038023; C:GO:0016020	P:monoatomic ion transport; P:cellular process; F:ligand-gated monoatomic ion channel activity; F:signaling receptor activity; C:membrane	IPR001320 (PFAM); G3DSA:1.10.287.70 (GENE3D); PTHR42643 (PANTHER)	F:GO:0015276; C:GO:0016020	F:ligand-gated monoatomic ion channel activity; C:membrane
TRINITY_DN4149_c7_g1_i1	51.4042	5.68382	-2.0615	2.27e-07	5.89e-05	342	20	6.05464e-06	69.04	putative uncharacterized transposon-derived protein F52C9.6	4	P:GO:0006355; F:GO:0008270; F:GO:0046872; C:GO:0005634	P:regulation of DNA-templated transcription; F:zinc ion binding; F:metal ion binding; C:nucleus	no IPS match	no IPS match	no IPS match
TRINITY_DN4150_c0_g1_i24	406.121	8.66577	-0.724498	6.16e-08	1.86e-05	7665	20	0	69	fibrocystin-L-like	1	C:GO:0016020	C:membrane	IPR019316 (SMART); IPR006626 (SMART); IPR002909 (SMART); IPR013783 (G3DSA:2.60.40.GENE3D); IPR002909 (PFAM); IPR013783 (G3DSA:2.60.40.GENE3D); IPR012334 (G3DSA:2.160.20.GENE3D); IPR039448 (PFAM); IPR019316 (PFAM); IPR012334 (G3DSA:2.160.20.GENE3D); IPR013783 (G3DSA:2.60.40.GENE3D); mobidb-lite (MOBIDB_LITE); mobidb-lite (MOBIDB_LITE); mobidb-lite (MOBIDB_LITE); mobidb-lite (MOBIDB_LITE); mobidb-l…	no GO terms	no GO terms
TRINITY_DN4150_c0_g1_i38	2204.82	11.1064	1.49881	4.04e-08	1.27e-05	10033	20	0	70.11	fibrocystin-L-like	1	C:GO:0016020	C:membrane	IPR006626 (SMART); IPR002909 (SMART); IPR019316 (SMART); IPR019316 (PFAM); IPR012334 (G3DSA:2.160.20.GENE3D); IPR002909 (PFAM); IPR013783 (G3DSA:2.60.40.GENE3D); IPR012334 (G3DSA:2.160.20.GENE3D); IPR013783 (G3DSA:2.60.40.GENE3D); IPR013783 (G3DSA:2.60.40.GENE3D); IPR039448 (PFAM); mobidb-lite (MOBIDB_LITE); mobidb-lite (MOBIDB_LITE); PTHR46769 (PANTHER); IPR019316 (PROSITE_PROFILES); IPR019316 (…	no GO terms	no GO terms
TRINITY_DN4151_c0_g1_i3	-16.111	-4.00998	-0.843737	0.000617	0.029882	1614	20	0	68.48	Double-stranded RNA-specific editase 1	3	P:GO:0006396; F:GO:0003723; F:GO:0004000	P:RNA processing; F:RNA binding; F:adenosine deaminase activity	IPR014720 (SMART); IPR002466 (SMART); IPR002466 (PFAM); IPR014720 (PFAM); G3DSA:3.30.160.20 (GENE3D); PTHR10910:SF58 (PANTHER); PTHR10910 (PANTHER); IPR014720 (PROSITE_PROFILES); IPR002466 (PROSITE_PROFILES); cd19866 (CDD); SSF54768 (SUPERFAMILY)	P:GO:0006396; F:GO:0003723; F:GO:0004000	P:RNA processing; F:RNA binding; F:adenosine deaminase activity
TRINITY_DN4151_c0_g2_i16	-658.217	-9.36242	1.74123	8.66e-05	0.00744507	5172	20	0	73.58	Double-stranded RNA-specific editase Adar	14	P:GO:0001403; P:GO:0006396; P:GO:0006468; P:GO:0007265; P:GO:0010607; P:GO:0010737; P:GO:2000766; F:GO:0003723; F:GO:0004000; F:GO:0004691; C:GO:0000785; C:GO:0005634; C:GO:0005829; C:GO:0005952	P:invasive growth in response to glucose limitation; P:RNA processing; P:protein phosphorylation; P:Ras protein signal transduction; P:negative regulation of cytoplasmic mRNA processing body assembly; P:protein kinase A signaling; P:negative regulation of cytoplasmic translation; F:RNA binding; F:adenosine deaminase activity; F:cAMP-dependent protein kinase activity; C:chromatin; C:nucleus; C:cyt…	IPR014720 (SMART); IPR002466 (SMART); G3DSA:3.30.160.20 (GENE3D); IPR014720 (PFAM); IPR002466 (PFAM); G3DSA:3.30.160.20 (GENE3D); mobidb-lite (MOBIDB_LITE); mobidb-lite (MOBIDB_LITE); mobidb-lite (MOBIDB_LITE); mobidb-lite (MOBIDB_LITE); mobidb-lite (MOBIDB_LITE); mobidb-lite (MOBIDB_LITE); PTHR10910:SF58 (PANTHER); PTHR10910 (PANTHER); IPR014720 (PROSITE_PROFILES); IPR002466 (PROSITE_PROFILES); …	P:GO:0006396; F:GO:0003723; F:GO:0004000	P:RNA processing; F:RNA binding; F:adenosine deaminase activity
TRINITY_DN4155_c0_g1_i10	-30.6011	-4.93551	0.210826	0.000395	0.0221526	3906	20	1.53159e-116	79	zinc finger and BTB domain-containing protein 14-like isoform X1	2	F:GO:0003677; C:GO:0005634	F:DNA binding; C:nucleus	SM00614 (SMART); IPR013087 (SMART); IPR000210 (SMART); IPR003656 (PFAM); IPR011333 (G3DSA:3.30.710.GENE3D); G3DSA:3.30.160.60 (GENE3D); IPR000210 (PFAM); mobidb-lite (MOBIDB_LITE); mobidb-lite (MOBIDB_LITE); mobidb-lite (MOBIDB_LITE); mobidb-lite (MOBIDB_LITE); mobidb-lite (MOBIDB_LITE); mobidb-lite (MOBIDB_LITE); PTHR23110 (PANTHER); IPR000210 (PROSITE_PROFILES); IPR003656 (PROSITE_PROFILES); cd…	F:GO:0003677; F:GO:0005515	F:DNA binding; F:protein binding
TRINITY_DN4155_c0_g1_i11	-60.3767	-5.91592	1.51101	0.00100929	0.0422502	3482	20	0	76.57	zinc finger and BTB domain-containing protein 14-like isoform X1	2	F:GO:0003677; C:GO:0005634	F:DNA binding; C:nucleus	IPR000210 (SMART); SM00614 (SMART); IPR013087 (SMART); G3DSA:3.30.160.60 (GENE3D); IPR000210 (PFAM); IPR011333 (G3DSA:3.30.710.GENE3D); IPR003656 (PFAM); mobidb-lite (MOBIDB_LITE); mobidb-lite (MOBIDB_LITE); mobidb-lite (MOBIDB_LITE); mobidb-lite (MOBIDB_LITE); mobidb-lite (MOBIDB_LITE); mobidb-lite (MOBIDB_LITE); mobidb-lite (MOBIDB_LITE); mobidb-lite (MOBIDB_LITE); mobidb-lite (MOBIDB_LITE); mo…	F:GO:0003677; F:GO:0005515	F:DNA binding; F:protein binding
TRINITY_DN4172_c1_g1_i3	69.5029	6.119	-2.13502	6.49e-08	1.94e-05	1783	20	1.53051e-18	62.68	WNT1-inducible-signaling pathway protein 1	1	P:GO:0007165	P:signal transduction	no IPS match	no IPS match	no IPS match
TRINITY_DN4191_c3_g3_i1	-179.376	-7.48684	-0.027958	0.000186	0.0132235	2364	20	0	74.77	N-myc protein-like	4	P:GO:0006357; F:GO:0000978; F:GO:0000981; F:GO:0046983	P:regulation of transcription by RNA polymerase II; F:RNA polymerase II cis-regulatory region sequence-specific DNA binding; F:DNA-binding transcription factor activity, RNA polymerase II-specific; F:protein dimerization activity	IPR002418 (PRINTS); IPR011598 (SMART); IPR036638 (G3DSA:4.10.280.GENE3D); IPR011598 (PFAM); mobidb-lite (MOBIDB_LITE); mobidb-lite (MOBIDB_LITE); mobidb-lite (MOBIDB_LITE); mobidb-lite (MOBIDB_LITE); mobidb-lite (MOBIDB_LITE); mobidb-lite (MOBIDB_LITE); PTHR45851 (PANTHER); IPR011598 (PROSITE_PROFILES); cd11400 (CDD); IPR036638 (SUPERFAMILY)	P:GO:0006355; F:GO:0003700; F:GO:0046983	P:regulation of DNA-templated transcription; F:DNA-binding transcription factor activity; F:protein dimerization activity
TRINITY_DN41972_c0_g1_i10	75.3121	6.23481	-2.37602	2.33e-07	6.05e-05	1176	20	4.43305e-33	58.87	glutamate receptor ionotropic, kainate 2-like	10	P:GO:0006811; P:GO:0034220; P:GO:0035235; F:GO:0004970; F:GO:0005216; F:GO:0015276; F:GO:0038023; C:GO:0005886; C:GO:0016020; C:GO:0016020	P:monoatomic ion transport; P:monoatomic ion transmembrane transport; P:ionotropic glutamate receptor signaling pathway; F:ionotropic glutamate receptor activity; F:monoatomic ion channel activity; F:ligand-gated monoatomic ion channel activity; F:signaling receptor activity; C:plasma membrane; C:membrane; C:membrane	no IPS match	no IPS match	no IPS match
TRINITY_DN41972_c0_g2_i2	81.7414	6.353	-2.31647	2.76e-06	0.000462	2091	20	1.24541e-43	50.23	glutamate receptor ionotropic, kainate 2-like	7	P:GO:0034220; P:GO:0035235; F:GO:0004970; F:GO:0015276; C:GO:0005886; C:GO:0016020; C:GO:0016020	P:monoatomic ion transmembrane transport; P:ionotropic glutamate receptor signaling pathway; F:ionotropic glutamate receptor activity; F:ligand-gated monoatomic ion channel activity; C:plasma membrane; C:membrane; C:membrane	G3DSA:1.10.287.70 (GENE3D); IPR019594 (PFAM); G3DSA:3.40.190.10 (GENE3D); IPR001320 (PFAM); mobidb-lite (MOBIDB_LITE); PTHR42643 (PANTHER); PTHR42643:SF13 (PANTHER); SSF53850 (SUPERFAMILY)	F:GO:0004970; F:GO:0015276; C:GO:0016020	F:ionotropic glutamate receptor activity; F:ligand-gated monoatomic ion channel activity; C:membrane
TRINITY_DN4202_c0_g1_i8	37.2005	5.21725	-1.66525	0.000859	0.0378216	723	20	6.97271e-11	71.01	Synaptic functional regulator FMR1	1	C:GO:0016020	C:membrane	no IPS match	no IPS match	no IPS match
TRINITY_DN4209_c0_g2_i1	59.6322	5.89802	-1.33029	2.75e-09	1.32e-06	1252	20	3.29715e-127	60.89	Mitotic spindle assembly checkpoint protein MAD1	2	P:GO:0007094; C:GO:0005634	P:mitotic spindle assembly checkpoint signaling; C:nucleus	G3DSA:6.10.250.90 (GENE3D); IPR008672 (PFAM); mobidb-lite (MOBIDB_LITE); IPR008672 (PANTHER); PTHR23168:SF0 (PANTHER); SSF75704 (SUPERFAMILY)	P:GO:0007094	P:mitotic spindle assembly checkpoint signaling
TRINITY_DN42387_c0_g1_i33	25.5855	4.67726	-1.71444	0.000502	0.0260512	5828	20	9.03265e-106	84.16	dnaJ homolog subfamily C member 8	1	C:GO:0016020	C:membrane	IPR001623 (PRINTS); IPR001623 (SMART); IPR036869 (G3DSA:1.10.287.GENE3D); IPR001623 (PFAM); mobidb-lite (MOBIDB_LITE); mobidb-lite (MOBIDB_LITE); mobidb-lite (MOBIDB_LITE); mobidb-lite (MOBIDB_LITE); PTHR15606:SF4 (PANTHER); IPR042858 (PANTHER); IPR001623 (PROSITE_PROFILES); IPR001623 (CDD); IPR036869 (SUPERFAMILY)	no GO terms	no GO terms
TRINITY_DN4243_c0_g2_i3	82.0677	6.35874	-1.87191	1.44e-05	0.00175388	1705	20	9.3418e-37	59.11	glutamate receptor 1-like	2	F:GO:0005216; C:GO:0016020	F:monoatomic ion channel activity; C:membrane	PTHR42643:SF13 (PANTHER); PTHR42643 (PANTHER)	no GO terms	no GO terms
TRINITY_DN426_c0_g1_i10	151.759	7.24564	-1.79962	1.16e-10	8.17e-08	1056	20	4.06412e-97	63.3	olfactory ionotropic receptor IR4	5	P:GO:0006811; P:GO:0009987; F:GO:0015276; F:GO:0038023; C:GO:0016020	P:monoatomic ion transport; P:cellular process; F:ligand-gated monoatomic ion channel activity; F:signaling receptor activity; C:membrane	IPR001320 (PFAM); PTHR42643 (PANTHER); SSF53850 (SUPERFAMILY)	F:GO:0015276; C:GO:0016020	F:ligand-gated monoatomic ion channel activity; C:membrane
TRINITY_DN426_c0_g1_i13	46.4939	5.53897	-0.54022	0.00108208	0.0440824	980	20	3.67874e-114	59.54	olfactory ionotropic receptor IR4	5	P:GO:0034220; P:GO:0035235; F:GO:0004970; C:GO:0005886; C:GO:0016020	P:monoatomic ion transmembrane transport; P:ionotropic glutamate receptor signaling pathway; F:ionotropic glutamate receptor activity; C:plasma membrane; C:membrane	IPR001320 (PFAM); SSF53850 (SUPERFAMILY)	F:GO:0015276; C:GO:0016020	F:ligand-gated monoatomic ion channel activity; C:membrane
TRINITY_DN426_c0_g1_i14	309.535	8.27396	-1.05632	3.92e-07	9.48e-05	1200	20	1.92542e-106	61.23	olfactory ionotropic receptor IR4	5	P:GO:0034220; P:GO:0035235; F:GO:0004970; C:GO:0005886; C:GO:0016020	P:monoatomic ion transmembrane transport; P:ionotropic glutamate receptor signaling pathway; F:ionotropic glutamate receptor activity; C:plasma membrane; C:membrane	IPR001320 (PFAM); PTHR42643 (PANTHER); SSF53850 (SUPERFAMILY)	F:GO:0015276; C:GO:0016020	F:ligand-gated monoatomic ion channel activity; C:membrane
TRINITY_DN426_c0_g1_i7	59.6433	5.89829	-0.657632	0.00014	0.0106062	1562	20	3.52802e-175	62.81	olfactory ionotropic receptor IR4	5	P:GO:0034220; P:GO:0035235; F:GO:0004970; C:GO:0005886; C:GO:0016020	P:monoatomic ion transmembrane transport; P:ionotropic glutamate receptor signaling pathway; F:ionotropic glutamate receptor activity; C:plasma membrane; C:membrane	IPR001320 (PFAM); G3DSA:1.10.287.70 (GENE3D); PTHR18966 (PANTHER); SSF53850 (SUPERFAMILY)	F:GO:0015276; C:GO:0016020	F:ligand-gated monoatomic ion channel activity; C:membrane
TRINITY_DN426_c0_g2_i1	41.0278	5.35853	-0.595195	0.00132628	0.049994	990	20	2.76489e-107	62.79	probable glutamate receptor	5	P:GO:0006811; P:GO:0009987; F:GO:0015276; F:GO:0038023; C:GO:0016020	P:monoatomic ion transport; P:cellular process; F:ligand-gated monoatomic ion channel activity; F:signaling receptor activity; C:membrane	G3DSA:1.10.287.70 (GENE3D); IPR001320 (PFAM); PTHR42643 (PANTHER); SSF53850 (SUPERFAMILY)	F:GO:0015276; C:GO:0016020	F:ligand-gated monoatomic ion channel activity; C:membrane
TRINITY_DN4275_c0_g1_i6	-2339.56	-11.192	3.54357	5.61e-05	0.00532976	2096	20	0	76.91	aldehyde dehydrogenase, dimeric NADP-preferring-like	2	F:GO:0016491; C:GO:0016020	F:oxidoreductase activity; C:membrane	IPR012394 (PIRSF); IPR016162 (G3DSA:3.40.605.GENE3D); IPR016163 (G3DSA:3.40.309.GENE3D); IPR015590 (PFAM); PTHR43570 (PANTHER); PTHR43570:SF29 (PANTHER); IPR016161 (SUPERFAMILY)	P:GO:0006081; F:GO:0016491; F:GO:0016620	P:cellular aldehyde metabolic process; F:oxidoreductase activity; F:oxidoreductase activity, acting on the aldehyde or oxo group of donors, NAD or NADP as acceptor
TRINITY_DN43063_c0_g1_i5	38.1424	5.25332	-0.937263	0.000962	0.0408571	1120	20	2.63166e-57	59.95	Variant Ionotropic Glutamate Receptor	1	C:GO:0016020	C:membrane	PTHR42643 (PANTHER); SSF53850 (SUPERFAMILY)	no GO terms	no GO terms
TRINITY_DN431_c0_g1_i6	-213.451	-7.73776	0.190736	0.000311	0.0188801	5738	20	0	61.95	Cyclin-dependent kinase 8	2	P:GO:0015074; F:GO:0003676	P:DNA integration; F:nucleic acid binding	IPR008042 (PFAM); PTHR22955:SF60 (PANTHER); PTHR22955 (PANTHER); IPR000477 (PROSITE_PROFILES); IPR043502 (SUPERFAMILY)	no GO terms	no GO terms
TRINITY_DN4325_c0_g2_i2	-23.9694	-4.58312	2.40368	0.000378	0.0215686	559	20	9.37752e-23	65.04	cytochrome c oxidase subunit 7A, mitochondrial-like	5	P:GO:0022900; P:GO:1902600; F:GO:0004129; C:GO:0005746; C:GO:0016020	P:electron transport chain; P:proton transmembrane transport; F:cytochrome-c oxidase activity; C:mitochondrial respirasome; C:membrane	IPR036539 (G3DSA:4.10.91.GENE3D); IPR003177 (PANTHER); IPR036539 (SUPERFAMILY)	P:GO:0006123; F:GO:0009055; C:GO:0005746; C:GO:0005751	P:mitochondrial electron transport, cytochrome c to oxygen; F:electron transfer activity; C:mitochondrial respirasome; C:mitochondrial respiratory chain complex IV
TRINITY_DN43325_c0_g1_i17	-61.5849	-5.9445	-1.34379	0.000674	0.0318703	1954	20	6.5687e-95	73.14	RNA-binding protein lark	2	F:GO:0003723; F:GO:0008270	F:RNA binding; F:zinc ion binding	IPR000504 (SMART); IPR012677 (G3DSA:3.30.70.GENE3D); IPR012677 (G3DSA:3.30.70.GENE3D); IPR000504 (PFAM); mobidb-lite (MOBIDB_LITE); mobidb-lite (MOBIDB_LITE); mobidb-lite (MOBIDB_LITE); mobidb-lite (MOBIDB_LITE); mobidb-lite (MOBIDB_LITE); PTHR23147 (PANTHER); PTHR23147:SF53 (PANTHER); PTHR23147 (PANTHER); IPR000504 (PROSITE_PROFILES); IPR000504 (PROSITE_PROFILES); IPR000504 (PROSITE_PROFILES); I…	F:GO:0003676	F:nucleic acid binding
TRINITY_DN4344_c0_g1_i14	121.172	6.92092	4.28387	0.000135	0.0103207	3508	20	1.07663e-128	78.58	protein obstructor-E-like	2	F:GO:0008061; C:GO:0005576	F:chitin binding; C:extracellular region	IPR002557 (SMART); G3DSA:2.170.140.10 (GENE3D); IPR002557 (PFAM); mobidb-lite (MOBIDB_LITE); mobidb-lite (MOBIDB_LITE); PTHR23301 (PANTHER); IPR002557 (PROSITE_PROFILES); IPR002557 (PROSITE_PROFILES); IPR002557 (PROSITE_PROFILES); IPR036508 (SUPERFAMILY); IPR036508 (SUPERFAMILY); IPR036508 (SUPERFAMILY)	F:GO:0008061; C:GO:0005576	F:chitin binding; C:extracellular region
TRINITY_DN435744_c0_g1_i1	79.9889	6.32173	-1.55818	2.25e-08	7.64e-06	828	20	2.14182e-30	64.67	glutamate-gated chloride channel subunit beta-like	5	P:GO:0034220; F:GO:0004888; F:GO:0005230; C:GO:0005886; C:GO:0016020	P:monoatomic ion transmembrane transport; F:transmembrane signaling receptor activity; F:extracellular ligand-gated monoatomic ion channel activity; C:plasma membrane; C:membrane	G3DSA:1.20.58.390 (GENE3D); IPR036719 (SUPERFAMILY)	P:GO:0006811; C:GO:0016020	P:monoatomic ion transport; C:membrane
TRINITY_DN4367_c1_g3_i3	-50.5875	-5.66071	3.03841	0.000946	0.0404449	4851	20	0	78.88	Copper-transporting ATPase 1	6	P:GO:0035434; F:GO:0005507; F:GO:0005524; F:GO:0140581; C:GO:0005794; C:GO:0016020	P:copper ion transmembrane transport; F:copper ion binding; F:ATP binding; F:P-type monovalent copper transporter activity; C:Golgi apparatus; C:membrane	PR00942 (PRINTS); PR00119 (PRINTS); IPR027256 (TIGRFAM); IPR006121 (PFAM); IPR006122 (TIGRFAM); PF00122 (PFAM); IPR001757 (TIGRFAM); PF00702 (PFAM); G3DSA:3.30.70.100 (GENE3D); G3DSA:3.30.70.100 (GENE3D); G3DSA:3.30.70.100 (GENE3D); G3DSA:3.30.70.100 (GENE3D); G3DSA:3.30.70.100 (GENE3D); G3DSA:2.70.150.10 (GENE3D); IPR023214 (G3DSA:3.40.50.GENE3D); IPR023299 (G3DSA:3.40.1110.GENE3D); IPR044492 (P…	P:GO:0006812; F:GO:0000166; F:GO:0005507; F:GO:0005524; F:GO:0016887; F:GO:0019829; F:GO:0046872; C:GO:0016020	P:monoatomic cation transport; F:nucleotide binding; F:copper ion binding; F:ATP binding; F:ATP hydrolysis activity; F:ATPase-coupled monoatomic cation transmembrane transporter activity; F:metal ion binding; C:membrane
TRINITY_DN437_c0_g1_i13	104.246	6.70384	0.478551	6.34e-05	0.00582358	1983	20	3.68392e-126	61.45	venom protease-like	1	F:GO:0008236	F:serine-type peptidase activity	IPR001314 (PRINTS); IPR022700 (SMART); IPR001254 (SMART); IPR043504 (G3DSA:2.40.10.GENE3D); IPR038565 (G3DSA:3.30.1640.GENE3D); IPR001254 (PFAM); mobidb-lite (MOBIDB_LITE); PTHR24256 (PANTHER); PTHR24256:SF516 (PANTHER); IPR022700 (PROSITE_PROFILES); IPR001254 (PROSITE_PROFILES); IPR001254 (CDD); IPR009003 (SUPERFAMILY)	P:GO:0006508; F:GO:0004252	P:proteolysis; F:serine-type endopeptidase activity
TRINITY_DN4377_c0_g1_i8	41.8437	5.38694	-1.94993	0.000585	0.0289074	1357	20	2.09516e-07	65.45	Reverse transcriptase domain				no IPS match	no IPS match	no IPS match
TRINITY_DN4387_c0_g1_i4	-266.579	-8.05842	0.493047	0.000401	0.0223996	3022	20	7.46611e-127	67.94	FAD-dependent oxidoreductase domain-containing protein 1-like	3	P:GO:0032981; F:GO:0016491; C:GO:0005737	P:mitochondrial respiratory chain complex I assembly; F:oxidoreductase activity; C:cytoplasm	IPR036188 (G3DSA:3.50.50.GENE3D); IPR036188 (G3DSA:3.50.50.GENE3D); G3DSA:3.30.9.10 (GENE3D); IPR006076 (PFAM); PTHR13847 (PANTHER); PTHR13847:SF44 (PANTHER); IPR036188 (SUPERFAMILY)	F:GO:0016491	F:oxidoreductase activity
TRINITY_DN4391_c0_g1_i1	-178.129	-7.47678	1.70032	0.000755	0.0345096	670	20	5.16069e-89	75.52	cholinesterase 2-like	1	F:GO:0052689	F:carboxylic ester hydrolase activity	IPR029058 (G3DSA:3.40.50.GENE3D); IPR002018 (PFAM); PTHR11559 (PANTHER); IPR029058 (SUPERFAMILY)	no GO terms	no GO terms
TRINITY_DN43949_c0_g1_i2	118.898	6.89358	-2.02784	0.000154	0.0113722	1028	20	7.46479e-73	64.89	Variant Ionotropic Glutamate Receptor	1	C:GO:0110165	C:cellular anatomical entity	G3DSA:1.10.287.70 (GENE3D); IPR001320 (PFAM); mobidb-lite (MOBIDB_LITE); mobidb-lite (MOBIDB_LITE); PTHR42643 (PANTHER)	F:GO:0015276; C:GO:0016020	F:ligand-gated monoatomic ion channel activity; C:membrane
TRINITY_DN4402_c0_g1_i12	875.593	9.77412	1.76381	6.03e-09	2.48e-06	10050	20	0	68.7	fibrocystin-L-like	1	C:GO:0016020	C:membrane	IPR006626 (SMART); IPR002909 (SMART); IPR019316 (SMART); IPR039448 (PFAM); IPR013783 (G3DSA:2.60.40.GENE3D); IPR013783 (G3DSA:2.60.40.GENE3D); IPR013783 (G3DSA:2.60.40.GENE3D); IPR012334 (G3DSA:2.160.20.GENE3D); IPR002909 (PFAM); IPR019316 (PFAM); IPR012334 (G3DSA:2.160.20.GENE3D); mobidb-lite (MOBIDB_LITE); mobidb-lite (MOBIDB_LITE); PTHR46769 (PANTHER); IPR019316 (PROSITE_PROFILES); IPR019316 (…	no GO terms	no GO terms
TRINITY_DN4402_c0_g1_i23	98.0736	6.61579	-0.0306953	2.21e-05	0.00251703	4806	20	0	69.02	fibrocystin-L-like	1	C:GO:0016020	C:membrane	IPR019316 (SMART); IPR019316 (PFAM); IPR039448 (PFAM); IPR012334 (G3DSA:2.160.20.GENE3D); mobidb-lite (MOBIDB_LITE); mobidb-lite (MOBIDB_LITE); PTHR46769:SF2 (PANTHER); PTHR46769 (PANTHER); IPR019316 (PROSITE_PROFILES); IPR011050 (SUPERFAMILY)	no GO terms	no GO terms
TRINITY_DN4402_c0_g1_i49	688.317	9.42693	1.17376	2.46e-17	1.29e-13	10787	20	0	71.31	fibrocystin-L-like	1	C:GO:0016020	C:membrane	IPR002909 (SMART); IPR019316 (SMART); IPR013783 (G3DSA:2.60.40.GENE3D); IPR019316 (PFAM); IPR002909 (PFAM); IPR013783 (G3DSA:2.60.40.GENE3D); IPR012334 (G3DSA:2.160.20.GENE3D); IPR013783 (G3DSA:2.60.40.GENE3D); PTHR46769 (PANTHER); IPR019316 (PROSITE_PROFILES); cd00603 (CDD); cd00102 (CDD); cd00603 (CDD); cd00603 (CDD); IPR014756 (SUPERFAMILY); IPR014756 (SUPERFAMILY); IPR014756 (SUPERFAMILY); IP…	no GO terms	no GO terms
TRINITY_DN4402_c0_g1_i75	235.329	7.87853	-1.33942	0.000412	0.0227731	9812	20	0	70.61	fibrocystin-L-like	1	C:GO:0016020	C:membrane	IPR006626 (SMART); IPR002909 (SMART); IPR019316 (SMART); IPR039448 (PFAM); IPR012334 (G3DSA:2.160.20.GENE3D); IPR002909 (PFAM); IPR019316 (PFAM); IPR013783 (G3DSA:2.60.40.GENE3D); IPR013783 (G3DSA:2.60.40.GENE3D); IPR012334 (G3DSA:2.160.20.GENE3D); IPR013783 (G3DSA:2.60.40.GENE3D); mobidb-lite (MOBIDB_LITE); mobidb-lite (MOBIDB_LITE); PTHR46769 (PANTHER); PTHR46769:SF2 (PANTHER); PTHR46769:SF2 (P…	no GO terms	no GO terms
TRINITY_DN4402_c0_g1_i78	456.61	8.83482	-0.578992	1.16e-06	0.000232	10942	20	0	71.86	fibrocystin-L-like	1	C:GO:0016020	C:membrane	IPR002909 (SMART); IPR019316 (SMART); IPR012334 (G3DSA:2.160.20.GENE3D); IPR013783 (G3DSA:2.60.40.GENE3D); IPR013783 (G3DSA:2.60.40.GENE3D); IPR002909 (PFAM); IPR019316 (PFAM); IPR013783 (G3DSA:2.60.40.GENE3D); PTHR46769 (PANTHER); IPR019316 (PROSITE_PROFILES); cd00603 (CDD); cd00102 (CDD); cd00603 (CDD); cd00603 (CDD); IPR014756 (SUPERFAMILY); IPR014756 (SUPERFAMILY); IPR014756 (SUPERFAMILY); IP…	no GO terms	no GO terms
TRINITY_DN4402_c0_g1_i79	990.949	9.95267	0.412865	3.03e-05	0.00328121	11025	20	0	71.12	fibrocystin-L-like	1	C:GO:0016020	C:membrane	IPR019316 (SMART); IPR019316 (PFAM); IPR039448 (PFAM); IPR012334 (G3DSA:2.160.20.GENE3D); mobidb-lite (MOBIDB_LITE); mobidb-lite (MOBIDB_LITE); PTHR46769 (PANTHER); IPR029927 (PTHR46769:PANTHER); IPR019316 (PROSITE_PROFILES); IPR011050 (SUPERFAMILY)	no GO terms	no GO terms
TRINITY_DN441_c10_g2_i1	-304.188	-8.24882	0.675297	0.000944	0.0404062	2191	20	0	62.95	Mycosubtilin synthase subunit C				IPR042099 (G3DSA:3.40.50.GENE3D); IPR036736 (G3DSA:1.10.1200.GENE3D); G3DSA:3.30.300.30 (GENE3D); IPR000873 (PFAM); PTHR43171 (PANTHER); IPR009081 (PROSITE_PROFILES); cd05930 (CDD); SSF56801 (SUPERFAMILY); IPR036736 (SUPERFAMILY)	no GO terms	no GO terms
TRINITY_DN442_c0_g1_i1	1352.48	10.4014	0.827066	9.91e-08	2.82e-05	4495	20	9.18648e-62	58.13	beta-1,3-galactosyltransferase 1-like	1	C:GO:0110165	C:cellular anatomical entity	G3DSA:3.90.550.50 (GENE3D); IPR002659 (PFAM); PTHR11214:SF247 (PANTHER); IPR002659 (PANTHER)	P:GO:0006486; F:GO:0016758; C:GO:0016020	P:protein glycosylation; F:hexosyltransferase activity; C:membrane
TRINITY_DN442_c0_g1_i2	2597.02	11.3426	1.72967	2.32e-11	2.06e-08	4494	20	9.17863e-62	58.13	beta-1,3-galactosyltransferase 1-like	1	C:GO:0110165	C:cellular anatomical entity	G3DSA:3.90.550.50 (GENE3D); IPR002659 (PFAM); PTHR11214:SF247 (PANTHER); IPR002659 (PANTHER)	P:GO:0006486; F:GO:0016758; C:GO:0016020	P:protein glycosylation; F:hexosyltransferase activity; C:membrane
TRINITY_DN442_c0_g1_i3	4863.97	12.2479	2.61276	5.83e-09	2.41e-06	4503	20	9.20216e-62	58.13	beta-1,3-galactosyltransferase 1-like	1	C:GO:0110165	C:cellular anatomical entity	G3DSA:3.90.550.50 (GENE3D); IPR002659 (PFAM); PTHR11214:SF247 (PANTHER); IPR002659 (PANTHER)	P:GO:0006486; F:GO:0016758; C:GO:0016020	P:protein glycosylation; F:hexosyltransferase activity; C:membrane
TRINITY_DN442_c0_g1_i5	357.992	8.48378	-0.867972	0.000176	0.0126233	4504	20	9.20999e-62	58.13	beta-1,3-galactosyltransferase 1-like	1	C:GO:0110165	C:cellular anatomical entity	G3DSA:3.90.550.50 (GENE3D); IPR002659 (PFAM); PTHR11214:SF247 (PANTHER); IPR002659 (PANTHER)	P:GO:0006486; F:GO:0016758; C:GO:0016020	P:protein glycosylation; F:hexosyltransferase activity; C:membrane
TRINITY_DN44211_c0_g1_i2	51.8906	5.6974	-1.72301	8.91e-06	0.0011971	794	20	4.95838e-23	67.86	Variant Ionotropic Glutamate Receptor	5	P:GO:0034220; P:GO:0035235; F:GO:0004970; C:GO:0005886; C:GO:0016020	P:monoatomic ion transmembrane transport; P:ionotropic glutamate receptor signaling pathway; F:ionotropic glutamate receptor activity; C:plasma membrane; C:membrane	mobidb-lite (MOBIDB_LITE); mobidb-lite (MOBIDB_LITE)	no GO terms	no GO terms
TRINITY_DN4427_c0_g2_i12	-85.2259	-6.41322	-0.971089	0.00113211	0.0453941	599	20	3.45121e-68	80.31	protein CutA homolog isoform X2	1	P:GO:0010038	P:response to metal ion	IPR004323 (PFAM); IPR015867 (G3DSA:3.30.70.GENE3D); PTHR23419:SF1 (PANTHER); IPR004323 (PANTHER); IPR011322 (SUPERFAMILY)	P:GO:0010038	P:response to metal ion
TRINITY_DN44584_c0_g1_i2	23.0011	4.52363	-2.11865	0.000439	0.0238534	645	20	4.69105e-11	62.41	Reverse transcriptase domain				mobidb-lite (MOBIDB_LITE); mobidb-lite (MOBIDB_LITE)	no GO terms	no GO terms
TRINITY_DN4467_c0_g1_i1	10.2252	3.35406	0.741273	6.19e-05	0.00572686	1187	20	6.50367e-18	49.85	putative RNA-directed DNA polymerase from mobile element jockey-like	2	P:GO:0006278; F:GO:0003964	P:RNA-templated DNA biosynthetic process; F:RNA-directed DNA polymerase activity	IPR000477 (PFAM); PTHR47027 (PANTHER); PTHR47027:SF11 (PANTHER)	no GO terms	no GO terms
TRINITY_DN45004_c2_g1_i1	217.128	7.7624	0.278535	3.91e-12	4.72e-09	434	20	5.72831e-33	71.52	serine protease 1	1	F:GO:0008236	F:serine-type peptidase activity	IPR001254 (PFAM); IPR043504 (G3DSA:2.40.10.GENE3D); PTHR24256 (PANTHER); PTHR24256:SF449 (PANTHER); IPR001254 (PROSITE_PROFILES); IPR009003 (SUPERFAMILY)	P:GO:0006508; F:GO:0004252	P:proteolysis; F:serine-type endopeptidase activity
TRINITY_DN451_c0_g2_i1	-31.651	-4.98418	3.93998	0.000758	0.0346206	2946	20	0	97.03	tubulin beta-1 chain	7	P:GO:0000226; P:GO:0000278; F:GO:0003924; F:GO:0005200; F:GO:0005525; C:GO:0005737; C:GO:0005874	P:microtubule cytoskeleton organization; P:mitotic cell cycle; F:GTPase activity; F:structural constituent of cytoskeleton; F:GTP binding; C:cytoplasm; C:microtubule	IPR002453 (PRINTS); IPR000217 (PRINTS); IPR003008 (SMART); IPR018316 (SMART); IPR036525 (G3DSA:3.40.50.GENE3D); IPR018316 (PFAM); IPR023123 (G3DSA:1.10.287.GENE3D); IPR037103 (G3DSA:3.30.1330.GENE3D); IPR003008 (PFAM); mobidb-lite (MOBIDB_LITE); IPR000217 (PANTHER); PTHR11588:SF295 (PANTHER); cd02187 (CDD); IPR036525 (SUPERFAMILY); IPR008280 (SUPERFAMILY)	P:GO:0007017; F:GO:0005200; F:GO:0005525; C:GO:0005874	P:microtubule-based process; F:structural constituent of cytoskeleton; F:GTP binding; C:microtubule
TRINITY_DN451_c0_g4_i1	-27.3244	-4.77212	3.98622	0.000607	0.0296109	2940	20	0	97.01	tubulin beta-1 chain	7	P:GO:0000226; P:GO:0000278; F:GO:0003924; F:GO:0005200; F:GO:0005525; C:GO:0005737; C:GO:0005874	P:microtubule cytoskeleton organization; P:mitotic cell cycle; F:GTPase activity; F:structural constituent of cytoskeleton; F:GTP binding; C:cytoplasm; C:microtubule	IPR002453 (PRINTS); IPR000217 (PRINTS); IPR003008 (SMART); IPR018316 (SMART); IPR036525 (G3DSA:3.40.50.GENE3D); IPR018316 (PFAM); IPR023123 (G3DSA:1.10.287.GENE3D); IPR037103 (G3DSA:3.30.1330.GENE3D); IPR003008 (PFAM); mobidb-lite (MOBIDB_LITE); IPR000217 (PANTHER); PTHR11588:SF295 (PANTHER); cd02187 (CDD); IPR036525 (SUPERFAMILY); IPR008280 (SUPERFAMILY)	P:GO:0007017; F:GO:0005200; F:GO:0005525; C:GO:0005874	P:microtubule-based process; F:structural constituent of cytoskeleton; F:GTP binding; C:microtubule
TRINITY_DN4519_c3_g1_i5	-155.632	-7.282	-0.219946	0.00100051	0.0420345	1453	20	5.80801e-17	58.1	Zinc finger protein 235				IPR013087 (SMART); G3DSA:3.30.160.60 (GENE3D); IPR013087 (PFAM); G3DSA:3.30.160.60 (GENE3D); PTHR24390 (PANTHER); PTHR24390:SF140 (PANTHER); PTHR24390 (PANTHER); PTHR24390:SF140 (PANTHER); IPR013087 (PROSITE_PROFILES); IPR013087 (PROSITE_PROFILES); IPR013087 (PROSITE_PROFILES); IPR036236 (SUPERFAMILY); IPR036236 (SUPERFAMILY)	no GO terms	no GO terms
TRINITY_DN4539_c0_g1_i11	30.5165	4.93152	0.936854	0.000784	0.0353855	1538	20	9.58954e-85	54.95	pentraxin-related protein PTX3-like	2	F:GO:0046872; C:GO:0005576	F:metal ion binding; C:extracellular region	IPR001759 (SMART); IPR001759 (PFAM); G3DSA:2.60.120.200 (GENE3D); PTHR19277 (PANTHER); IPR001759 (PROSITE_PROFILES); IPR013320 (SUPERFAMILY)	no GO terms	no GO terms
TRINITY_DN4545_c0_g1_i6	-16.8372	-4.07358	3.0571	0.000659	0.0312685	4711	20	5.02883e-123	65.48	secreted frizzled-related protein 3-like	1	P:GO:0007166	P:cell surface receptor signaling pathway	IPR020067 (SMART); IPR018933 (SMART); IPR018933 (PFAM); IPR020067 (PFAM); IPR008993 (G3DSA:2.40.50.GENE3D); IPR036790 (G3DSA:1.10.2000.GENE3D); mobidb-lite (MOBIDB_LITE); mobidb-lite (MOBIDB_LITE); mobidb-lite (MOBIDB_LITE); PTHR11309:SF96 (PANTHER); IPR015526 (PANTHER); IPR001134 (PROSITE_PROFILES); IPR020067 (PROSITE_PROFILES); IPR008993 (SUPERFAMILY); IPR036790 (SUPERFAMILY)	F:GO:0005515	F:protein binding
TRINITY_DN4546_c2_g1_i3	-1092.21	-10.093	2.45768	0.000402	0.0224359	3182	20	3.42028e-71	76.08	microsomal glutathione S-transferase 3-like	5	F:GO:0004364; F:GO:0004602; C:GO:0005635; C:GO:0005783; C:GO:0016020	F:glutathione transferase activity; F:glutathione peroxidase activity; C:nuclear envelope; C:endoplasmic reticulum; C:membrane	IPR001129 (PFAM); IPR023352 (G3DSA:1.20.120.GENE3D); PTHR10250:SF22 (PANTHER); PTHR10250 (PANTHER); IPR023352 (SUPERFAMILY)	no GO terms	no GO terms
TRINITY_DN457_c1_g3_i2	-1292.45	-10.3359	2.69672	0.000289	0.0179262	5144	20	0	75.34	centaurin-gamma-1A isoform X3	4	P:GO:0050790; F:GO:0005096; F:GO:0046872; C:GO:0016020	P:regulation of catalytic activity; F:GTPase activator activity; F:metal ion binding; C:membrane	IPR001164 (PRINTS); IPR002110 (SMART); IPR001164 (SMART); IPR001849 (SMART); SM00174 (SMART); SM00173 (SMART); SM00175 (SMART); IPR001806 (PFAM); IPR011993 (G3DSA:2.30.29.GENE3D); IPR036770 (G3DSA:1.25.40.GENE3D); G3DSA:3.40.50.300 (GENE3D); IPR002110 (PFAM); IPR001164 (PFAM); IPR038508 (G3DSA:1.10.220.GENE3D); mobidb-lite (MOBIDB_LITE); mobidb-lite (MOBIDB_LITE); mobidb-lite (MOBIDB_LITE); mobid…	P:GO:0007165; F:GO:0003924; F:GO:0005096; F:GO:0005515; F:GO:0005525; C:GO:0016020	P:signal transduction; F:GTPase activity; F:GTPase activator activity; F:protein binding; F:GTP binding; C:membrane
TRINITY_DN4582_c0_g2_i5	15.2522	3.93094	-1.65821	0.000735	0.0339009	1708	20	1.37684e-100	91.2	splicing factor U2AF 26 kDa subunit-like	4	P:GO:0000398; F:GO:0003723; F:GO:0046872; C:GO:0089701	P:mRNA splicing, via spliceosome; F:RNA binding; F:metal ion binding; C:U2AF complex	IPR009145 (PRINTS); IPR003954 (SMART); IPR012677 (G3DSA:3.30.70.GENE3D); IPR000504 (PFAM); IPR000571 (PFAM); mobidb-lite (MOBIDB_LITE); mobidb-lite (MOBIDB_LITE); mobidb-lite (MOBIDB_LITE); PTHR12620:SF11 (PANTHER); IPR009145 (PANTHER); IPR000504 (PROSITE_PROFILES); IPR000571 (PROSITE_PROFILES); cd12538 (CDD); IPR035979 (SUPERFAMILY)	P:GO:0000398; F:GO:0003676; F:GO:0003723; F:GO:0046872; C:GO:0089701	P:mRNA splicing, via spliceosome; F:nucleic acid binding; F:RNA binding; F:metal ion binding; C:U2AF complex
TRINITY_DN4584_c0_g1_i16	-680.259	-9.40994	6.60648	0.000446	0.0240972	871	20	6.78672e-84	78.34	Farnesoic acid O-methyl transferase	2	P:GO:0032259; F:GO:0008168	P:methylation; F:methyltransferase activity	IPR006616 (SMART); IPR024518 (PFAM); PTHR31649:SF1 (PANTHER); PTHR31649:SF1 (PANTHER); PTHR31649 (PANTHER); PTHR31649 (PANTHER)	no GO terms	no GO terms
TRINITY_DN4589_c0_g2_i3	-229.952	-7.84519	0.300839	0.00115449	0.0459963	4456	20	0	64.94	proteasomal ATPase-associated factor 1-like	3	P:GO:0006468; F:GO:0016740; F:GO:0016905	P:protein phosphorylation; F:transferase activity; F:myosin heavy chain kinase activity	IPR001680 (SMART); IPR015943 (G3DSA:2.130.10.GENE3D); IPR001680 (PFAM); IPR015943 (G3DSA:2.130.10.GENE3D); PTHR19857:SF19 (PANTHER); PTHR19857 (PANTHER); IPR017986 (PROSITE_PROFILES); IPR001680 (PROSITE_PROFILES); IPR001680 (PROSITE_PROFILES); IPR036322 (SUPERFAMILY)	F:GO:0005515	F:protein binding
TRINITY_DN45918_c0_g1_i2	11.2771	3.49532	-0.424012	0.000256	0.0164811	721	20	2.73129e-33	66.55	mRNA cap guanine-N7 methyltransferase	5	P:GO:0006370; P:GO:0106005; F:GO:0003723; F:GO:0004482; C:GO:0005634	P:7-methylguanosine mRNA capping; P:RNA 5'-cap (guanine-N7)-methylation; F:RNA binding; F:mRNA (guanine-N7-)-methyltransferase activity; C:nucleus	IPR004971 (PFAM); G3DSA:3.40.50.150 (GENE3D)	no GO terms	no GO terms
TRINITY_DN4603_c0_g1_i9	54.0209	5.75544	-1.5608	6.26e-06	0.000907	1349	20	4.6513e-11	55.05	Reverse transcriptase domain				no IPS match	no IPS match	no IPS match
TRINITY_DN4604_c3_g2_i1	-52.1346	-5.70417	-1.5462	0.000525	0.0267721	1016	20	1.32857e-14	50.7	Reverse transcriptase domain	3	P:GO:0006278; F:GO:0003964; C:GO:0005737	P:RNA-templated DNA biosynthetic process; F:RNA-directed DNA polymerase activity; C:cytoplasm	no IPS match	no IPS match	no IPS match
TRINITY_DN4610_c1_g1_i1	-305.19	-8.25356	0.677468	0.00106616	0.0436978	4799	20	1.29522e-124	70.02	Testis-expressed sequence protein	1	C:GO:0016020	C:membrane	IPR011256 (G3DSA:3.20.80.GENE3D); mobidb-lite (MOBIDB_LITE); mobidb-lite (MOBIDB_LITE); mobidb-lite (MOBIDB_LITE); PTHR15949 (PANTHER); IPR011256 (SUPERFAMILY)	no GO terms	no GO terms
TRINITY_DN4617_c0_g2_i3	-487.21	-8.9284	1.31824	5.6e-06	0.00083	4861	20	0	56.56	nuclear pore complex protein Nup153-like	1	F:GO:0046872	F:metal ion binding	IPR001876 (SMART); IPR013913 (PFAM); IPR001876 (PFAM); G3DSA:4.10.1060.10 (GENE3D); G3DSA:4.10.1060.10 (GENE3D); mobidb-lite (MOBIDB_LITE); mobidb-lite (MOBIDB_LITE); mobidb-lite (MOBIDB_LITE); mobidb-lite (MOBIDB_LITE); mobidb-lite (MOBIDB_LITE); mobidb-lite (MOBIDB_LITE); mobidb-lite (MOBIDB_LITE); mobidb-lite (MOBIDB_LITE); mobidb-lite (MOBIDB_LITE); mobidb-lite (MOBIDB_LITE); mobidb-lite (MOB…	no GO terms	no GO terms
TRINITY_DN4641_c0_g1_i1	8.56509	3.09847	-0.568653	0.000196	0.0136548	2176	20	3.27226e-161	79.08	poly [ADP-ribose] polymerase 2-like	4	P:GO:0006471; F:GO:0003677; F:GO:0003950; C:GO:0005634	P:obsolete protein ADP-ribosylation; F:DNA binding; F:NAD+ ADP-ribosyltransferase activity; C:nucleus	IPR004102 (PFAM); IPR012317 (PFAM); IPR036616 (G3DSA:1.20.142.GENE3D); G3DSA:3.90.228.10 (GENE3D); PTHR10459 (PANTHER); IPR004102 (PROSITE_PROFILES); IPR012317 (PROSITE_PROFILES); cd01437 (CDD); IPR036616 (SUPERFAMILY); SSF56399 (SUPERFAMILY)	P:GO:0006471; F:GO:0003950	P:obsolete protein ADP-ribosylation; F:NAD+ ADP-ribosyltransferase activity
TRINITY_DN4646_c0_g2_i7	5.58321	2.48109	3.96109	0.000122	0.00963077	4695	20	0	70.24	Protein SON	3	P:GO:0043484; P:GO:0051726; F:GO:0003723	P:regulation of RNA splicing; P:regulation of cell cycle; F:RNA binding	IPR014720 (SMART); IPR000467 (SMART); IPR000467 (PFAM); PF14709 (PFAM); G3DSA:3.30.160.20 (GENE3D); mobidb-lite (MOBIDB_LITE); mobidb-lite (MOBIDB_LITE); mobidb-lite (MOBIDB_LITE); mobidb-lite (MOBIDB_LITE); mobidb-lite (MOBIDB_LITE); mobidb-lite (MOBIDB_LITE); mobidb-lite (MOBIDB_LITE); mobidb-lite (MOBIDB_LITE); mobidb-lite (MOBIDB_LITE); mobidb-lite (MOBIDB_LITE); mobidb-lite (MOBIDB_LITE); mo…	P:GO:0043484; P:GO:0051726; F:GO:0003676; F:GO:0003723	P:regulation of RNA splicing; P:regulation of cell cycle; F:nucleic acid binding; F:RNA binding
TRINITY_DN4655_c0_g1_i8	67.0816	6.06784	1.6615	1.66e-05	0.00197794	2023	20	5.6886e-120	76.08	galactosylgalactosylxylosylprotein 3-beta-glucuronosyltransferase P-like	4	P:GO:0006486; F:GO:0015018; F:GO:0046872; C:GO:0000139	P:protein glycosylation; F:galactosylgalactosylxylosylprotein 3-beta-glucuronosyltransferase activity; F:metal ion binding; C:Golgi membrane	IPR005027 (PFAM); IPR029044 (G3DSA:3.90.550.GENE3D); IPR005027 (PANTHER); PTHR10896:SF50 (PANTHER); IPR005027 (CDD); IPR029044 (SUPERFAMILY)	F:GO:0015018; C:GO:0016020	F:galactosylgalactosylxylosylprotein 3-beta-glucuronosyltransferase activity; C:membrane
TRINITY_DN4655_c0_g2_i1	209.502	7.71082	-1.46223	0.000543	0.0273498	1385	20	1.11113e-143	74.4	galactosylgalactosylxylosylprotein 3-beta-glucuronosyltransferase P-like	4	P:GO:0006486; F:GO:0015018; F:GO:0046872; C:GO:0000139	P:protein glycosylation; F:galactosylgalactosylxylosylprotein 3-beta-glucuronosyltransferase activity; F:metal ion binding; C:Golgi membrane	IPR029044 (G3DSA:3.90.550.GENE3D); IPR005027 (PFAM); PTHR10896:SF50 (PANTHER); IPR005027 (PANTHER); IPR005027 (CDD); IPR029044 (SUPERFAMILY)	F:GO:0015018; C:GO:0016020	F:galactosylgalactosylxylosylprotein 3-beta-glucuronosyltransferase activity; C:membrane
TRINITY_DN4655_c0_g2_i6	87.4632	6.4506	2.82357	0.000198	0.0137691	1353	20	7.7998e-144	74.4	galactosylgalactosylxylosylprotein 3-beta-glucuronosyltransferase P-like	4	P:GO:0006486; F:GO:0015018; F:GO:0046872; C:GO:0000139	P:protein glycosylation; F:galactosylgalactosylxylosylprotein 3-beta-glucuronosyltransferase activity; F:metal ion binding; C:Golgi membrane	IPR029044 (G3DSA:3.90.550.GENE3D); IPR005027 (PFAM); PTHR10896:SF50 (PANTHER); IPR005027 (PANTHER); IPR005027 (CDD); IPR029044 (SUPERFAMILY)	F:GO:0015018; C:GO:0016020	F:galactosylgalactosylxylosylprotein 3-beta-glucuronosyltransferase activity; C:membrane
TRINITY_DN469_c0_g1_i4	-18.4522	-4.20572	0.137213	0.00102396	0.0427164	3873	20	6.42419e-120	79.75	deoxynucleoside kinase-like isoform X2	7	P:GO:0006397; P:GO:0008380; P:GO:0009157; P:GO:0016310; F:GO:0005524; F:GO:0019136; C:GO:0030532	P:mRNA processing; P:RNA splicing; P:deoxyribonucleoside monophosphate biosynthetic process; P:phosphorylation; F:ATP binding; F:deoxynucleoside kinase activity; C:small nuclear ribonucleoprotein complex	G3DSA:3.40.50.300 (GENE3D); IPR031314 (PFAM); PTHR10513 (PANTHER); PTHR10513:SF24 (PANTHER); IPR031314 (CDD); IPR027417 (SUPERFAMILY)	no GO terms	no GO terms
TRINITY_DN4690_c0_g1_i20	-1462.17	-10.5139	2.8728	0.001188	0.0467811	7392	20	0	77.74	hexosaminidase D-like	4	P:GO:0005975; F:GO:0004563; F:GO:0102148; C:GO:0016020	P:carbohydrate metabolic process; F:beta-N-acetylhexosaminidase activity; F:N-acetyl-beta-D-galactosaminidase activity; C:membrane	G3DSA:3.20.20.80 (GENE3D); IPR015883 (PFAM); mobidb-lite (MOBIDB_LITE); mobidb-lite (MOBIDB_LITE); mobidb-lite (MOBIDB_LITE); PTHR21040:SF8 (PANTHER); IPR038901 (PANTHER); cd06565 (CDD); IPR017853 (SUPERFAMILY)	P:GO:0005975; F:GO:0004553; F:GO:0015929	P:carbohydrate metabolic process; F:hydrolase activity, hydrolyzing O-glycosyl compounds; F:hexosaminidase activity
TRINITY_DN4761_c0_g2_i2	15.6222	3.96553	1.46937	0.00132301	0.0499019	1696	20	2.4641e-115	56.83	monocarboxylate transporter 12-B-like	6	P:GO:0055085; F:GO:0008061; F:GO:0022857; C:GO:0005576; C:GO:0016020; C:GO:0016020	P:transmembrane transport; F:chitin binding; F:transmembrane transporter activity; C:extracellular region; C:membrane; C:membrane	IPR036259 (G3DSA:1.20.1250.GENE3D); IPR011701 (PFAM); mobidb-lite (MOBIDB_LITE); PTHR11360:SF237 (PANTHER); PTHR11360 (PANTHER); IPR036259 (SUPERFAMILY)	P:GO:0055085; F:GO:0022857	P:transmembrane transport; F:transmembrane transporter activity
TRINITY_DN476847_c0_g1_i1	60.9712	5.93006	-1.6735	9.19e-08	2.64e-05	1704	20	1.42094e-48	50.58	group II intron-encoded protein LtrA-like	3	P:GO:0006278; F:GO:0003723; F:GO:0003964	P:RNA-templated DNA biosynthetic process; F:RNA binding; F:RNA-directed DNA polymerase activity	IPR013597 (PFAM); IPR025960 (PFAM); IPR030931 (TIGRFAM); IPR000477 (PFAM); PTHR34047:SF8 (PANTHER); PTHR34047 (PANTHER); IPR000477 (PROSITE_PROFILES); cd01651 (CDD); IPR043502 (SUPERFAMILY)	no GO terms	no GO terms
TRINITY_DN4786_c0_g1_i14	45.4785	5.50711	1.94507	1.66e-05	0.00197984	5636	20	0	64.63	transient receptor potential cation channel trpm-like	3	P:GO:0006811; P:GO:0055085; C:GO:0016020	P:monoatomic ion transport; P:transmembrane transport; C:membrane	IPR005821 (PFAM); PTHR13800 (PANTHER)	P:GO:0006811; P:GO:0055085; F:GO:0005216; C:GO:0016020	P:monoatomic ion transport; P:transmembrane transport; F:monoatomic ion channel activity; C:membrane
TRINITY_DN481_c0_g1_i5	184.999	7.53137	1.26497	4.46e-09	1.97e-06	846	20	1.35505e-18	70.38	antimicrobial peptide type 2 precursor IIb	3	P:GO:0052547; F:GO:0030414; C:GO:0005576	P:regulation of peptidase activity; F:peptidase inhibitor activity; C:extracellular region	IPR008197 (SMART); IPR008197 (PFAM); IPR036645 (G3DSA:4.10.75.GENE3D); IPR008197 (PROSITE_PROFILES); IPR036645 (SUPERFAMILY)	F:GO:0030414; C:GO:0005576	F:peptidase inhibitor activity; C:extracellular region
TRINITY_DN481_c0_g2_i1	455.185	8.83031	0.544834	8.74e-15	2.64e-11	851	20	4.0379e-19	67.61	antimicrobial peptide type 2 precursor IIb	3	P:GO:0052547; F:GO:0030414; C:GO:0005576	P:regulation of peptidase activity; F:peptidase inhibitor activity; C:extracellular region	IPR008197 (SMART); IPR036645 (G3DSA:4.10.75.GENE3D); IPR008197 (PFAM); IPR008197 (PROSITE_PROFILES); IPR036645 (SUPERFAMILY)	F:GO:0030414; C:GO:0005576	F:peptidase inhibitor activity; C:extracellular region
TRINITY_DN4819_c0_g1_i2	-2255.13	-11.139	3.49032	1.54e-06	0.00029	4148	20	0	68.82	tyrosine-protein phosphatase non-receptor type 13-like isoform X4	2	P:GO:0009987; C:GO:0110165	P:cellular process; C:cellular anatomical entity	IPR001478 (SMART); IPR036034 (G3DSA:2.30.42.GENE3D); IPR036034 (G3DSA:2.30.42.GENE3D); IPR001478 (PFAM); IPR041489 (PFAM); mobidb-lite (MOBIDB_LITE); mobidb-lite (MOBIDB_LITE); mobidb-lite (MOBIDB_LITE); mobidb-lite (MOBIDB_LITE); mobidb-lite (MOBIDB_LITE); mobidb-lite (MOBIDB_LITE); mobidb-lite (MOBIDB_LITE); mobidb-lite (MOBIDB_LITE); mobidb-lite (MOBIDB_LITE); PTHR19964:SF76 (PANTHER); PTHR199…	F:GO:0005515	F:protein binding
TRINITY_DN482950_c0_g1_i1	-36.5768	-5.19286	0.435725	0.00114788	0.0458589	744	20	1.19678e-27	84.96	Sodium- and chloride-dependent GABA transporter 2	3	P:GO:0055085; F:GO:0015293; C:GO:0016020	P:transmembrane transport; F:symporter activity; C:membrane	no IPS match	no IPS match	no IPS match
TRINITY_DN4842_c1_g2_i1	-340.459	-8.41134	0.824763	0.000134	0.0102619	4017	20	1.66299e-73	82.13	smoothelin-like protein 1 isoform X4				IPR001715 (SMART); IPR001715 (PFAM); IPR036872 (G3DSA:1.10.418.GENE3D); mobidb-lite (MOBIDB_LITE); PTHR23167:SF45 (PANTHER); PTHR23167 (PANTHER); IPR001715 (PROSITE_PROFILES); IPR001715 (CDD); IPR036872 (SUPERFAMILY)	F:GO:0005515	F:protein binding
TRINITY_DN486_c1_g1_i9	-743.749	-9.53867	1.91287	2.3e-06	0.000405	11428	20	0	84.64	eye-specific diacylglycerol kinase-like	7	P:GO:0007205; P:GO:0016310; P:GO:0035556; F:GO:0003951; F:GO:0004143; F:GO:0005524; C:GO:0016020	P:protein kinase C-activating G protein-coupled receptor signaling pathway; P:phosphorylation; P:intracellular signal transduction; F:NAD+ kinase activity; F:diacylglycerol kinase activity; F:ATP binding; C:membrane	IPR002219 (SMART); IPR000756 (SMART); IPR001206 (SMART); IPR000756 (PFAM); IPR017438 (G3DSA:3.40.50.GENE3D); IPR002219 (PFAM); IPR001206 (PFAM); G3DSA:2.60.200.40 (GENE3D); mobidb-lite (MOBIDB_LITE); mobidb-lite (MOBIDB_LITE); mobidb-lite (MOBIDB_LITE); mobidb-lite (MOBIDB_LITE); mobidb-lite (MOBIDB_LITE); mobidb-lite (MOBIDB_LITE); mobidb-lite (MOBIDB_LITE); mobidb-lite (MOBIDB_LITE); mobidb-lit…	P:GO:0007165; P:GO:0007205; P:GO:0035556; F:GO:0003951; F:GO:0004143; F:GO:0016301	P:signal transduction; P:protein kinase C-activating G protein-coupled receptor signaling pathway; P:intracellular signal transduction; F:NAD+ kinase activity; F:diacylglycerol kinase activity; F:kinase activity
TRINITY_DN4869_c5_g1_i5	78.4448	6.29361	-1.05653	1.18e-06	0.000234	948	20	6.48579e-91	65.73	Variant Ionotropic Glutamate Receptor	4	P:GO:0034220; F:GO:0015276; C:GO:0005839; C:GO:0016020	P:monoatomic ion transmembrane transport; F:ligand-gated monoatomic ion channel activity; C:proteasome core complex; C:membrane	IPR001320 (PFAM); G3DSA:1.10.287.70 (GENE3D); PTHR42643 (PANTHER); SSF53850 (SUPERFAMILY)	F:GO:0015276; C:GO:0016020	F:ligand-gated monoatomic ion channel activity; C:membrane
TRINITY_DN4869_c5_g3_i2	99.7667	6.64049	-2.16959	0.000194	0.0136079	2089	20	2.377e-82	60.82	Variant Ionotropic Glutamate Receptor	4	P:GO:0009987; F:GO:0015276; C:GO:0000502; C:GO:0016020	P:cellular process; F:ligand-gated monoatomic ion channel activity; C:proteasome complex; C:membrane	IPR001320 (PFAM); G3DSA:1.10.287.70 (GENE3D); PTHR42643 (PANTHER)	F:GO:0015276; C:GO:0016020	F:ligand-gated monoatomic ion channel activity; C:membrane
TRINITY_DN4894_c4_g1_i2	12.822	3.68055	3.51445	8.81e-05	0.00754303	3032	20	0	60.06	zinc finger protein 761-like	3	F:GO:0008270; F:GO:0046872; C:GO:0005634	F:zinc ion binding; F:metal ion binding; C:nucleus	IPR013087 (SMART); G3DSA:3.30.160.60 (GENE3D); mobidb-lite (MOBIDB_LITE); mobidb-lite (MOBIDB_LITE); mobidb-lite (MOBIDB_LITE); mobidb-lite (MOBIDB_LITE); mobidb-lite (MOBIDB_LITE); mobidb-lite (MOBIDB_LITE); mobidb-lite (MOBIDB_LITE); mobidb-lite (MOBIDB_LITE); mobidb-lite (MOBIDB_LITE); mobidb-lite (MOBIDB_LITE); mobidb-lite (MOBIDB_LITE); mobidb-lite (MOBIDB_LITE); mobidb-lite (MOBIDB_LITE); m…	no GO terms	no GO terms
TRINITY_DN4894_c4_g2_i1	13.5191	3.75693	3.64002	0.000116	0.009311	1439	20	1.18819e-65	55.35	zinc finger protein 761-like	3	F:GO:0008270; F:GO:0046872; C:GO:0005634	F:zinc ion binding; F:metal ion binding; C:nucleus	IPR013087 (SMART); G3DSA:3.30.160.60 (GENE3D); IPR013087 (PFAM); mobidb-lite (MOBIDB_LITE); mobidb-lite (MOBIDB_LITE); mobidb-lite (MOBIDB_LITE); mobidb-lite (MOBIDB_LITE); mobidb-lite (MOBIDB_LITE); mobidb-lite (MOBIDB_LITE); IPR013087 (PROSITE_PROFILES); IPR013087 (PROSITE_PROFILES)	no GO terms	no GO terms
TRINITY_DN4895_c0_g1_i8	-10.4495	-3.38536	2.57166	0.00121697	0.0475103	2361	20	3.92303e-157	79.28	Delta(3,5)-Delta(2,4)-dienoyl-CoA isomerase, mitochondrial	2	F:GO:0051750; C:GO:0005739	F:delta(3,5)-delta(2,4)-dienoyl-CoA isomerase activity; C:mitochondrion	IPR001753 (PFAM); IPR014748 (G3DSA:1.10.12.GENE3D); G3DSA:3.90.226.10 (GENE3D); PTHR43149 (PANTHER); cd06558 (CDD); IPR029045 (SUPERFAMILY)	F:GO:0003824	F:catalytic activity
TRINITY_DN490_c1_g1_i13	-183.89	-7.5227	2.20313	0.000992	0.0417421	1650	20	0	78.31	phytanoyl-CoA dioxygenase, peroxisomal-like	2	P:GO:0001561; F:GO:0048244	P:fatty acid alpha-oxidation; F:phytanoyl-CoA dioxygenase activity	IPR008775 (PFAM); G3DSA:2.60.120.620 (GENE3D); PTHR21308 (PANTHER); PTHR21308:SF1 (PANTHER); SSF51197 (SUPERFAMILY)	no GO terms	no GO terms
TRINITY_DN4911_c0_g2_i4	-104.936	-6.71336	-0.715445	0.00128698	0.0491566	2371	20	0	51.71	FAST kinase domain-containing protein 5, mitochondrial	5	P:GO:0016310; P:GO:0044528; F:GO:0016301; C:GO:0016020; C:GO:0016020	P:phosphorylation; P:regulation of mitochondrial mRNA stability; F:kinase activity; C:membrane; C:membrane	IPR010622 (PFAM); PTHR21228 (PANTHER); PTHR21228:SF30 (PANTHER)	P:GO:0044528	P:regulation of mitochondrial mRNA stability
TRINITY_DN4929_c0_g2_i8	-46.5708	-5.54135	0.686132	0.00108818	0.0442372	2345	20	0	93.09	serine/threonine-protein kinase tricorner isoform X3	3	P:GO:0006468; F:GO:0004674; F:GO:0005524	P:protein phosphorylation; F:protein serine/threonine kinase activity; F:ATP binding	IPR000719 (SMART); IPR000719 (PFAM); G3DSA:1.10.510.10 (GENE3D); G3DSA:3.30.200.20 (GENE3D); IPR017892 (PFAM); mobidb-lite (MOBIDB_LITE); PTHR24356 (PANTHER); PTHR24356:SF160 (PANTHER); IPR000961 (PROSITE_PROFILES); IPR000719 (PROSITE_PROFILES); cd05599 (CDD); IPR011009 (SUPERFAMILY)	P:GO:0006468; F:GO:0004672; F:GO:0004674; F:GO:0005524	P:protein phosphorylation; F:protein kinase activity; F:protein serine/threonine kinase activity; F:ATP binding
TRINITY_DN4937_c0_g1_i3	35.6184	5.15455	2.63303	0.000135	0.010291	4128	20	0	82.08	EOG090X07ET	4	P:GO:0006658; P:GO:0006665; F:GO:0008270; C:GO:0016020	P:phosphatidylserine metabolic process; P:sphingolipid metabolic process; F:zinc ion binding; C:membrane	IPR005016 (PFAM); IPR029557 (PTHR10383:PANTHER); IPR005016 (PANTHER)	P:GO:0006658; P:GO:0006665; C:GO:0016020	P:phosphatidylserine metabolic process; P:sphingolipid metabolic process; C:membrane
TRINITY_DN4978_c0_g1_i8	-811.451	-9.66436	2.03732	0.000542	0.0273176	6586	20	5.81577e-113	98	ADP-ribosylation factor 6	2	F:GO:0003924; F:GO:0005525	F:GTPase activity; F:GTP binding	IPR006689 (PRINTS); SM00178 (SMART); SM00175 (SMART); SM00177 (SMART); IPR005225 (TIGRFAM); IPR006689 (PFAM); G3DSA:3.40.50.300 (GENE3D); PTHR11711 (PANTHER); PTHR11711:SF394 (PANTHER); IPR006171 (PROSITE_PROFILES); PS51417 (PROSITE_PROFILES); IPR041838 (CDD); IPR027417 (SUPERFAMILY)	F:GO:0003924; F:GO:0005525	F:GTPase activity; F:GTP binding
TRINITY_DN5_c10_g1_i3	-140.976	-7.13931	6.1563	4.48e-06	0.000688	1632	20	0	74.93	aldehyde dehydrogenase, dimeric NADP-preferring-like	2	F:GO:0016491; C:GO:0016020	F:oxidoreductase activity; C:membrane	IPR016163 (G3DSA:3.40.309.GENE3D); IPR012394 (PIRSF); IPR016162 (G3DSA:3.40.605.GENE3D); IPR015590 (PFAM); PTHR43570:SF29 (PANTHER); PTHR43570 (PANTHER); IPR016161 (SUPERFAMILY)	P:GO:0006081; F:GO:0016491; F:GO:0016620	P:cellular aldehyde metabolic process; F:oxidoreductase activity; F:oxidoreductase activity, acting on the aldehyde or oxo group of donors, NAD or NADP as acceptor
TRINITY_DN5008_c0_g1_i2	-120.011	-6.90702	3.86338	0.000665	0.0314851	2077	20	7.78727e-129	59.42	phosphoethanolamine N-methyltransferase 3-like isoform X2	3	P:GO:0032259; F:GO:0008168; F:GO:0016740	P:methylation; F:methyltransferase activity; F:transferase activity	IPR013216 (PFAM); PF13489 (PFAM); G3DSA:3.40.50.150 (GENE3D); G3DSA:3.40.50.150 (GENE3D); mobidb-lite (MOBIDB_LITE); PTHR44307 (PANTHER); cd02440 (CDD); cd02440 (CDD); IPR029063 (SUPERFAMILY); IPR029063 (SUPERFAMILY)	F:GO:0008168	F:methyltransferase activity
TRINITY_DN5009_c0_g1_i8	26.2896	4.71642	-0.820852	0.000773	0.0350635	1471	20	1.55173e-109	53.44	carbohydrate sulfotransferase 1-like	1	F:GO:0016740	F:transferase activity	G3DSA:3.40.50.300 (GENE3D); IPR000863 (PFAM); mobidb-lite (MOBIDB_LITE); mobidb-lite (MOBIDB_LITE); mobidb-lite (MOBIDB_LITE); PTHR10704 (PANTHER); PTHR10704:SF44 (PANTHER); IPR027417 (SUPERFAMILY)	F:GO:0008146	F:sulfotransferase activity
TRINITY_DN5009_c0_g2_i10	31.3658	4.97112	0.0353374	0.00028	0.0175863	1733	20	3.62367e-110	53.59	carbohydrate sulfotransferase 1-like	1	F:GO:0016740	F:transferase activity	G3DSA:3.40.50.300 (GENE3D); IPR000863 (PFAM); mobidb-lite (MOBIDB_LITE); mobidb-lite (MOBIDB_LITE); mobidb-lite (MOBIDB_LITE); PTHR10704 (PANTHER); PTHR10704:SF44 (PANTHER); IPR027417 (SUPERFAMILY)	F:GO:0008146	F:sulfotransferase activity
TRINITY_DN5009_c0_g2_i13	41.8307	5.38649	-2.35002	0.00108736	0.0442311	999	20	6.7478e-25	55.58	carbohydrate sulfotransferase 1-like	3	F:GO:0008146; C:GO:0016020; C:GO:0016020	F:sulfotransferase activity; C:membrane; C:membrane	no IPS match	no IPS match	no IPS match
TRINITY_DN502_c11_g1_i1	15.5642	3.96016	-0.669892	5.1e-05	0.00495081	798	20	3.70152e-19	58.48	Synaptic functional regulator FMR1	2	P:GO:0042254; C:GO:0005634	P:ribosome biogenesis; C:nucleus	no IPS match	no IPS match	no IPS match
TRINITY_DN502_c4_g1_i2	5.31823	2.41095	1.97237	0.000884	0.0386164	2890	20	6.28164e-15	50.95	reverse transcriptase	2	P:GO:0009987; F:GO:0003824	P:cellular process; F:catalytic activity	no IPS match	no IPS match	no IPS match
TRINITY_DN5021_c0_g1_i2	-548.288	-9.09879	1.48667	0.000631	0.0303271	5860	20	0	87.33	Zinc finger MIZ domain-containing protein 1	1	F:GO:0008270	F:zinc ion binding	IPR004181 (PFAM); IPR013083 (G3DSA:3.30.40.GENE3D); mobidb-lite (MOBIDB_LITE); mobidb-lite (MOBIDB_LITE); mobidb-lite (MOBIDB_LITE); mobidb-lite (MOBIDB_LITE); mobidb-lite (MOBIDB_LITE); mobidb-lite (MOBIDB_LITE); mobidb-lite (MOBIDB_LITE); mobidb-lite (MOBIDB_LITE); mobidb-lite (MOBIDB_LITE); PTHR10782:SF7 (PANTHER); PTHR10782 (PANTHER); IPR004181 (PROSITE_PROFILES); cd16791 (CDD)	F:GO:0008270	F:zinc ion binding
TRINITY_DN50239_c0_g2_i1	-69.9661	-6.12858	1.31858	0.00039	0.0220151	1376	20	2.85716e-93	79.44	cholinesterase 2-like	1	F:GO:0052689	F:carboxylic ester hydrolase activity	IPR002018 (PFAM); IPR029058 (G3DSA:3.40.50.GENE3D); PTHR11559 (PANTHER); IPR029058 (SUPERFAMILY)	no GO terms	no GO terms
TRINITY_DN503_c1_g1_i13	-374.053	-8.5471	0.956614	0.000863	0.0379357	2406	20	2.22415e-149	92.54	putative RNA-binding protein Luc7-like 1	4	P:GO:0006376; F:GO:0003729; C:GO:0005685; C:GO:0016020	P:mRNA splice site selection; F:mRNA binding; C:U1 snRNP; C:membrane	IPR004882 (PFAM); mobidb-lite (MOBIDB_LITE); mobidb-lite (MOBIDB_LITE); mobidb-lite (MOBIDB_LITE); mobidb-lite (MOBIDB_LITE); PTHR12375:SF28 (PANTHER); IPR004882 (PANTHER)	P:GO:0006376; F:GO:0003729; C:GO:0005685	P:mRNA splice site selection; F:mRNA binding; C:U1 snRNP
TRINITY_DN5037_c0_g1_i11	-24.0165	-4.58596	4.96734	0.000453	0.0244026	1710	20	0	84.47	probable medium-chain specific acyl-CoA dehydrogenase, mitochondrial	8	P:GO:0006635; P:GO:0051793; F:GO:0005524; F:GO:0043958; F:GO:0050660; F:GO:0070991; C:GO:0005759; C:GO:0005829	P:fatty acid beta-oxidation; P:medium-chain fatty acid catabolic process; F:ATP binding; F:acryloyl-CoA reductase (NADH) activity; F:flavin adenine dinucleotide binding; F:medium-chain-acyl-CoA dehydrogenase activity; C:mitochondrial matrix; C:cytosol	IPR037069 (G3DSA:1.10.540.GENE3D); G3DSA:1.20.140.10 (GENE3D); PIRSF016578 (PIRSF); G3DSA:2.40.110.10 (GENE3D); IPR013786 (PFAM); IPR006091 (PFAM); IPR009075 (PFAM); PTHR48083 (PANTHER); PTHR48083:SF2 (PANTHER); IPR036250 (SUPERFAMILY); IPR009100 (SUPERFAMILY)	F:GO:0016627; F:GO:0050660	F:oxidoreductase activity, acting on the CH-CH group of donors; F:flavin adenine dinucleotide binding
TRINITY_DN5050_c1_g1_i15	19.9396	4.31756	0.246473	0.000857	0.0377511	1683	20	1.93258e-134	62.82	ras and EF-hand domain-containing protein homolog isoform X1	1	F:GO:0043167	F:ion binding	PR00449 (PRINTS); SM00176 (SMART); SM00174 (SMART); SM00173 (SMART); SM00175 (SMART); SM00177 (SMART); IPR005225 (TIGRFAM); IPR001806 (PFAM); G3DSA:3.40.50.300 (GENE3D); mobidb-lite (MOBIDB_LITE); mobidb-lite (MOBIDB_LITE); mobidb-lite (MOBIDB_LITE); mobidb-lite (MOBIDB_LITE); mobidb-lite (MOBIDB_LITE); PTHR22621 (PANTHER); PTHR22621:SF6 (PANTHER); PS51419 (PROSITE_PROFILES); cd00154 (CDD); IPR02…	F:GO:0003924; F:GO:0005525	F:GTPase activity; F:GTP binding
TRINITY_DN50516_c0_g1_i5	-133.072	-7.05606	-0.421337	0.00132269	0.0499019	3037	20	1.77088e-106	77.71	DnaJ subfamily C member 5	1	C:GO:0016020	C:membrane	IPR001623 (PRINTS); IPR001623 (SMART); IPR001623 (PFAM); IPR036869 (G3DSA:1.10.287.GENE3D); mobidb-lite (MOBIDB_LITE); mobidb-lite (MOBIDB_LITE); mobidb-lite (MOBIDB_LITE); mobidb-lite (MOBIDB_LITE); PTHR44027 (PANTHER); IPR001623 (PROSITE_PROFILES); IPR001623 (CDD); IPR036869 (SUPERFAMILY)	no GO terms	no GO terms
TRINITY_DN5061_c0_g1_i5	18.1037	4.17821	-0.487498	0.00014	0.0106062	12018	20	6.04246e-56	74.69	coiled-coil domain-containing protein 177 isoform X1				IPR029090 (PFAM); mobidb-lite (MOBIDB_LITE); mobidb-lite (MOBIDB_LITE); mobidb-lite (MOBIDB_LITE); mobidb-lite (MOBIDB_LITE); mobidb-lite (MOBIDB_LITE); mobidb-lite (MOBIDB_LITE); mobidb-lite (MOBIDB_LITE); mobidb-lite (MOBIDB_LITE); mobidb-lite (MOBIDB_LITE); IPR029090 (PANTHER)	no GO terms	no GO terms
TRINITY_DN5089_c0_g1_i2	-441.102	-8.78497	1.18166	5.74e-05	0.00541324	9946	20	0	84.56	cullin-4A isoform X1	3	P:GO:0006511; F:GO:0031625; C:GO:0031461	P:ubiquitin-dependent protein catabolic process; F:ubiquitin protein ligase binding; C:cullin-RING ubiquitin ligase complex	IPR019559 (SMART); IPR016158 (SMART); G3DSA:1.20.1310.10 (GENE3D); G3DSA:1.20.1310.10 (GENE3D); G3DSA:3.30.230.130 (GENE3D); IPR036388 (G3DSA:1.10.10.GENE3D); IPR019559 (PFAM); G3DSA:1.20.1310.10 (GENE3D); G3DSA:1.20.1310.10 (GENE3D); IPR001373 (PFAM); mobidb-lite (MOBIDB_LITE); mobidb-lite (MOBIDB_LITE); PTHR11932 (PANTHER); IPR033044 (PTHR11932:PANTHER); IPR016158 (PROSITE_PROFILES); IPR036317 …	P:GO:0006511; F:GO:0031625	P:ubiquitin-dependent protein catabolic process; F:ubiquitin protein ligase binding
TRINITY_DN50970_c1_g1_i5	79.4332	6.31167	-2.32863	0.000254	0.0164281	1944	20	3.24066e-133	50.4	putative DNA repair-scaffolding protein-like				IPR028032 (PFAM); mobidb-lite (MOBIDB_LITE); mobidb-lite (MOBIDB_LITE); mobidb-lite (MOBIDB_LITE); PTHR34347 (PANTHER)	no GO terms	no GO terms
TRINITY_DN510_c0_g1_i18	30.0812	4.91079	2.61086	0.000637	0.030481	2621	20	9.77255e-141	64.22	phenoloxidase-activating factor 2-like	5	P:GO:0006508; P:GO:0007155; P:GO:0098609; F:GO:0004252; C:GO:0030054	P:proteolysis; P:cell adhesion; P:cell-cell adhesion; F:serine-type endopeptidase activity; C:cell junction	IPR001314 (PRINTS); IPR001254 (SMART); IPR043504 (G3DSA:2.40.10.GENE3D); IPR043504 (G3DSA:2.40.10.GENE3D); IPR001254 (PFAM); mobidb-lite (MOBIDB_LITE); mobidb-lite (MOBIDB_LITE); mobidb-lite (MOBIDB_LITE); PTHR24260:SF87 (PANTHER); PTHR24260 (PANTHER); IPR001254 (PROSITE_PROFILES); IPR001254 (CDD); IPR009003 (SUPERFAMILY)	P:GO:0006508; F:GO:0004252	P:proteolysis; F:serine-type endopeptidase activity
TRINITY_DN510_c0_g2_i3	186.517	7.54316	-0.598865	4.58e-12	5.35e-09	1045	20	9.61273e-17	80.55	phenoloxidase-activating factor 2-like	3	P:GO:0006508; P:GO:0007155; F:GO:0004252	P:proteolysis; P:cell adhesion; F:serine-type endopeptidase activity	IPR043504 (G3DSA:2.40.10.GENE3D); IPR001254 (PFAM); PTHR24260:SF87 (PANTHER); PTHR24260 (PANTHER); IPR001254 (PROSITE_PROFILES); IPR009003 (SUPERFAMILY)	P:GO:0006508; F:GO:0004252	P:proteolysis; F:serine-type endopeptidase activity
TRINITY_DN510_c0_g2_i7	137.102	7.09911	-0.588832	6.93e-09	2.79e-06	2595	20	7.29664e-130	71.5	phenoloxidase-activating factor 2-like	4	P:GO:0006508; P:GO:0098609; F:GO:0004252; C:GO:0030054	P:proteolysis; P:cell-cell adhesion; F:serine-type endopeptidase activity; C:cell junction	IPR001314 (PRINTS); IPR001254 (SMART); IPR001254 (PFAM); IPR043504 (G3DSA:2.40.10.GENE3D); IPR043504 (G3DSA:2.40.10.GENE3D); PTHR24260:SF87 (PANTHER); PTHR24260 (PANTHER); IPR001254 (PROSITE_PROFILES); IPR001254 (CDD); IPR009003 (SUPERFAMILY)	P:GO:0006508; F:GO:0004252	P:proteolysis; F:serine-type endopeptidase activity
TRINITY_DN51273_c0_g1_i1	88.3391	6.46498	-1.25799	2.82e-09	1.33e-06	937	20	4.00378e-10	52.93	putative reverse transcriptase	2	P:GO:0006278; F:GO:0003964	P:RNA-templated DNA biosynthetic process; F:RNA-directed DNA polymerase activity	no IPS match	no IPS match	no IPS match
TRINITY_DN51273_c0_g1_i2	31.1556	4.96142	-1.42912	0.000113	0.00912875	964	20	4.48202e-10	52.93	putative reverse transcriptase	2	P:GO:0006278; F:GO:0003964	P:RNA-templated DNA biosynthetic process; F:RNA-directed DNA polymerase activity	no IPS match	no IPS match	no IPS match
TRINITY_DN5134_c1_g1_i10	-536.069	-9.06627	1.45536	0.000752	0.0344032	3856	20	0	89.27	plasma membrane calcium-transporting ATPase 2 isoform X1	4	P:GO:0070588; F:GO:0005388; F:GO:0005524; C:GO:0016020	P:calcium ion transmembrane transport; F:P-type calcium transporter activity; F:ATP binding; C:membrane	PR00119 (PRINTS); IPR004014 (SMART); PF13246 (PFAM); IPR001757 (TIGRFAM); IPR023299 (G3DSA:3.40.1110.GENE3D); G3DSA:2.70.150.10 (GENE3D); PF00122 (PFAM); PF08282 (PFAM); G3DSA:1.20.1110.10 (GENE3D); IPR006408 (TIGRFAM); G3DSA:1.20.1110.10 (GENE3D); IPR004014 (PFAM); IPR006068 (PFAM); IPR044492 (mobidb-MOBIDB_LITE); mobidb-lite (MOBIDB_LITE); mobidb-lite (MOBIDB_LITE); mobidb-lite (MOBIDB_LITE); P…	P:GO:0070588; F:GO:0000166; F:GO:0005388; F:GO:0005524; F:GO:0016887; C:GO:0016020; C:GO:0016020	P:calcium ion transmembrane transport; F:nucleotide binding; F:P-type calcium transporter activity; F:ATP binding; F:ATP hydrolysis activity; C:membrane; C:membrane
TRINITY_DN5134_c2_g2_i1	-230.078	-7.84598	0.293155	0.000762	0.0346914	3962	20	1.91852e-44	82	plasma membrane calcium-transporting ATPase 2 isoform X1	5	P:GO:0070588; F:GO:0005388; F:GO:0005524; F:GO:0016787; C:GO:0016020	P:calcium ion transmembrane transport; F:P-type calcium transporter activity; F:ATP binding; F:hydrolase activity; C:membrane	mobidb-lite (MOBIDB_LITE); mobidb-lite (MOBIDB_LITE); mobidb-lite (MOBIDB_LITE); mobidb-lite (MOBIDB_LITE); mobidb-lite (MOBIDB_LITE)	no GO terms	no GO terms
TRINITY_DN5144_c0_g2_i7	20.4929	4.35705	-0.787548	0.000735	0.0338871	1552	20	3.48871e-34	57.81	death-associated protein kinase 1-like isoform X2	3	P:GO:0044237; F:GO:0016740; C:GO:0110165	P:cellular metabolic process; F:transferase activity; C:cellular anatomical entity	IPR002110 (SMART); IPR036770 (G3DSA:1.25.40.GENE3D); IPR020683 (PFAM); mobidb-lite (MOBIDB_LITE); mobidb-lite (MOBIDB_LITE); mobidb-lite (MOBIDB_LITE); mobidb-lite (MOBIDB_LITE); mobidb-lite (MOBIDB_LITE); mobidb-lite (MOBIDB_LITE); mobidb-lite (MOBIDB_LITE); IPR043375 (PANTHER); IPR020683 (PROSITE_PROFILES); IPR002110 (PROSITE_PROFILES); IPR002110 (PROSITE_PROFILES); IPR036770 (SUPERFAMILY)	P:GO:0033234; F:GO:0005509; F:GO:0005515	P:negative regulation of protein sumoylation; F:calcium ion binding; F:protein binding
TRINITY_DN5166_c1_g1_i1	16.7001	4.06179	2.13664	0.000612	0.029764	2119	20	8.53572e-35	66.42	hypothetical protein C7M84_003454				mobidb-lite (MOBIDB_LITE); mobidb-lite (MOBIDB_LITE); mobidb-lite (MOBIDB_LITE); mobidb-lite (MOBIDB_LITE)	no GO terms	no GO terms
TRINITY_DN5183_c0_g1_i17	-4027.89	-11.9758	4.32263	5.72e-05	0.00540651	1964	20	0	75.76	aldehyde dehydrogenase, dimeric NADP-preferring-like	2	F:GO:0016620; C:GO:0016020	F:oxidoreductase activity, acting on the aldehyde or oxo group of donors, NAD or NADP as acceptor; C:membrane	IPR016163 (G3DSA:3.40.309.GENE3D); IPR016162 (G3DSA:3.40.605.GENE3D); IPR012394 (PIRSF); IPR015590 (PFAM); PTHR43570:SF29 (PANTHER); PTHR43570 (PANTHER); IPR016161 (SUPERFAMILY)	P:GO:0006081; F:GO:0016491; F:GO:0016620	P:cellular aldehyde metabolic process; F:oxidoreductase activity; F:oxidoreductase activity, acting on the aldehyde or oxo group of donors, NAD or NADP as acceptor
TRINITY_DN5183_c0_g1_i19	-93.523	-6.54725	6.80009	9.07e-05	0.00769598	3576	20	0	74.87	aldehyde dehydrogenase, dimeric NADP-preferring-like	2	F:GO:0016491; C:GO:0016020	F:oxidoreductase activity; C:membrane	IPR016163 (G3DSA:3.40.309.GENE3D); IPR012394 (PIRSF); IPR016162 (G3DSA:3.40.605.GENE3D); IPR015590 (PFAM); PTHR43570:SF29 (PANTHER); PTHR43570 (PANTHER); IPR016161 (SUPERFAMILY)	P:GO:0006081; F:GO:0016491; F:GO:0016620	P:cellular aldehyde metabolic process; F:oxidoreductase activity; F:oxidoreductase activity, acting on the aldehyde or oxo group of donors, NAD or NADP as acceptor
TRINITY_DN5183_c0_g1_i8	-110.374	-6.78626	0.783889	0.0011114	0.044836	2333	20	5.44059e-89	78.33	aldehyde dehydrogenase, dimeric NADP-preferring-like	2	F:GO:0016620; C:GO:0016020	F:oxidoreductase activity, acting on the aldehyde or oxo group of donors, NAD or NADP as acceptor; C:membrane	IPR016162 (G3DSA:3.40.605.GENE3D); IPR015590 (PFAM); PTHR43570:SF29 (PANTHER); PTHR43570 (PANTHER); IPR016161 (SUPERFAMILY)	F:GO:0016491	F:oxidoreductase activity
TRINITY_DN52050_c0_g1_i18	245.808	7.94139	-1.29577	8.09e-06	0.00110907	758	20	1.58376e-53	51.25	CUB-serine protease	1	F:GO:0016787	F:hydrolase activity	IPR000859 (SMART); IPR000859 (PFAM); IPR035914 (G3DSA:2.60.120.GENE3D); mobidb-lite (MOBIDB_LITE); IPR000859 (PROSITE_PROFILES); IPR000859 (CDD); IPR035914 (SUPERFAMILY)	no GO terms	no GO terms
TRINITY_DN5206_c0_g1_i5	14.7823	3.8858	-0.799126	0.00019	0.0134322	910	20	9.40425e-14	68	kunitz-type serine protease inhibitor HCRG2-like	3	P:GO:0010466; F:GO:0004867; C:GO:0005615	P:negative regulation of peptidase activity; F:serine-type endopeptidase inhibitor activity; C:extracellular space	IPR002223 (PRINTS); IPR002223 (SMART); IPR002223 (PFAM); IPR036880 (G3DSA:4.10.410.GENE3D); PTHR10083 (PANTHER); PTHR10083:SF217 (PANTHER); IPR002223 (PROSITE_PROFILES); IPR002223 (CDD); IPR036880 (SUPERFAMILY)	F:GO:0004867	F:serine-type endopeptidase inhibitor activity
TRINITY_DN52482_c0_g1_i8	35.5039	5.14991	-2.18377	0.000708	0.033042	994	20	1.23478e-38	96.84	MAP kinase-activating death domain protein isoform X1	2	P:GO:0016310; F:GO:0016301	P:phosphorylation; F:kinase activity	IPR039980 (PANTHER)	no GO terms	no GO terms
TRINITY_DN532_c0_g1_i9	-1154.55	-10.1731	2.53625	0.000213	0.0143996	5144	20	0	74.48	choline transporter-like protein 2	3	P:GO:0055085; F:GO:0022857; C:GO:0016020	P:transmembrane transport; F:transmembrane transporter activity; C:membrane	IPR007603 (PFAM); IPR007603 (PANTHER); PTHR12385:SF90 (PANTHER)	P:GO:0055085; F:GO:0022857	P:transmembrane transport; F:transmembrane transporter activity
TRINITY_DN53282_c0_g1_i1	3.37853	1.7564	2.89171	0.000514	0.026469	1252	20	7.86248e-08	52.08	Transposon TX1 uncharacterized 149 kDa protein				no IPS match	no IPS match	no IPS match
TRINITY_DN5374_c2_g2_i3	-41.8663	-5.38772	1.25225	0.000199	0.0137847	1696	20	0	80.03	Aldehyde dehydrogenase, dimeric NADP-preferring	3	P:GO:0006081; F:GO:0016620; C:GO:0016020	P:cellular aldehyde metabolic process; F:oxidoreductase activity, acting on the aldehyde or oxo group of donors, NAD or NADP as acceptor; C:membrane	IPR016162 (G3DSA:3.40.605.GENE3D); IPR012394 (PIRSF); IPR015590 (PFAM); IPR016163 (G3DSA:3.40.309.GENE3D); PTHR43570 (PANTHER); PTHR43570:SF29 (PANTHER); cd07132 (CDD); IPR016161 (SUPERFAMILY)	P:GO:0006081; F:GO:0016491; F:GO:0016620	P:cellular aldehyde metabolic process; F:oxidoreductase activity; F:oxidoreductase activity, acting on the aldehyde or oxo group of donors, NAD or NADP as acceptor
TRINITY_DN5413_c1_g2_i1	-24.4692	-4.6129	1.85321	0.000234	0.0154828	2995	20	0	76.05	aminomethyltransferase, mitochondrial-like	4	P:GO:0019464; F:GO:0004047; F:GO:0008483; C:GO:0005739	P:glycine decarboxylation via glycine cleavage system; F:aminomethyltransferase activity; F:transaminase activity; C:mitochondrion	IPR013977 (PFAM); G3DSA:2.40.30.110 (GENE3D); IPR027266 (G3DSA:3.30.1360.GENE3D); IPR006222 (PFAM); IPR006223 (TIGRFAM); G3DSA:3.30.70.1400 (GENE3D); G3DSA:4.10.1250.10 (GENE3D); IPR028896 (PIRSF); IPR028896 (PANTHER); PTHR43757:SF2 (PANTHER); IPR029043 (SUPERFAMILY); SSF103025 (SUPERFAMILY)	P:GO:0006546; F:GO:0004047; F:GO:0005515	P:glycine catabolic process; F:aminomethyltransferase activity; F:protein binding
TRINITY_DN5420_c1_g2_i8	195.1	7.60807	-1.56259	0.00116153	0.04616	7479	20	7.30432e-117	76.76	tRNA modification GTPase GTPBP3, mitochondrial	5	P:GO:0006260; P:GO:0006400; F:GO:0003697; F:GO:0003924; F:GO:0005525	P:DNA replication; P:tRNA modification; F:single-stranded DNA binding; F:GTPase activity; F:GTP binding	IPR027368 (G3DSA:1.20.120.GENE3D); IPR006073 (PFAM); IPR005225 (TIGRFAM); G3DSA:3.40.50.300 (GENE3D); PTHR42714:SF2 (PANTHER); PTHR42714 (PANTHER); IPR031168 (PROSITE_PROFILES); IPR031168 (CDD); SSF116878 (SUPERFAMILY); IPR027417 (SUPERFAMILY)	F:GO:0005525	F:GTP binding
TRINITY_DN543_c1_g3_i4	-2042.21	-10.9959	3.34917	0.000134	0.0102618	3902	20	3.51858e-169	89.24	PL10-like protein	4	F:GO:0003676; F:GO:0003724; F:GO:0005524; F:GO:0016787	F:nucleic acid binding; F:RNA helicase activity; F:ATP binding; F:hydrolase activity	IPR001650 (SMART); IPR001650 (PFAM); G3DSA:3.40.50.300 (GENE3D); G3DSA:3.40.50.300 (GENE3D); mobidb-lite (MOBIDB_LITE); PTHR47958:SF98 (PANTHER); PTHR47958 (PANTHER); IPR001650 (PROSITE_PROFILES); IPR014001 (PROSITE_PROFILES); cd18787 (CDD); IPR027417 (SUPERFAMILY)	no GO terms	no GO terms
TRINITY_DN5466_c0_g1_i74	1189.01	10.2156	0.649318	4.24e-05	0.00423331	14578	20	0	81.45	Adenomatous polyposis coli protein	2	P:GO:0030178; F:GO:0008013	P:negative regulation of Wnt signaling pathway; F:beta-catenin binding	IPR000225 (SMART); IPR009223 (PFAM); IPR011989 (G3DSA:1.25.10.GENE3D); IPR000225 (PFAM); IPR041257 (PFAM); IPR009240 (PFAM); PF11414 (PFAM); G3DSA:1.10.287.450 (GENE3D); mobidb-lite (MOBIDB_LITE); mobidb-lite (MOBIDB_LITE); mobidb-lite (MOBIDB_LITE); mobidb-lite (MOBIDB_LITE); mobidb-lite (MOBIDB_LITE); mobidb-lite (MOBIDB_LITE); mobidb-lite (MOBIDB_LITE); mobidb-lite (MOBIDB_LITE); mobidb-lite (…	P:GO:0016055; P:GO:0030178; F:GO:0005515; F:GO:0008013	P:Wnt signaling pathway; P:negative regulation of Wnt signaling pathway; F:protein binding; F:beta-catenin binding
TRINITY_DN5469_c1_g1_i37	328.951	8.36173	-0.986848	8.36e-06	0.00114013	4375	20	0	81.27	protein phosphatase 1 regulatory subunit 12A isoform X1	9	P:GO:0006508; P:GO:0006887; P:GO:0035821; F:GO:0004190; F:GO:0032440; F:GO:0090729; C:GO:0005576; C:GO:0005886; C:GO:0016020	P:proteolysis; P:exocytosis; P:modulation of process of another organism; F:aspartic-type endopeptidase activity; F:2-alkenal reductase [NAD(P)+] activity; F:toxin activity; C:extracellular region; C:plasma membrane; C:membrane	IPR002110 (SMART); IPR036770 (G3DSA:1.25.40.GENE3D); IPR036770 (G3DSA:1.25.40.GENE3D); IPR020683 (PFAM); IPR036770 (G3DSA:1.25.40.GENE3D); IPR036770 (G3DSA:1.25.40.GENE3D); IPR036770 (G3DSA:1.25.40.GENE3D); mobidb-lite (MOBIDB_LITE); mobidb-lite (MOBIDB_LITE); mobidb-lite (MOBIDB_LITE); mobidb-lite (MOBIDB_LITE); mobidb-lite (MOBIDB_LITE); mobidb-lite (MOBIDB_LITE); mobidb-lite (MOBIDB_LITE); mob…	F:GO:0005515	F:protein binding
TRINITY_DN5536_c1_g3_i8	1242.38	10.2789	0.71379	1.1e-16	5.13e-13	6329	20	0	55.23	fibrocystin-L-like	7	P:GO:0019918; P:GO:0032259; F:GO:0008168; F:GO:0016740; F:GO:0035243; C:GO:0005739; C:GO:0016020	P:peptidyl-arginine methylation, to symmetrical-dimethyl arginine; P:methylation; F:methyltransferase activity; F:transferase activity; F:protein-arginine omega-N symmetric methyltransferase activity; C:mitochondrion; C:membrane	IPR002909 (SMART); IPR013783 (G3DSA:2.60.40.GENE3D); IPR013783 (G3DSA:2.60.40.GENE3D); IPR008972 (G3DSA:2.60.40.GENE3D); IPR013783 (G3DSA:2.60.40.GENE3D); IPR002909 (PFAM); PTHR46769 (PANTHER); cd00102 (CDD); cd00603 (CDD); cd00603 (CDD); cd00603 (CDD); cd00102 (CDD); IPR014756 (SUPERFAMILY); IPR014756 (SUPERFAMILY); IPR014756 (SUPERFAMILY); IPR008972 (SUPERFAMILY); IPR014756 (SUPERFAMILY); IPR01…	no GO terms	no GO terms
TRINITY_DN5537_c0_g2_i2	-268.09	-8.06657	0.507079	0.00076	0.0346486	5641	20	0	69.6	vacuolar protein sorting-associated protein 11 homolog	4	P:GO:0006886; P:GO:0016192; F:GO:0046872; C:GO:0016020	P:intracellular protein transport; P:vesicle-mediated transport; F:metal ion binding; C:membrane	IPR001841 (SMART); IPR001680 (SMART); IPR016528 (PIRSF); IPR011990 (G3DSA:1.25.40.GENE3D); IPR024763 (PFAM); IPR015943 (G3DSA:2.130.10.GENE3D); IPR000547 (PFAM); PF13923 (PFAM); IPR013083 (G3DSA:3.30.40.GENE3D); PTHR23323 (PANTHER); IPR016528 (PTHR23323:PANTHER); IPR001841 (PROSITE_PROFILES); IPR000547 (PROSITE_PROFILES); cd16688 (CDD); SSF57850 (SUPERFAMILY); IPR036322 (SUPERFAMILY)	P:GO:0006886; P:GO:0016192; F:GO:0005515	P:intracellular protein transport; P:vesicle-mediated transport; F:protein binding
TRINITY_DN5543_c0_g2_i1	-2327.06	-11.1843	3.53565	0.000205	0.0140274	3470	20	0	84.47	probable medium-chain specific acyl-CoA dehydrogenase, mitochondrial	8	P:GO:0006635; P:GO:0051793; F:GO:0005524; F:GO:0043958; F:GO:0050660; F:GO:0070991; C:GO:0005759; C:GO:0005829	P:fatty acid beta-oxidation; P:medium-chain fatty acid catabolic process; F:ATP binding; F:acryloyl-CoA reductase (NADH) activity; F:flavin adenine dinucleotide binding; F:medium-chain-acyl-CoA dehydrogenase activity; C:mitochondrial matrix; C:cytosol	IPR037069 (G3DSA:1.10.540.GENE3D); G3DSA:1.20.140.10 (GENE3D); PIRSF016578 (PIRSF); G3DSA:2.40.110.10 (GENE3D); IPR013786 (PFAM); IPR006091 (PFAM); IPR009075 (PFAM); PTHR48083 (PANTHER); PTHR48083:SF2 (PANTHER); IPR036250 (SUPERFAMILY); IPR009100 (SUPERFAMILY)	F:GO:0016627; F:GO:0050660	F:oxidoreductase activity, acting on the CH-CH group of donors; F:flavin adenine dinucleotide binding
TRINITY_DN5543_c0_g2_i2	-154.768	-7.27397	3.32089	0.000175	0.0126139	2094	20	0	84.47	probable medium-chain specific acyl-CoA dehydrogenase, mitochondrial	8	P:GO:0006635; P:GO:0051793; F:GO:0005524; F:GO:0043958; F:GO:0050660; F:GO:0070991; C:GO:0005759; C:GO:0005829	P:fatty acid beta-oxidation; P:medium-chain fatty acid catabolic process; F:ATP binding; F:acryloyl-CoA reductase (NADH) activity; F:flavin adenine dinucleotide binding; F:medium-chain-acyl-CoA dehydrogenase activity; C:mitochondrial matrix; C:cytosol	IPR037069 (G3DSA:1.10.540.GENE3D); G3DSA:1.20.140.10 (GENE3D); PIRSF016578 (PIRSF); G3DSA:2.40.110.10 (GENE3D); IPR013786 (PFAM); IPR006091 (PFAM); IPR009075 (PFAM); PTHR48083 (PANTHER); PTHR48083:SF2 (PANTHER); IPR036250 (SUPERFAMILY); IPR009100 (SUPERFAMILY)	F:GO:0016627; F:GO:0050660	F:oxidoreductase activity, acting on the CH-CH group of donors; F:flavin adenine dinucleotide binding
TRINITY_DN5566_c0_g1_i3	556.485	9.1202	-0.344672	6.67e-10	3.75e-07	1498	20	4.1972e-36	68.65	rhodanese domain-containing protein CG4456-like				IPR001763 (SMART); IPR036873 (G3DSA:3.40.250.GENE3D); IPR001763 (PFAM); PTHR44086 (PANTHER); IPR001763 (PROSITE_PROFILES); IPR036873 (SUPERFAMILY)	no GO terms	no GO terms
TRINITY_DN557_c0_g1_i11	680.931	9.41136	-0.0891545	0.000108	0.00878478	3172	20	8.96038e-94	50.57	putative inorganic phosphate cotransporter	2	C:GO:0016020; C:GO:0035267	C:membrane; C:NuA4 histone acetyltransferase complex	IPR036259 (G3DSA:1.20.1250.GENE3D); IPR011701 (PFAM); mobidb-lite (MOBIDB_LITE); mobidb-lite (MOBIDB_LITE); mobidb-lite (MOBIDB_LITE); PTHR11662 (PANTHER); IPR036259 (SUPERFAMILY)	P:GO:0055085; F:GO:0022857	P:transmembrane transport; F:transmembrane transporter activity
TRINITY_DN558_c0_g1_i40	4.29096	2.1013	2.89352	9.14e-05	0.00775235	3763	20	1.57825e-175	88.38	RNA-binding protein 39 isoform X1	3	P:GO:0006397; F:GO:0003723; C:GO:0005634	P:mRNA processing; F:RNA binding; C:nucleus	IPR000504 (SMART); IPR000504 (PFAM); IPR012677 (G3DSA:3.30.70.GENE3D); mobidb-lite (MOBIDB_LITE); mobidb-lite (MOBIDB_LITE); mobidb-lite (MOBIDB_LITE); PTHR23139:SF101 (PANTHER); PTHR23139 (PANTHER); IPR000504 (PROSITE_PROFILES); cd12283 (CDD); IPR035979 (SUPERFAMILY)	F:GO:0003676	F:nucleic acid binding
TRINITY_DN55838_c0_g1_i1	30.8705	4.94816	-2.15354	5.05e-05	0.00491159	747	20	2.9129e-49	71.89	gamma-aminobutyric acid receptor subunit beta-like	5	P:GO:0034220; F:GO:0004888; F:GO:0005230; C:GO:0005886; C:GO:0016020	P:monoatomic ion transmembrane transport; F:transmembrane signaling receptor activity; F:extracellular ligand-gated monoatomic ion channel activity; C:plasma membrane; C:membrane	IPR006028 (PRINTS); G3DSA:1.20.58.390 (GENE3D); IPR036719 (SUPERFAMILY)	P:GO:0006811; P:GO:0034220; F:GO:0004888; F:GO:0005216; C:GO:0016020	P:monoatomic ion transport; P:monoatomic ion transmembrane transport; F:transmembrane signaling receptor activity; F:monoatomic ion channel activity; C:membrane
TRINITY_DN5636_c0_g1_i2	5.83026	2.54356	0.0319835	0.000346	0.0203544	1084	20	2.11077e-17	89.11	isochorismatase domain-containing protein 2-like	2	F:GO:0008908; C:GO:0005737	F:isochorismatase activity; C:cytoplasm	no IPS match	no IPS match	no IPS match
TRINITY_DN5656_c0_g2_i1	39.0601	5.28762	-2.29278	0.00113957	0.0455873	949	20	1.40915e-19	87.18	Integrator complex subunit 12	3	P:GO:0016180; F:GO:0046872; C:GO:0005634	P:snRNA processing; F:metal ion binding; C:nucleus	no IPS match	no IPS match	no IPS match
TRINITY_DN5662_c0_g3_i5	158.298	7.3065	-1.74499	2.91e-05	0.00317183	8123	20	0	54.7	Rab2a protein	1	C:GO:0016020	C:membrane	IPR002110 (SMART); IPR036770 (G3DSA:1.25.40.GENE3D); IPR036770 (G3DSA:1.25.40.GENE3D); IPR036770 (G3DSA:1.25.40.GENE3D); IPR020683 (PFAM); PTHR24134 (PANTHER); IPR002110 (PROSITE_PROFILES); IPR020683 (PROSITE_PROFILES); IPR020683 (PROSITE_PROFILES); IPR036770 (SUPERFAMILY); IPR036770 (SUPERFAMILY)	F:GO:0005515	F:protein binding
TRINITY_DN56655_c1_g1_i4	-164.41	-7.36116	-0.146702	0.00100627	0.0421988	3283	20	0	79.29	Polycomb protein Sfmbt	4	P:GO:0031507; F:GO:0003677; F:GO:0008270; C:GO:0005634	P:heterochromatin formation; F:DNA binding; F:zinc ion binding; C:nucleus	IPR004092 (SMART); IPR001660 (SMART); G3DSA:2.30.30.140 (GENE3D); IPR013761 (G3DSA:1.10.150.GENE3D); G3DSA:2.30.30.140 (GENE3D); IPR001660 (PFAM); G3DSA:2.30.30.140 (GENE3D); IPR004092 (PFAM); mobidb-lite (MOBIDB_LITE); mobidb-lite (MOBIDB_LITE); mobidb-lite (MOBIDB_LITE); mobidb-lite (MOBIDB_LITE); mobidb-lite (MOBIDB_LITE); mobidb-lite (MOBIDB_LITE); mobidb-lite (MOBIDB_LITE); mobidb-lite (MOBI…	P:GO:0006355; F:GO:0005515; C:GO:0005634	P:regulation of DNA-templated transcription; F:protein binding; C:nucleus
TRINITY_DN5719_c0_g1_i2	-330.751	-8.3696	0.785523	0.000272	0.0171799	5073	20	2.77868e-122	76.09	ubiquitin domain-containing protein 1				IPR038169 (G3DSA:1.20.225.GENE3D); IPR032752 (PFAM); G3DSA:3.10.20.90 (GENE3D); IPR000626 (PFAM); mobidb-lite (MOBIDB_LITE); mobidb-lite (MOBIDB_LITE); PTHR13609:SF11 (PANTHER); IPR039869 (PANTHER); IPR000626 (PROSITE_PROFILES); IPR029071 (SUPERFAMILY)	F:GO:0005515	F:protein binding
TRINITY_DN57327_c0_g1_i5	84.928	6.40817	0.482247	3.98e-05	0.00403665	3769	20	0	59.94	X-linked retinitis pigmentosa GTPase regulator-like isoform X2	3	P:GO:0000398; F:GO:0003676; F:GO:0003723	P:mRNA splicing, via spliceosome; F:nucleic acid binding; F:RNA binding	IPR000408 (PRINTS); IPR009091 (G3DSA:2.130.10.GENE3D); PF13540 (PFAM); IPR000408 (PFAM); mobidb-lite (MOBIDB_LITE); mobidb-lite (MOBIDB_LITE); mobidb-lite (MOBIDB_LITE); PTHR22870 (PANTHER); PTHR22870:SF408 (PANTHER); PTHR22870:SF408 (PANTHER); IPR000408 (PROSITE_PROFILES); IPR000408 (PROSITE_PROFILES); IPR000408 (PROSITE_PROFILES); IPR000408 (PROSITE_PROFILES); IPR000408 (PROSITE_PROFILES); IPR0…	no GO terms	no GO terms
TRINITY_DN5739_c0_g1_i8	3.31529	1.72914	3.12125	0.00126199	0.0484626	6111	20	0	66.22	Peptidyl-glycine alpha-amidating monooxygenase B	5	P:GO:0006518; F:GO:0004504; F:GO:0004598; F:GO:0005507; C:GO:0030658	P:peptide metabolic process; F:peptidylglycine monooxygenase activity; F:peptidylamidoglycolate lyase activity; F:copper ion binding; C:transport vesicle membrane	IPR000720 (PRINTS); IPR001258 (PFAM); IPR024548 (PFAM); IPR014784 (G3DSA:2.60.120.GENE3D); IPR011042 (G3DSA:2.120.10.GENE3D); IPR000323 (PFAM); IPR036939 (G3DSA:2.60.120.GENE3D); mobidb-lite (MOBIDB_LITE); PTHR10680:SF14 (PANTHER); PTHR10680 (PANTHER); IPR013017 (PROSITE_PROFILES); IPR013017 (PROSITE_PROFILES); IPR013017 (PROSITE_PROFILES); IPR013017 (PROSITE_PROFILES); cd14958 (CDD); IPR008977 (…	P:GO:0006518; F:GO:0003824; F:GO:0004497; F:GO:0005507; F:GO:0005515; F:GO:0016715; C:GO:0016020	P:peptide metabolic process; F:catalytic activity; F:monooxygenase activity; F:copper ion binding; F:protein binding; F:oxidoreductase activity, acting on paired donors, with incorporation or reduction of molecular oxygen, reduced ascorbate as one donor, and incorporation of one atom of oxygen; C:membrane
TRINITY_DN5761_c0_g2_i49	274.038	8.09823	-1.19641	0.000538	0.0271945	5793	20	0	78.36	U2 snRNP-associated SURP motif-containing protein	2	P:GO:0006396; F:GO:0003723	P:RNA processing; F:RNA binding	IPR006569 (SMART); IPR013170 (SMART); IPR000061 (SMART); IPR000061 (PFAM); IPR008942 (G3DSA:1.25.40.GENE3D); G3DSA:6.10.140.420 (GENE3D); IPR035967 (G3DSA:1.10.10.GENE3D); IPR013170 (PFAM); IPR006569 (PFAM); mobidb-lite (MOBIDB_LITE); mobidb-lite (MOBIDB_LITE); mobidb-lite (MOBIDB_LITE); mobidb-lite (MOBIDB_LITE); mobidb-lite (MOBIDB_LITE); mobidb-lite (MOBIDB_LITE); mobidb-lite (MOBIDB_LITE); mo…	P:GO:0006396; F:GO:0003723	P:RNA processing; F:RNA binding
TRINITY_DN57966_c0_g2_i27	-217.812	-7.76694	0.217121	1.74e-05	0.00205634	2598	20	0	75.56	solute carrier family 25 member 46-like	3	P:GO:0090149; C:GO:0005741; C:GO:0016020	P:mitochondrial membrane fission; C:mitochondrial outer membrane; C:membrane	IPR018108 (PFAM); IPR023395 (G3DSA:1.50.40.GENE3D); mobidb-lite (MOBIDB_LITE); IPR039158 (PANTHER); IPR018108 (PROSITE_PROFILES); IPR023395 (SUPERFAMILY)	P:GO:0090149; C:GO:0005741	P:mitochondrial membrane fission; C:mitochondrial outer membrane
TRINITY_DN5798_c0_g2_i6	-680.208	-9.40983	1.78783	0.00013	0.0100527	7299	20	0	77.7	influenza virus NS1A-binding protein isoform X2	1	P:GO:0016567	P:protein ubiquitination	IPR000210 (SMART); IPR006652 (SMART); IPR006652 (PFAM); IPR017096 (PIRSF); IPR000210 (PFAM); IPR015915 (G3DSA:2.120.10.GENE3D); IPR011333 (G3DSA:3.30.710.GENE3D); PTHR24412:SF396 (PANTHER); PTHR24412 (PANTHER); IPR000210 (PROSITE_PROFILES); cd18306 (CDD); cd18502 (CDD); IPR011333 (SUPERFAMILY); IPR015915 (SUPERFAMILY)	F:GO:0005515	F:protein binding
TRINITY_DN5813_c1_g1_i1	36.8423	5.20329	-1.43464	0.000522	0.0267117	438	20	3.05313e-16	56.98	Variant Ionotropic Glutamate Receptor	7	P:GO:0034220; P:GO:0035235; F:GO:0004970; F:GO:0015276; C:GO:0005886; C:GO:0016020; C:GO:0016020	P:monoatomic ion transmembrane transport; P:ionotropic glutamate receptor signaling pathway; F:ionotropic glutamate receptor activity; F:ligand-gated monoatomic ion channel activity; C:plasma membrane; C:membrane; C:membrane	no IPS match	no IPS match	no IPS match
TRINITY_DN5813_c1_g1_i2	49.7215	5.6358	-1.30032	0.0010799	0.0440181	784	20	8.15477e-58	58.81	Variant Ionotropic Glutamate Receptor	7	P:GO:0034220; P:GO:0035235; F:GO:0004970; F:GO:0015276; C:GO:0005886; C:GO:0016020; C:GO:0016020	P:monoatomic ion transmembrane transport; P:ionotropic glutamate receptor signaling pathway; F:ionotropic glutamate receptor activity; F:ligand-gated monoatomic ion channel activity; C:plasma membrane; C:membrane; C:membrane	IPR001320 (PFAM); G3DSA:1.10.287.70 (GENE3D); PTHR42643 (PANTHER); SSF53850 (SUPERFAMILY)	F:GO:0015276; C:GO:0016020	F:ligand-gated monoatomic ion channel activity; C:membrane
TRINITY_DN58155_c0_g3_i1	86.8091	6.43977	-1.46296	3.43e-11	2.84e-08	1040	20	6.54726e-49	58.42	MOXD1 homolog 1-like	1	F:GO:0003824	F:catalytic activity	IPR024548 (PFAM); IPR014784 (G3DSA:2.60.120.GENE3D); mobidb-lite (MOBIDB_LITE); PTHR10157:SF40 (PANTHER); IPR000945 (PANTHER); IPR008977 (SUPERFAMILY)	F:GO:0003824; F:GO:0004500; F:GO:0016715	F:catalytic activity; F:dopamine beta-monooxygenase activity; F:oxidoreductase activity, acting on paired donors, with incorporation or reduction of molecular oxygen, reduced ascorbate as one donor, and incorporation of one atom of oxygen
TRINITY_DN5816_c0_g1_i33	5.93644	2.5696	6.17938	0.000413	0.0227972	6735	20	1.96077e-125	96.71	ras-like GTP-binding protein Rho1 isoform X1	3	P:GO:0007264; F:GO:0003924; F:GO:0005525	P:small GTPase mediated signal transduction; F:GTPase activity; F:GTP binding	PR00449 (PRINTS); SM00175 (SMART); SM00176 (SMART); SM00174 (SMART); SM00173 (SMART); IPR005225 (TIGRFAM); G3DSA:3.40.50.300 (GENE3D); IPR001806 (PFAM); PTHR24072:SF100 (PANTHER); PTHR24072 (PANTHER); IPR003578 (PROSITE_PROFILES); cd01870 (CDD); IPR027417 (SUPERFAMILY)	P:GO:0007264; F:GO:0003924; F:GO:0005525	P:small GTPase mediated signal transduction; F:GTPase activity; F:GTP binding
TRINITY_DN58372_c0_g2_i4	130.37	7.02647	-1.94933	1.04e-05	0.00136167	862	20	4.16175e-31	68.72	Variant Ionotropic Glutamate Receptor	5	P:GO:0006811; P:GO:0009987; F:GO:0015276; F:GO:0038023; C:GO:0016020	P:monoatomic ion transport; P:cellular process; F:ligand-gated monoatomic ion channel activity; F:signaling receptor activity; C:membrane	no IPS match	no IPS match	no IPS match
TRINITY_DN58372_c1_g1_i2	71.7942	6.1658	-0.969217	2.68e-05	0.00296066	1081	20	8.26355e-68	62.32	Variant Ionotropic Glutamate Receptor	2	F:GO:0005216; C:GO:0016020	F:monoatomic ion channel activity; C:membrane	PTHR42643:SF13 (PANTHER); PTHR42643 (PANTHER); SSF53850 (SUPERFAMILY)	no GO terms	no GO terms
TRINITY_DN5863_c0_g1_i9	10.3035	3.36506	-0.36669	0.000797	0.0357992	2470	20	1.06735e-24	84.11	sodium- and chloride-dependent GABA transporter ine-like isoform X1	3	P:GO:0055085; F:GO:0015293; C:GO:0016020	P:transmembrane transport; F:symporter activity; C:membrane	IPR000175 (PRINTS); IPR000175 (PFAM); mobidb-lite (MOBIDB_LITE); mobidb-lite (MOBIDB_LITE); PTHR11616:SF240 (PANTHER); IPR000175 (PANTHER); IPR000175 (PROSITE_PROFILES); IPR037272 (SUPERFAMILY)	C:GO:0016020	C:membrane
TRINITY_DN5865_c0_g1_i6	26.779	4.74303	-2.07573	0.000186	0.0132235	956	20	4.33818e-20	57.67	Variant Ionotropic Glutamate Receptor	1	C:GO:0016020	C:membrane	mobidb-lite (MOBIDB_LITE); mobidb-lite (MOBIDB_LITE)	no GO terms	no GO terms
TRINITY_DN5901_c0_g1_i10	-301.287	-8.235	0.654833	4.35e-05	0.00432421	9775	20	0	92.3	disco-interacting protein 2-like isoform X4				IPR010506 (SMART); G3DSA:3.30.300.30 (GENE3D); IPR000873 (PFAM); IPR010506 (PFAM); IPR042099 (G3DSA:3.40.50.GENE3D); mobidb-lite (MOBIDB_LITE); mobidb-lite (MOBIDB_LITE); mobidb-lite (MOBIDB_LITE); mobidb-lite (MOBIDB_LITE); mobidb-lite (MOBIDB_LITE); mobidb-lite (MOBIDB_LITE); mobidb-lite (MOBIDB_LITE); mobidb-lite (MOBIDB_LITE); mobidb-lite (MOBIDB_LITE); mobidb-lite (MOBIDB_LITE); mobidb-lite …	no GO terms	no GO terms
TRINITY_DN5927_c0_g2_i13	-6.22706	-2.63855	2.24721	0.00062	0.0299463	475	20	1.09981e-58	79.39	serine/arginine-rich splicing factor 1B-like	3	P:GO:0000380; F:GO:0003723; C:GO:0016607	P:alternative mRNA splicing, via spliceosome; F:RNA binding; C:nuclear speck	IPR000504 (SMART); IPR000504 (PFAM); IPR012677 (G3DSA:3.30.70.GENE3D); PTHR23147:SF44 (PANTHER); PTHR23147 (PANTHER); IPR000504 (PROSITE_PROFILES); IPR034520 (CDD); IPR035979 (SUPERFAMILY)	F:GO:0003676; F:GO:0003723	F:nucleic acid binding; F:RNA binding
TRINITY_DN5945_c0_g3_i6	-143.572	-7.16563	-0.331177	0.000146	0.0109042	1405	20	5.68867e-84	65.56	Mitochondrial thiamine pyrophosphate carrier	1	C:GO:0016020	C:membrane	IPR002067 (PRINTS); IPR023395 (G3DSA:1.50.40.GENE3D); IPR018108 (PFAM); PTHR24089:SF59 (PANTHER); PTHR24089 (PANTHER); IPR018108 (PROSITE_PROFILES); IPR018108 (PROSITE_PROFILES); IPR023395 (SUPERFAMILY)	P:GO:0055085	P:transmembrane transport
TRINITY_DN596_c4_g1_i1	-31.6145	-4.98251	3.72489	0.000975	0.0412475	3901	20	1.82541e-179	58.68	uncharacterized protein LOC119571063				G3DSA:3.90.1720.10 (GENE3D); mobidb-lite (MOBIDB_LITE); mobidb-lite (MOBIDB_LITE); mobidb-lite (MOBIDB_LITE); mobidb-lite (MOBIDB_LITE)	no GO terms	no GO terms
TRINITY_DN59630_c0_g1_i2	20.9294	4.38746	0.0356376	0.000945	0.0404341	1813	20	2.65334e-149	72.07	N(4)-(Beta-N-acetylglucosaminyl)-L-asparaginase	3	F:GO:0016787; C:GO:0016020; C:GO:0016020	F:hydrolase activity; C:membrane; C:membrane	IPR000246 (PFAM); G3DSA:3.60.20.30 (GENE3D); PTHR10188:SF6 (PANTHER); IPR000246 (PANTHER); cd04513 (CDD); IPR029055 (SUPERFAMILY)	F:GO:0016787	F:hydrolase activity
TRINITY_DN5989_c4_g3_i1	-394.302	-8.62316	1.02341	1.21e-05	0.0015388	2099	20	7.67659e-169	59.68	meteorin-like protein	2	C:GO:0016020; C:GO:0016020	C:membrane; C:membrane	mobidb-lite (MOBIDB_LITE); PTHR28593 (PANTHER); PTHR28593:SF3 (PANTHER)	no GO terms	no GO terms
TRINITY_DN6006_c0_g2_i3	12.028	3.58832	1.42628	0.00127097	0.0487145	3619	20	7.35725e-56	80.6	TRAF3-interacting protein 1-like	3	F:GO:0008017; C:GO:0000775; C:GO:0005634	F:microtubule binding; C:chromosome, centromeric region; C:nucleus	no IPS match	no IPS match	no IPS match
TRINITY_DN603_c0_g1_i10	4.58766	2.19776	1.57869	0.000116	0.0093251	2169	20	1.99465e-46	67.11	Pogo transposable element with KRAB	4	P:GO:0090305; F:GO:0003676; F:GO:0004519; C:GO:0005634	P:nucleic acid phosphodiester bond hydrolysis; F:nucleic acid binding; F:endonuclease activity; C:nucleus	no IPS match	no IPS match	no IPS match
TRINITY_DN603_c0_g1_i7	4.29811	2.1037	1.55481	0.000112	0.00902954	1675	20	1.29581e-54	65.59	Pogo transposable element with KRAB	4	P:GO:0090305; F:GO:0003676; F:GO:0004519; C:GO:0005634	P:nucleic acid phosphodiester bond hydrolysis; F:nucleic acid binding; F:endonuclease activity; C:nucleus	no IPS match	no IPS match	no IPS match
TRINITY_DN6031_c0_g1_i14	-314.933	-8.2989	0.719135	0.000409	0.0226681	4688	20	2.36004e-61	61.88	52 kDa repressor of the inhibitor of the protein kinase-like	3	F:GO:0097159; F:GO:1901363; C:GO:0110165	F:organic cyclic compound binding; F:heterocyclic compound binding; C:cellular anatomical entity	IPR006612 (SMART); IPR006612 (SMART); IPR038441 (G3DSA:6.20.210.GENE3D); IPR006612 (PFAM); mobidb-lite (MOBIDB_LITE); mobidb-lite (MOBIDB_LITE); mobidb-lite (MOBIDB_LITE); mobidb-lite (MOBIDB_LITE); mobidb-lite (MOBIDB_LITE); mobidb-lite (MOBIDB_LITE); mobidb-lite (MOBIDB_LITE); mobidb-lite (MOBIDB_LITE); mobidb-lite (MOBIDB_LITE); mobidb-lite (MOBIDB_LITE); mobidb-lite (MOBIDB_LITE); mobidb-lite…	no GO terms	no GO terms
TRINITY_DN6035_c0_g1_i22	-1211.04	-10.242	2.60433	0.000211	0.0143151	1388	20	7.23773e-109	63.22	sulfotransferase 1C4-like	2	F:GO:0008146; F:GO:0016740	F:sulfotransferase activity; F:transferase activity	IPR000863 (PFAM); G3DSA:3.40.50.300 (GENE3D); PTHR11783:SF274 (PANTHER); PTHR11783 (PANTHER); IPR027417 (SUPERFAMILY)	F:GO:0008146	F:sulfotransferase activity
TRINITY_DN6116_c0_g1_i3	-62.5557	-5.96707	2.51483	0.0012078	0.0472526	3095	20	0	67.98	Peroxisomal acyl-coenzyme A oxidase 3	2	P:GO:0006631; F:GO:0016627	P:fatty acid metabolic process; F:oxidoreductase activity, acting on the CH-CH group of donors	IPR002655 (PFAM); IPR006091 (PFAM); G3DSA:1.20.140.10 (GENE3D); G3DSA:2.40.110.10 (GENE3D); IPR009075 (PFAM); G3DSA:1.20.140.10 (GENE3D); IPR012258 (PIRSF); PTHR10909 (PANTHER); PTHR10909:SF315 (PANTHER); IPR036250 (SUPERFAMILY); IPR009100 (SUPERFAMILY); IPR036250 (SUPERFAMILY)	P:GO:0006631; P:GO:0006635; F:GO:0003997; F:GO:0016627; F:GO:0071949; C:GO:0005777	P:fatty acid metabolic process; P:fatty acid beta-oxidation; F:acyl-CoA oxidase activity; F:oxidoreductase activity, acting on the CH-CH group of donors; F:FAD binding; C:peroxisome
[truncated: 2,320 more rows]
